# Supplementary material for: Exploring common mechanisms of adverse drug reactions and disease phenotypes through network-based analysis
Source: Cell Rep Methods. 2025 Feb 14;5(2):100990. doi: 10.1016/j.crmeth.2025.100990 (PMC11955268; doi:10.1016/j.crmeth.2025.100990)
Supplement: Table S2. Identified ADR genes applying STRING PPI network, related to Figure 1 [file mmc2.csv]

meddra_id	ADR_name	entrez	gene
meddra.10000055	Abdominal colic	116255	MOGAT1
meddra.10000055	Abdominal colic	84513	PLPP5
meddra.10000055	Abdominal colic	2182	ACSL4
meddra.10000055	Abdominal colic	10062	NR1H3
meddra.10000055	Abdominal colic	2194	FASN
meddra.10000055	Abdominal colic	8513	LIPF
meddra.10000055	Abdominal colic	8694	DGAT1
meddra.10000055	Abdominal colic	9663	LPIN2
meddra.10000055	Abdominal colic	2180	ACSL1
meddra.10000055	Abdominal colic	23175	LPIN1
meddra.10000055	Abdominal colic	7069	THRSP
meddra.10000055	Abdominal colic	440503	PLIN5
meddra.10000055	Abdominal colic	57104	PNPLA2
meddra.10000055	Abdominal colic	1374	CPT1A
meddra.10000055	Abdominal colic	58526	MID1IP1
meddra.10000055	Abdominal colic	51703	ACSL5
meddra.10000055	Abdominal colic	3988	LIPA
meddra.10000055	Abdominal colic	2181	ACSL3
meddra.10000055	Abdominal colic	11343	MGLL
meddra.10000055	Abdominal colic	84649	DGAT2
meddra.10000055	Abdominal colic	80339	PNPLA3
meddra.10000055	Abdominal colic	132949	AASDH
meddra.10000055	Abdominal colic	196051	PLPP4
meddra.10000055	Abdominal colic	80168	MOGAT2
meddra.10000055	Abdominal colic	10999	SLC27A4
meddra.10000055	Abdominal colic	346606	MOGAT3
meddra.10001020	Acute promyelocytic leukemia	9612	NCOR2
meddra.10001020	Acute promyelocytic leukemia	862	RUNX1T1
meddra.10001020	Acute promyelocytic leukemia	7035	TFPI
meddra.10001020	Acute promyelocytic leukemia	3053	SERPIND1
meddra.10001020	Acute promyelocytic leukemia	7704	ZBTB16
meddra.10001020	Acute promyelocytic leukemia	5914	RARA
meddra.10001020	Acute promyelocytic leukemia	2152	F3
meddra.10001020	Acute promyelocytic leukemia	7056	THBD
meddra.10001020	Acute promyelocytic leukemia	84106	PRAM1
meddra.10001020	Acute promyelocytic leukemia	7980	TFPI2
meddra.10001541	Akinesia	1138	CHRNA5
meddra.10001541	Akinesia	23400	ATP13A2
meddra.10001541	Akinesia	1141	CHRNB2
meddra.10001541	Akinesia	1139	CHRNA7
meddra.10001541	Akinesia	1137	CHRNA4
meddra.10001541	Akinesia	55584	CHRNA9
meddra.10001541	Akinesia	7054	TH
meddra.10001541	Akinesia	6327	SCN2B
meddra.10001541	Akinesia	8973	CHRNA6
meddra.10001541	Akinesia	1136	CHRNA3
meddra.10001541	Akinesia	1143	CHRNB4
meddra.10003656	Atrial arrhythmia	2695	GIP
meddra.10003656	Atrial arrhythmia	116	ADCYAP1
meddra.10003656	Atrial arrhythmia	1812	DRD1
meddra.10003656	Atrial arrhythmia	282996	RBM20
meddra.10003656	Atrial arrhythmia	7252	TSHB
meddra.10003656	Atrial arrhythmia	135	ADORA2A
meddra.10003656	Atrial arrhythmia	4878	NPPA
meddra.10003656	Atrial arrhythmia	7434	VIPR2
meddra.10003656	Atrial arrhythmia	153	ADRB1
meddra.10003656	Atrial arrhythmia	3362	HTR6
meddra.10003656	Atrial arrhythmia	1816	DRD5
meddra.10003883	Azoospermia	2488	FSHB
meddra.10003883	Azoospermia	1588	CYP19A1
meddra.10003883	Azoospermia	240	ALOX5
meddra.10003883	Azoospermia	2516	NR5A1
meddra.10003883	Azoospermia	1586	CYP17A1
meddra.10003883	Azoospermia	1585	CYP11B2
meddra.10003883	Azoospermia	8431	NR0B2
meddra.10004446	Benign prostatic hyperplasia	367	AR
meddra.10004446	Benign prostatic hyperplasia	1588	CYP19A1
meddra.10004446	Benign prostatic hyperplasia	6462	SHBG
meddra.10004446	Benign prostatic hyperplasia	3290	HSD11B1
meddra.10004446	Benign prostatic hyperplasia	866	SERPINA6
meddra.10004446	Benign prostatic hyperplasia	5617	PRL
meddra.10004446	Benign prostatic hyperplasia	3291	HSD11B2
meddra.10004446	Benign prostatic hyperplasia	51478	HSD17B7
meddra.10006100	Bradykinesia	7054	TH
meddra.10006100	Bradykinesia	1644	DDC
meddra.10006100	Bradykinesia	1813	DRD2
meddra.10006100	Bradykinesia	4128	MAOA
meddra.10006100	Bradykinesia	4985	OPRD1
meddra.10006100	Bradykinesia	5368	PNOC
meddra.10006100	Bradykinesia	1621	DBH
meddra.10006100	Bradykinesia	6531	SLC6A3
meddra.10006100	Bradykinesia	23400	ATP13A2
meddra.10006100	Bradykinesia	4129	MAOB
meddra.10006514	Bruxism	2562	GABRB3
meddra.10006514	Bruxism	5025	P2RX4
meddra.10006514	Bruxism	2561	GABRB2
meddra.10006514	Bruxism	2554	GABRA1
meddra.10006514	Bruxism	2559	GABRA6
meddra.10006514	Bruxism	2566	GABRG2
meddra.10006514	Bruxism	2905	GRIN2C
meddra.10006578	Bundle branch block	6328	SCN3A
meddra.10006578	Bundle branch block	6324	SCN1B
meddra.10006578	Bundle branch block	5997	RGS2
meddra.10006578	Bundle branch block	6323	SCN1A
meddra.10006578	Bundle branch block	783	CACNB2
meddra.10006578	Bundle branch block	23365	ARHGEF12
meddra.10006578	Bundle branch block	6336	SCN10A
meddra.10006578	Bundle branch block	2566	GABRG2
meddra.10006578	Bundle branch block	55800	SCN3B
meddra.10006578	Bundle branch block	6327	SCN2B
meddra.10006578	Bundle branch block	6329	SCN4A
meddra.10006578	Bundle branch block	2768	GNA12
meddra.10006578	Bundle branch block	55970	GNG12
meddra.10006578	Bundle branch block	10021	HCN4
meddra.10007191	Capillary fragility	50632	CALY
meddra.10007191	Capillary fragility	7434	VIPR2
meddra.10007191	Capillary fragility	2492	FSHR
meddra.10007191	Capillary fragility	7253	TSHR
meddra.10007191	Capillary fragility	5071	PRKN
meddra.10007191	Capillary fragility	5443	POMC
meddra.10007191	Capillary fragility	4985	OPRD1
meddra.10007191	Capillary fragility	2488	FSHB
meddra.10007191	Capillary fragility	135	ADORA2A
meddra.10007191	Capillary fragility	7432	VIP
meddra.10007191	Capillary fragility	153	ADRB1
meddra.10007191	Capillary fragility	56246	MRAP
meddra.10007191	Capillary fragility	133	ADM
meddra.10007191	Capillary fragility	4158	MC2R
meddra.10007191	Capillary fragility	139760	GPR119
meddra.10007191	Capillary fragility	5732	PTGER2
meddra.10007191	Capillary fragility	1812	DRD1
meddra.10007191	Capillary fragility	3973	LHCGR
meddra.10007191	Capillary fragility	4887	NPY2R
meddra.10007191	Capillary fragility	4852	NPY
meddra.10007191	Capillary fragility	9095	TBX19
meddra.10007191	Capillary fragility	5697	PYY
meddra.10007515	Cardiac arrest	785	CACNB4
meddra.10007515	Cardiac arrest	783	CACNB2
meddra.10007515	Cardiac arrest	775	CACNA1C
meddra.10007515	Cardiac arrest	6323	SCN1A
meddra.10007515	Cardiac arrest	3757	KCNH2
meddra.10007515	Cardiac arrest	774	CACNA1B
meddra.10007515	Cardiac arrest	89796	NAV1
meddra.10007515	Cardiac arrest	6328	SCN3A
meddra.10007515	Cardiac arrest	781	CACNA2D1
meddra.10007515	Cardiac arrest	6335	SCN9A
meddra.10007515	Cardiac arrest	6324	SCN1B
meddra.10007515	Cardiac arrest	776	CACNA1D
meddra.10007515	Cardiac arrest	56479	KCNQ5
meddra.10007515	Cardiac arrest	6329	SCN4A
meddra.10007515	Cardiac arrest	779	CACNA1S
meddra.10007515	Cardiac arrest	778	CACNA1F
meddra.10007515	Cardiac arrest	784	CACNB3
meddra.10007515	Cardiac arrest	7442	TRPV1
meddra.10007515	Cardiac arrest	782	CACNB1
meddra.10007515	Cardiac arrest	3786	KCNQ3
meddra.10007515	Cardiac arrest	9254	CACNA2D2
meddra.10007515	Cardiac arrest	6334	SCN8A
meddra.10007515	Cardiac arrest	3762	KCNJ5
meddra.10007625	Cardiogenic shock	408050	NOMO3
meddra.10007625	Cardiogenic shock	79001	VKORC1
meddra.10007625	Cardiogenic shock	51081	MRPS7
meddra.10007625	Cardiogenic shock	4256	MGP
meddra.10007625	Cardiogenic shock	2159	F10
meddra.10007625	Cardiogenic shock	2677	GGCX
meddra.10007625	Cardiogenic shock	1557	CYP2C19
meddra.10007625	Cardiogenic shock	5638	PRRG1
meddra.10007625	Cardiogenic shock	64131	XYLT1
meddra.10007625	Cardiogenic shock	126792	B3GALT6
meddra.10007625	Cardiogenic shock	813	CALU
meddra.10008417	Cheilitis	1508	CTSB
meddra.10008417	Cheilitis	1514	CTSL
meddra.10008417	Cheilitis	1520	CTSS
meddra.10008417	Cheilitis	84824	FCRLA
meddra.10008417	Cheilitis	8462	KLF11
meddra.10008417	Cheilitis	83648	FAM167A
meddra.10008417	Cheilitis	640	BLK
meddra.10008417	Cheilitis	55024	BANK1
meddra.10008604	Cholangitis	759	CA1
meddra.10008604	Cholangitis	6521	SLC4A1
meddra.10008604	Cholangitis	5156	PDGFRA
meddra.10008604	Cholangitis	1398	CRK
meddra.10008604	Cholangitis	56034	PDGFC
meddra.10008604	Cholangitis	2277	VEGFD
meddra.10008604	Cholangitis	53358	SHC3
meddra.10008604	Cholangitis	51327	AHSP
meddra.10008604	Cholangitis	1947	EFNB1
meddra.10008612	Cholecystitis	6323	SCN1A
meddra.10008612	Cholecystitis	6531	SLC6A3
meddra.10008612	Cholecystitis	2562	GABRB3
meddra.10008612	Cholecystitis	2557	GABRA4
meddra.10008612	Cholecystitis	6646	SOAT1
meddra.10008612	Cholecystitis	2564	GABRE
meddra.10008612	Cholecystitis	2561	GABRB2
meddra.10008612	Cholecystitis	2554	GABRA1
meddra.10008612	Cholecystitis	2560	GABRB1
meddra.10008612	Cholecystitis	640	BLK
meddra.10008612	Cholecystitis	3645	INSRR
meddra.10008612	Cholecystitis	7048	TGFBR2
meddra.10008612	Cholecystitis	2556	GABRA3
meddra.10008612	Cholecystitis	94	ACVRL1
meddra.10008748	Chorea	4508	ATP6
meddra.10008748	Chorea	3778	KCNMA1
meddra.10008748	Chorea	4128	MAOA
meddra.10008748	Chorea	6531	SLC6A3
meddra.10008748	Chorea	4129	MAOB
meddra.10008748	Chorea	506	ATP5F1B
meddra.10009012	Chronic myelogenous leukemia	768	CA9
meddra.10009012	Chronic myelogenous leukemia	53358	SHC3
meddra.10009012	Chronic myelogenous leukemia	9123	SLC16A3
meddra.10009012	Chronic myelogenous leukemia	1432	MAPK14
meddra.10009012	Chronic myelogenous leukemia	25	ABL1
meddra.10009012	Chronic myelogenous leukemia	1557	CYP2C19
meddra.10009012	Chronic myelogenous leukemia	613	BCR
meddra.10009012	Chronic myelogenous leukemia	25759	SHC2
meddra.10009012	Chronic myelogenous leukemia	399694	SHC4
meddra.10009012	Chronic myelogenous leukemia	3717	JAK2
meddra.10009012	Chronic myelogenous leukemia	9122	SLC16A4
meddra.10009696	Clumsiness	6323	SCN1A
meddra.10009696	Clumsiness	2562	GABRB3
meddra.10009696	Clumsiness	2566	GABRG2
meddra.10009696	Clumsiness	6335	SCN9A
meddra.10009696	Clumsiness	6324	SCN1B
meddra.10009696	Clumsiness	2559	GABRA6
meddra.10009848	Cogwheel rigidity	1815	DRD4
meddra.10009848	Cogwheel rigidity	1312	COMT
meddra.10009848	Cogwheel rigidity	4128	MAOA
meddra.10009848	Cogwheel rigidity	1816	DRD5
meddra.10009848	Cogwheel rigidity	1813	DRD2
meddra.10009848	Cogwheel rigidity	4129	MAOB
meddra.10009848	Cogwheel rigidity	6531	SLC6A3
meddra.10009848	Cogwheel rigidity	150	ADRA2A
meddra.10009848	Cogwheel rigidity	1812	DRD1
meddra.10009848	Cogwheel rigidity	255239	ANKK1
meddra.10011013	Corneal erosion	5730	PTGDS
meddra.10011013	Corneal erosion	6916	TBXAS1
meddra.10011013	Corneal erosion	80142	PTGES2
meddra.10011013	Corneal erosion	5743	PTGS2
meddra.10011013	Corneal erosion	4843	NOS2
meddra.10011013	Corneal erosion	2268	FGR
meddra.10011013	Corneal erosion	5742	PTGS1
meddra.10011013	Corneal erosion	5733	PTGER3
meddra.10011283	Crackles	6337	SCNN1A
meddra.10011283	Crackles	6328	SCN3A
meddra.10011283	Crackles	6336	SCN10A
meddra.10011283	Crackles	6324	SCN1B
meddra.10011283	Crackles	6330	SCN4B
meddra.10011283	Crackles	6327	SCN2B
meddra.10011283	Crackles	55800	SCN3B
meddra.10011283	Crackles	6329	SCN4A
meddra.10011803	Cystocele	9611	NCOR1
meddra.10011803	Cystocele	2353	FOS
meddra.10011803	Cystocele	2908	NR3C1
meddra.10011803	Cystocele	1843	DUSP1
meddra.10011803	Cystocele	221443	OARD1
meddra.10011803	Cystocele	3725	JUN
meddra.10011803	Cystocele	28992	MACROD1
meddra.10011803	Cystocele	57630	SH3RF1
meddra.10011803	Cystocele	1051	CEBPB
meddra.10011803	Cystocele	140733	MACROD2
meddra.10011803	Cystocele	5601	MAPK9
meddra.10011803	Cystocele	51341	ZBTB7A
meddra.10011803	Cystocele	54936	ADPRS
meddra.10011803	Cystocele	5599	MAPK8
meddra.10011803	Cystocele	688	KLF5
meddra.10013642	Drooling	6323	SCN1A
meddra.10013642	Drooling	2566	GABRG2
meddra.10013642	Drooling	2565	GABRG1
meddra.10013642	Drooling	2562	GABRB3
meddra.10013642	Drooling	2557	GABRA4
meddra.10013642	Drooling	2561	GABRB2
meddra.10013642	Drooling	2560	GABRB1
meddra.10013952	Dysphonia	5979	RET
meddra.10013952	Dysphonia	4593	MUSK
meddra.10013952	Dysphonia	4233	MET
meddra.10013952	Dysphonia	2321	FLT1
meddra.10013952	Dysphonia	3984	LIMK1
meddra.10013952	Dysphonia	10461	MERTK
meddra.10013952	Dysphonia	6329	SCN4A
meddra.10013952	Dysphonia	55584	CHRNA9
meddra.10013952	Dysphonia	1134	CHRNA1
meddra.10013952	Dysphonia	3791	KDR
meddra.10013952	Dysphonia	1144	CHRND
meddra.10013952	Dysphonia	1140	CHRNB1
meddra.10015068	Epiphora	3815	KIT
meddra.10015068	Epiphora	2324	FLT4
meddra.10015068	Epiphora	2260	FGFR1
meddra.10015068	Epiphora	2263	FGFR2
meddra.10015068	Epiphora	2264	FGFR4
meddra.10015068	Epiphora	1508	CTSB
meddra.10015068	Epiphora	5156	PDGFRA
meddra.10015068	Epiphora	4914	NTRK1
meddra.10015068	Epiphora	2261	FGFR3
meddra.10015068	Epiphora	3791	KDR
meddra.10015068	Epiphora	2321	FLT1
meddra.10015068	Epiphora	5159	PDGFRB
meddra.10015068	Epiphora	9221	NOLC1
meddra.10015068	Epiphora	140609	NEK7
meddra.10015068	Epiphora	2246	FGF1
meddra.10015068	Epiphora	3643	INSR
meddra.10015068	Epiphora	3645	INSRR
meddra.10015068	Epiphora	2249	FGF4
meddra.10015084	Episcleritis	9051	PSTPIP1
meddra.10015084	Episcleritis	1088	CEACAM8
meddra.10015084	Episcleritis	1991	ELANE
meddra.10015084	Episcleritis	51141	INSIG2
meddra.10015084	Episcleritis	6721	SREBF2
meddra.10015084	Episcleritis	671	BPI
meddra.10015084	Episcleritis	4353	MPO
meddra.10015084	Episcleritis	4057	LTF
meddra.10015754	External ophthalmoplegia	444	ASPH
meddra.10015754	External ophthalmoplegia	781	CACNA2D1
meddra.10015754	External ophthalmoplegia	845	CASQ2
meddra.10015754	External ophthalmoplegia	6261	RYR1
meddra.10015754	External ophthalmoplegia	775	CACNA1C
meddra.10015754	External ophthalmoplegia	57158	JPH2
meddra.10015754	External ophthalmoplegia	786	CACNG1
meddra.10015754	External ophthalmoplegia	2280	FKBP1A
meddra.10015754	External ophthalmoplegia	844	CASQ1
meddra.10015754	External ophthalmoplegia	778	CACNA1F
meddra.10015754	External ophthalmoplegia	8912	CACNA1H
meddra.10015754	External ophthalmoplegia	246329	STAC3
meddra.10015754	External ophthalmoplegia	56704	JPH1
meddra.10015754	External ophthalmoplegia	859	CAV3
meddra.10015754	External ophthalmoplegia	6262	RYR2
meddra.10015754	External ophthalmoplegia	2281	FKBP1B
meddra.10015754	External ophthalmoplegia	4842	NOS1
meddra.10016060	Facial palsy	1137	CHRNA4
meddra.10016060	Facial palsy	1134	CHRNA1
meddra.10016060	Facial palsy	1144	CHRND
meddra.10016060	Facial palsy	5241	PGR
meddra.10016060	Facial palsy	5913	RAPSN
meddra.10016060	Facial palsy	1141	CHRNB2
meddra.10016060	Facial palsy	1140	CHRNB1
meddra.10016060	Facial palsy	57053	CHRNA10
meddra.10016060	Facial palsy	1136	CHRNA3
meddra.10016060	Facial palsy	55584	CHRNA9
meddra.10016062	Facial paralysis	2557	GABRA4
meddra.10016062	Facial paralysis	1181	CLCN2
meddra.10016062	Facial paralysis	6324	SCN1B
meddra.10016062	Facial paralysis	759	CA1
meddra.10016062	Facial paralysis	6323	SCN1A
meddra.10016062	Facial paralysis	6335	SCN9A
meddra.10016062	Facial paralysis	6337	SCNN1A
meddra.10016062	Facial paralysis	6328	SCN3A
meddra.10016062	Facial paralysis	2550	GABBR1
meddra.10016062	Facial paralysis	55800	SCN3B
meddra.10016062	Facial paralysis	89796	NAV1
meddra.10016062	Facial paralysis	762	CA4
meddra.10016062	Facial paralysis	761	CA3
meddra.10016062	Facial paralysis	1186	CLCN7
meddra.10016062	Facial paralysis	6334	SCN8A
meddra.10016062	Facial paralysis	760	CA2
meddra.10016062	Facial paralysis	165829	GPR156
meddra.10016062	Facial paralysis	2565	GABRG1
meddra.10016062	Facial paralysis	54795	TRPM4
meddra.10016062	Facial paralysis	6330	SCN4B
meddra.10016062	Facial paralysis	6329	SCN4A
meddra.10016062	Facial paralysis	2554	GABRA1
meddra.10016062	Facial paralysis	2566	GABRG2
meddra.10016062	Facial paralysis	9568	GABBR2
meddra.10016062	Facial paralysis	495	ATP4A
meddra.10016062	Facial paralysis	8671	SLC4A4
meddra.10016062	Facial paralysis	6336	SCN10A
meddra.10016062	Facial paralysis	6340	SCNN1G
meddra.10016062	Facial paralysis	2562	GABRB3
meddra.10016062	Facial paralysis	2561	GABRB2
meddra.10016062	Facial paralysis	479	ATP12A
meddra.10016062	Facial paralysis	6327	SCN2B
meddra.10016398	Female infertility	1588	CYP19A1
meddra.10016398	Female infertility	4843	NOS2
meddra.10016398	Female infertility	2878	GPX3
meddra.10016398	Female infertility	6783	SULT1E1
meddra.10016398	Female infertility	6716	SRD5A2
meddra.10016699	First degree atrioventricular block	54795	TRPM4
meddra.10016699	First degree atrioventricular block	6323	SCN1A
meddra.10016699	First degree atrioventricular block	10008	KCNE3
meddra.10016699	First degree atrioventricular block	6337	SCNN1A
meddra.10016699	First degree atrioventricular block	3767	KCNJ11
meddra.10016699	First degree atrioventricular block	6329	SCN4A
meddra.10016699	First degree atrioventricular block	777	CACNA1E
meddra.10016699	First degree atrioventricular block	6330	SCN4B
meddra.10016699	First degree atrioventricular block	783	CACNB2
meddra.10016699	First degree atrioventricular block	6334	SCN8A
meddra.10016699	First degree atrioventricular block	3752	KCND3
meddra.10016699	First degree atrioventricular block	781	CACNA2D1
meddra.10016699	First degree atrioventricular block	154	ADRB2
meddra.10016699	First degree atrioventricular block	23630	KCNE5
meddra.10016699	First degree atrioventricular block	6327	SCN2B
meddra.10016699	First degree atrioventricular block	10060	ABCC9
meddra.10016699	First degree atrioventricular block	775	CACNA1C
meddra.10016699	First degree atrioventricular block	3757	KCNH2
meddra.10016699	First degree atrioventricular block	2697	GJA1
meddra.10016699	First degree atrioventricular block	155	ADRB3
meddra.10016699	First degree atrioventricular block	6335	SCN9A
meddra.10016699	First degree atrioventricular block	859	CAV3
meddra.10016699	First degree atrioventricular block	55799	CACNA2D3
meddra.10016699	First degree atrioventricular block	6336	SCN10A
meddra.10016699	First degree atrioventricular block	23704	KCNE4
meddra.10016699	First degree atrioventricular block	4878	NPPA
meddra.10016699	First degree atrioventricular block	6328	SCN3A
meddra.10016699	First degree atrioventricular block	282996	RBM20
meddra.10016699	First degree atrioventricular block	6641	SNTB1
meddra.10016699	First degree atrioventricular block	6324	SCN1B
meddra.10016699	First degree atrioventricular block	55800	SCN3B
meddra.10016699	First degree atrioventricular block	9992	KCNE2
meddra.10016699	First degree atrioventricular block	153	ADRB1
meddra.10016699	First degree atrioventricular block	782	CACNB1
meddra.10016699	First degree atrioventricular block	4879	NPPB
meddra.10016699	First degree atrioventricular block	10021	HCN4
meddra.10018491	Goiter	2778	GNAS
meddra.10018491	Goiter	135	ADORA2A
meddra.10018491	Goiter	7252	TSHB
meddra.10018491	Goiter	116	ADCYAP1
meddra.10018491	Goiter	2695	GIP
meddra.10018491	Goiter	153	ADRB1
meddra.10018491	Goiter	7432	VIP
meddra.10018491	Goiter	2488	FSHB
meddra.10018491	Goiter	2740	GLP1R
meddra.10018491	Goiter	4878	NPPA
meddra.10018491	Goiter	3362	HTR6
meddra.10018491	Goiter	1816	DRD5
meddra.10019058	Halitosis	4358	MPV17
meddra.10019058	Halitosis	6335	SCN9A
meddra.10019058	Halitosis	6323	SCN1A
meddra.10019058	Halitosis	2566	GABRG2
meddra.10019058	Halitosis	54795	TRPM4
meddra.10019058	Halitosis	6334	SCN8A
meddra.10019058	Halitosis	89796	NAV1
meddra.10019058	Halitosis	57468	SLC12A5
meddra.10019058	Halitosis	6328	SCN3A
meddra.10019058	Halitosis	55800	SCN3B
meddra.10019058	Halitosis	6329	SCN4A
meddra.10019058	Halitosis	6330	SCN4B
meddra.10019058	Halitosis	783	CACNB2
meddra.10019058	Halitosis	6336	SCN10A
meddra.10019058	Halitosis	6327	SCN2B
meddra.10019058	Halitosis	6324	SCN1B
meddra.10019468	Hemiplegia	6323	SCN1A
meddra.10019468	Hemiplegia	121278	TPH2
meddra.10019468	Hemiplegia	3785	KCNQ2
meddra.10019468	Hemiplegia	7166	TPH1
meddra.10019468	Hemiplegia	55800	SCN3B
meddra.10019468	Hemiplegia	2776	GNAQ
meddra.10019468	Hemiplegia	3786	KCNQ3
meddra.10019468	Hemiplegia	89796	NAV1
meddra.10019468	Hemiplegia	6327	SCN2B
meddra.10019827	Hepatocellular adenoma	2778	GNAS
meddra.10019827	Hepatocellular adenoma	5733	PTGER3
meddra.10019827	Hepatocellular adenoma	10149	ADGRG2
meddra.10019827	Hepatocellular adenoma	9370	ADIPOQ
meddra.10019827	Hepatocellular adenoma	2641	GCG
meddra.10019827	Hepatocellular adenoma	3362	HTR6
meddra.10020400	Hostility	1815	DRD4
meddra.10020400	Hostility	4128	MAOA
meddra.10020400	Hostility	1312	COMT
meddra.10020400	Hostility	6532	SLC6A4
meddra.10020400	Hostility	3350	HTR1A
meddra.10020400	Hostility	135	ADORA2A
meddra.10020400	Hostility	5020	OXT
meddra.10020400	Hostility	1813	DRD2
meddra.10020400	Hostility	1621	DBH
meddra.10020400	Hostility	627	BDNF
meddra.10020400	Hostility	7442	TRPV1
meddra.10020400	Hostility	4129	MAOB
meddra.10020400	Hostility	2587	GALR1
meddra.10020400	Hostility	6531	SLC6A3
meddra.10020400	Hostility	3351	HTR1B
meddra.10020558	Hyperactivity	2557	GABRA4
meddra.10020558	Hyperactivity	2566	GABRG2
meddra.10020558	Hyperactivity	4129	MAOB
meddra.10020558	Hyperactivity	6323	SCN1A
meddra.10020558	Hyperactivity	2562	GABRB3
meddra.10020558	Hyperactivity	10681	GNB5
meddra.10020558	Hyperactivity	2559	GABRA6
meddra.10020558	Hyperactivity	2554	GABRA1
meddra.10020558	Hyperactivity	4128	MAOA
meddra.10020558	Hyperactivity	7915	ALDH5A1
meddra.10020558	Hyperactivity	2560	GABRB1
meddra.10020558	Hyperactivity	2564	GABRE
meddra.10020558	Hyperactivity	2561	GABRB2
meddra.10020558	Hyperactivity	2556	GABRA3
meddra.10020587	Hypercalcemia	3984	LIMK1
meddra.10020587	Hypercalcemia	2767	GNA11
meddra.10020587	Hypercalcemia	10461	MERTK
meddra.10020587	Hypercalcemia	4233	MET
meddra.10020587	Hypercalcemia	2261	FGFR3
meddra.10020587	Hypercalcemia	3815	KIT
meddra.10020587	Hypercalcemia	5979	RET
meddra.10020587	Hypercalcemia	5159	PDGFRB
meddra.10020587	Hypercalcemia	51185	CRBN
meddra.10020587	Hypercalcemia	4791	NFKB2
meddra.10020587	Hypercalcemia	1591	CYP24A1
meddra.10020590	Hypercalciuria	23632	CA14
meddra.10020590	Hypercalciuria	8029	CUBN
meddra.10020590	Hypercalciuria	2638	GC
meddra.10020590	Hypercalciuria	11238	CA5B
meddra.10020590	Hypercalciuria	1594	CYP27B1
meddra.10020590	Hypercalciuria	8074	FGF23
meddra.10020590	Hypercalciuria	6569	SLC34A1
meddra.10020590	Hypercalciuria	142680	SLC34A3
meddra.10020590	Hypercalciuria	5251	PHEX
meddra.10020590	Hypercalciuria	1591	CYP24A1
meddra.10020590	Hypercalciuria	6804	STX1A
meddra.10020590	Hypercalciuria	767	CA8
meddra.10020590	Hypercalciuria	771	CA12
meddra.10020590	Hypercalciuria	377677	CA13
meddra.10020599	Hyperchloremia	81831	NETO2
meddra.10020599	Hyperchloremia	6337	SCNN1A
meddra.10020599	Hyperchloremia	54800	KLHL24
meddra.10020599	Hyperchloremia	6327	SCN2B
meddra.10020599	Hyperchloremia	6338	SCNN1B
meddra.10020599	Hyperchloremia	57468	SLC12A5
meddra.10020599	Hyperchloremia	6324	SCN1B
meddra.10020599	Hyperchloremia	2554	GABRA1
meddra.10020599	Hyperchloremia	6330	SCN4B
meddra.10020599	Hyperchloremia	6340	SCNN1G
meddra.10020599	Hyperchloremia	6329	SCN4A
meddra.10020647	Hyperkalemia	6334	SCN8A
meddra.10020647	Hyperkalemia	6323	SCN1A
meddra.10020647	Hyperkalemia	775	CACNA1C
meddra.10020647	Hyperkalemia	487	ATP2A1
meddra.10020647	Hyperkalemia	4306	NR3C2
meddra.10020647	Hyperkalemia	79714	CCDC51
meddra.10020647	Hyperkalemia	6324	SCN1B
meddra.10020647	Hyperkalemia	3757	KCNH2
meddra.10020647	Hyperkalemia	2556	GABRA3
meddra.10020647	Hyperkalemia	6328	SCN3A
meddra.10020647	Hyperkalemia	1636	ACE
meddra.10020647	Hyperkalemia	781	CACNA2D1
meddra.10020647	Hyperkalemia	3357	HTR2B
meddra.10020647	Hyperkalemia	2562	GABRB3
meddra.10020647	Hyperkalemia	4905	NSF
meddra.10020647	Hyperkalemia	783	CACNB2
meddra.10020647	Hyperkalemia	3360	HTR4
meddra.10020647	Hyperkalemia	779	CACNA1S
meddra.10020647	Hyperkalemia	3761	KCNJ4
meddra.10020647	Hyperkalemia	3759	KCNJ2
meddra.10020647	Hyperkalemia	6335	SCN9A
meddra.10020647	Hyperkalemia	5972	REN
meddra.10020647	Hyperkalemia	2289	FKBP5
meddra.10020647	Hyperkalemia	6329	SCN4A
meddra.10020647	Hyperkalemia	786	CACNG1
meddra.10020647	Hyperkalemia	9568	GABBR2
meddra.10020670	Hypermagnesemia	2776	GNAQ
meddra.10020670	Hypermagnesemia	152	ADRA2C
meddra.10020670	Hypermagnesemia	3358	HTR2C
meddra.10020670	Hypermagnesemia	2768	GNA12
meddra.10020670	Hypermagnesemia	2784	GNB3
meddra.10020670	Hypermagnesemia	2785	GNG3
meddra.10020670	Hypermagnesemia	3357	HTR2B
meddra.10020670	Hypermagnesemia	3356	HTR2A
meddra.10020670	Hypermagnesemia	1131	CHRM3
meddra.10020670	Hypermagnesemia	147	ADRA1B
meddra.10020670	Hypermagnesemia	2767	GNA11
meddra.10020670	Hypermagnesemia	148	ADRA1A
meddra.10020670	Hypermagnesemia	5997	RGS2
meddra.10020670	Hypermagnesemia	1128	CHRM1
meddra.10020670	Hypermagnesemia	2915	GRM5
meddra.10020670	Hypermagnesemia	151	ADRA2B
meddra.10020670	Hypermagnesemia	624	BDKRB2
meddra.10020670	Hypermagnesemia	2783	GNB2
meddra.10020670	Hypermagnesemia	5331	PLCB3
meddra.10020670	Hypermagnesemia	1133	CHRM5
meddra.10020670	Hypermagnesemia	6915	TBXA2R
meddra.10020670	Hypermagnesemia	553	AVPR1B
meddra.10020670	Hypermagnesemia	2864	FFAR1
meddra.10020670	Hypermagnesemia	23365	ARHGEF12
meddra.10020670	Hypermagnesemia	552	AVPR1A
meddra.10020670	Hypermagnesemia	146	ADRA1D
meddra.10020670	Hypermagnesemia	150	ADRA2A
meddra.10020670	Hypermagnesemia	1909	EDNRA
meddra.10020670	Hypermagnesemia	5739	PTGIR
meddra.10020712	Hyperphosphatemia	2281	FKBP1B
meddra.10020712	Hyperphosphatemia	776	CACNA1D
meddra.10020712	Hyperphosphatemia	2791	GNG11
meddra.10020712	Hyperphosphatemia	775	CACNA1C
meddra.10020712	Hyperphosphatemia	2778	GNAS
meddra.10020712	Hyperphosphatemia	2280	FKBP1A
meddra.10020712	Hyperphosphatemia	2790	GNG10
meddra.10020712	Hyperphosphatemia	2788	GNG7
meddra.10020712	Hyperphosphatemia	3360	HTR4
meddra.10020712	Hyperphosphatemia	4878	NPPA
meddra.10020712	Hyperphosphatemia	154	ADRB2
meddra.10020712	Hyperphosphatemia	778	CACNA1F
meddra.10020712	Hyperphosphatemia	3357	HTR2B
meddra.10020712	Hyperphosphatemia	2785	GNG3
meddra.10020712	Hyperphosphatemia	1902	LPAR1
meddra.10020712	Hyperphosphatemia	2783	GNB2
meddra.10020712	Hyperphosphatemia	55970	GNG12
meddra.10020712	Hyperphosphatemia	3356	HTR2A
meddra.10020712	Hyperphosphatemia	155	ADRB3
meddra.10020712	Hyperphosphatemia	3358	HTR2C
meddra.10020712	Hyperphosphatemia	1816	DRD5
meddra.10020712	Hyperphosphatemia	7432	VIP
meddra.10020712	Hyperphosphatemia	6532	SLC6A4
meddra.10020712	Hyperphosphatemia	7252	TSHB
meddra.10020712	Hyperphosphatemia	2784	GNB3
meddra.10020712	Hyperphosphatemia	1812	DRD1
meddra.10020712	Hyperphosphatemia	59345	GNB4
meddra.10020712	Hyperphosphatemia	6915	TBXA2R
meddra.10020712	Hyperphosphatemia	116	ADCYAP1
meddra.10020712	Hyperphosphatemia	153	ADRB1
meddra.10020712	Hyperphosphatemia	2488	FSHB
meddra.10020712	Hyperphosphatemia	3354	HTR1E
meddra.10020712	Hyperphosphatemia	94235	GNG8
meddra.10020712	Hyperphosphatemia	6869	TACR1
meddra.10020712	Hyperphosphatemia	3362	HTR6
meddra.10020712	Hyperphosphatemia	2695	GIP
meddra.10020765	Hypersomnia	153	ADRB1
meddra.10020765	Hypersomnia	2788	GNG7
meddra.10020765	Hypersomnia	2790	GNG10
meddra.10020765	Hypersomnia	3357	HTR2B
meddra.10020765	Hypersomnia	2791	GNG11
meddra.10020765	Hypersomnia	3358	HTR2C
meddra.10020765	Hypersomnia	4852	NPY
meddra.10020765	Hypersomnia	154	ADRB2
meddra.10020765	Hypersomnia	2642	GCGR
meddra.10020765	Hypersomnia	59345	GNB4
meddra.10020765	Hypersomnia	5021	OXTR
meddra.10020765	Hypersomnia	5443	POMC
meddra.10020765	Hypersomnia	2778	GNAS
meddra.10020765	Hypersomnia	135	ADORA2A
meddra.10020765	Hypersomnia	94235	GNG8
meddra.10020765	Hypersomnia	5020	OXT
meddra.10020765	Hypersomnia	155	ADRB3
meddra.10020765	Hypersomnia	1816	DRD5
meddra.10020765	Hypersomnia	7252	TSHB
meddra.10020765	Hypersomnia	2488	FSHB
meddra.10020765	Hypersomnia	2785	GNG3
meddra.10020765	Hypersomnia	886	CCKAR
meddra.10020765	Hypersomnia	116	ADCYAP1
meddra.10020765	Hypersomnia	7432	VIP
meddra.10020765	Hypersomnia	2740	GLP1R
meddra.10020765	Hypersomnia	3362	HTR6
meddra.10020907	Hyperuricemia	5261	PHKG2
meddra.10020907	Hyperuricemia	25	ABL1
meddra.10020907	Hyperuricemia	2322	FLT3
meddra.10020907	Hyperuricemia	613	BCR
meddra.10020907	Hyperuricemia	10672	GNA13
meddra.10020907	Hyperuricemia	5156	PDGFRA
meddra.10020907	Hyperuricemia	8140	SLC7A5
meddra.10020907	Hyperuricemia	5260	PHKG1
meddra.10020907	Hyperuricemia	27	ABL2
meddra.10020957	Hypochloremia	65125	WNK1
meddra.10020957	Hypochloremia	1080	CFTR
meddra.10020957	Hypochloremia	486	FXYD2
meddra.10020957	Hypochloremia	6558	SLC12A2
meddra.10020957	Hypochloremia	57468	SLC12A5
meddra.10020957	Hypochloremia	6338	SCNN1B
meddra.10020957	Hypochloremia	6915	TBXA2R
meddra.10020957	Hypochloremia	9943	OXSR1
meddra.10020957	Hypochloremia	6340	SCNN1G
meddra.10020957	Hypochloremia	6559	SLC12A3
meddra.10020957	Hypochloremia	358	AQP1
meddra.10020957	Hypochloremia	5348	FXYD1
meddra.10020957	Hypochloremia	6522	SLC4A2
meddra.10020957	Hypochloremia	483	ATP1B3
meddra.10020957	Hypochloremia	6337	SCNN1A
meddra.10020957	Hypochloremia	1187	CLCNKA
meddra.10020957	Hypochloremia	26249	KLHL3
meddra.10020957	Hypochloremia	5681	PSKH1
meddra.10020957	Hypochloremia	54954	FAM120C
meddra.10020957	Hypochloremia	65267	WNK3
meddra.10020957	Hypochloremia	3758	KCNJ1
meddra.10020957	Hypochloremia	81831	NETO2
meddra.10020957	Hypochloremia	27347	STK39
meddra.10020957	Hypochloremia	480	ATP1A4
meddra.10020957	Hypochloremia	65266	WNK4
meddra.10020957	Hypochloremia	6560	SLC12A4
meddra.10020957	Hypochloremia	482	ATP1B2
meddra.10020957	Hypochloremia	115019	SLC26A9
meddra.10021059	Hypophosphatemia	2263	FGFR2
meddra.10021059	Hypophosphatemia	8394	PIP5K1A
meddra.10021059	Hypophosphatemia	771	CA12
meddra.10021059	Hypophosphatemia	23632	CA14
meddra.10021059	Hypophosphatemia	759	CA1
meddra.10021059	Hypophosphatemia	2261	FGFR3
meddra.10021059	Hypophosphatemia	6098	ROS1
meddra.10021059	Hypophosphatemia	11238	CA5B
meddra.10021059	Hypophosphatemia	765	CA6
meddra.10021059	Hypophosphatemia	2264	FGFR4
meddra.10021059	Hypophosphatemia	767	CA8
meddra.10021059	Hypophosphatemia	760	CA2
meddra.10021059	Hypophosphatemia	79837	PIP4K2C
meddra.10021059	Hypophosphatemia	377677	CA13
meddra.10021059	Hypophosphatemia	1591	CYP24A1
meddra.10021113	Hypothermia	6324	SCN1B
meddra.10021113	Hypothermia	2566	GABRG2
meddra.10021113	Hypothermia	7432	VIP
meddra.10021113	Hypothermia	135	ADORA2A
meddra.10021113	Hypothermia	5443	POMC
meddra.10021113	Hypothermia	153	ADRB1
meddra.10021113	Hypothermia	139760	GPR119
meddra.10021113	Hypothermia	2695	GIP
meddra.10021113	Hypothermia	6336	SCN10A
meddra.10021113	Hypothermia	6258	RXRG
meddra.10021113	Hypothermia	6330	SCN4B
meddra.10021113	Hypothermia	55800	SCN3B
meddra.10021113	Hypothermia	4878	NPPA
meddra.10021113	Hypothermia	6328	SCN3A
meddra.10021113	Hypothermia	3362	HTR6
meddra.10021113	Hypothermia	7252	TSHB
meddra.10021113	Hypothermia	116	ADCYAP1
meddra.10021113	Hypothermia	6327	SCN2B
meddra.10021113	Hypothermia	2740	GLP1R
meddra.10021113	Hypothermia	1816	DRD5
meddra.10021113	Hypothermia	2488	FSHB
meddra.10021139	Hypovolemia	6559	SLC12A3
meddra.10021139	Hypovolemia	4638	MYLK
meddra.10021139	Hypovolemia	3290	HSD11B1
meddra.10021139	Hypovolemia	1187	CLCNKA
meddra.10021139	Hypovolemia	2695	GIP
meddra.10021139	Hypovolemia	3362	HTR6
meddra.10021139	Hypovolemia	2488	FSHB
meddra.10021139	Hypovolemia	4878	NPPA
meddra.10021139	Hypovolemia	116	ADCYAP1
meddra.10021328	Ileus	6328	SCN3A
meddra.10021328	Ileus	6323	SCN1A
meddra.10021328	Ileus	6324	SCN1B
meddra.10021328	Ileus	89796	NAV1
meddra.10021328	Ileus	6330	SCN4B
meddra.10021328	Ileus	54795	TRPM4
meddra.10021328	Ileus	6327	SCN2B
meddra.10021328	Ileus	6335	SCN9A
meddra.10021328	Ileus	94	ACVRL1
meddra.10021328	Ileus	6329	SCN4A
meddra.10021328	Ileus	55800	SCN3B
meddra.10021649	Incoordination	6324	SCN1B
meddra.10021649	Incoordination	6323	SCN1A
meddra.10021649	Incoordination	6328	SCN3A
meddra.10021649	Incoordination	2898	GRIK2
meddra.10021649	Incoordination	89796	NAV1
meddra.10021649	Incoordination	10021	HCN4
meddra.10021649	Incoordination	2566	GABRG2
meddra.10021649	Incoordination	2563	GABRD
meddra.10021649	Incoordination	2562	GABRB3
meddra.10021649	Incoordination	2554	GABRA1
meddra.10021649	Incoordination	6335	SCN9A
meddra.10021649	Incoordination	2557	GABRA4
meddra.10021649	Incoordination	1181	CLCN2
meddra.10021649	Incoordination	55800	SCN3B
meddra.10021649	Incoordination	6327	SCN2B
meddra.10022618	Interstitial pneumonitis	4914	NTRK1
meddra.10022618	Interstitial pneumonitis	4915	NTRK2
meddra.10022618	Interstitial pneumonitis	2065	ERBB3
meddra.10022618	Interstitial pneumonitis	7294	TXK
meddra.10022618	Interstitial pneumonitis	8462	KLF11
meddra.10022618	Interstitial pneumonitis	4067	LYN
meddra.10022618	Interstitial pneumonitis	51701	NLK
meddra.10022618	Interstitial pneumonitis	558	AXL
meddra.10022618	Interstitial pneumonitis	640	BLK
meddra.10022618	Interstitial pneumonitis	2261	FGFR3
meddra.10022618	Interstitial pneumonitis	5156	PDGFRA
meddra.10022618	Interstitial pneumonitis	5159	PDGFRB
meddra.10022618	Interstitial pneumonitis	660	BMX
meddra.10022763	Intracranial hemorrhage	2263	FGFR2
meddra.10022763	Intracranial hemorrhage	785	CACNB4
meddra.10022763	Intracranial hemorrhage	2159	F10
meddra.10022763	Intracranial hemorrhage	5921	RASA1
meddra.10022763	Intracranial hemorrhage	2566	GABRG2
meddra.10022763	Intracranial hemorrhage	2147	F2
meddra.10022763	Intracranial hemorrhage	1181	CLCN2
meddra.10022763	Intracranial hemorrhage	5624	PROC
meddra.10022763	Intracranial hemorrhage	5156	PDGFRA
meddra.10022763	Intracranial hemorrhage	5599	MAPK8
meddra.10022763	Intracranial hemorrhage	5025	P2RX4
meddra.10023157	Jaw pain	7442	TRPV1
meddra.10023157	Jaw pain	1181	CLCN2
meddra.10023157	Jaw pain	2554	GABRA1
meddra.10023157	Jaw pain	9001	HAP1
meddra.10023157	Jaw pain	775	CACNA1C
meddra.10023157	Jaw pain	2557	GABRA4
meddra.10023157	Jaw pain	2564	GABRE
meddra.10023157	Jaw pain	9568	GABBR2
meddra.10023157	Jaw pain	2560	GABRB1
meddra.10023157	Jaw pain	2562	GABRB3
meddra.10023157	Jaw pain	3269	HRH1
meddra.10023157	Jaw pain	2566	GABRG2
meddra.10023157	Jaw pain	51566	ARMCX3
meddra.10023157	Jaw pain	2559	GABRA6
meddra.10023157	Jaw pain	2561	GABRB2
meddra.10023157	Jaw pain	3351	HTR1B
meddra.10023157	Jaw pain	55879	GABRQ
meddra.10023157	Jaw pain	66008	TRAK2
meddra.10023157	Jaw pain	2556	GABRA3
meddra.10023157	Jaw pain	2565	GABRG1
meddra.10023891	Laryngospasm	6328	SCN3A
meddra.10023891	Laryngospasm	6335	SCN9A
meddra.10023891	Laryngospasm	2566	GABRG2
meddra.10023891	Laryngospasm	2950	GSTP1
meddra.10023891	Laryngospasm	10280	SIGMAR1
meddra.10023891	Laryngospasm	2561	GABRB2
meddra.10023891	Laryngospasm	6324	SCN1B
meddra.10023891	Laryngospasm	2565	GABRG1
meddra.10027129	Megaloblastic anemia	1312	COMT
meddra.10027129	Megaloblastic anemia	1815	DRD4
meddra.10027129	Megaloblastic anemia	7172	TPMT
meddra.10027129	Megaloblastic anemia	6532	SLC6A4
meddra.10027129	Megaloblastic anemia	121278	TPH2
meddra.10027129	Megaloblastic anemia	7166	TPH1
meddra.10027129	Megaloblastic anemia	6573	SLC19A1
meddra.10027129	Megaloblastic anemia	8836	GGH
meddra.10027417	Metabolic acidosis	3762	KCNJ5
meddra.10027417	Metabolic acidosis	2560	GABRB1
meddra.10027417	Metabolic acidosis	6521	SLC4A1
meddra.10027417	Metabolic acidosis	8671	SLC4A4
meddra.10027417	Metabolic acidosis	10768	AHCYL1
meddra.10027417	Metabolic acidosis	2638	GC
meddra.10027417	Metabolic acidosis	57468	SLC12A5
meddra.10027417	Metabolic acidosis	231	AKR1B1
meddra.10027417	Metabolic acidosis	6337	SCNN1A
meddra.10027417	Metabolic acidosis	6261	RYR1
meddra.10027417	Metabolic acidosis	762	CA4
meddra.10027417	Metabolic acidosis	779	CACNA1S
meddra.10027417	Metabolic acidosis	760	CA2
meddra.10027423	Metabolic alkalosis	23327	NEDD4L
meddra.10027423	Metabolic alkalosis	1187	CLCNKA
meddra.10027423	Metabolic alkalosis	10686	CLDN16
meddra.10027423	Metabolic alkalosis	27347	STK39
meddra.10027423	Metabolic alkalosis	65125	WNK1
meddra.10027423	Metabolic alkalosis	6338	SCNN1B
meddra.10027423	Metabolic alkalosis	6337	SCNN1A
meddra.10027423	Metabolic alkalosis	359	AQP2
meddra.10027423	Metabolic alkalosis	6558	SLC12A2
meddra.10027423	Metabolic alkalosis	65268	WNK2
meddra.10027423	Metabolic alkalosis	3758	KCNJ1
meddra.10027423	Metabolic alkalosis	9943	OXSR1
meddra.10027423	Metabolic alkalosis	768211	RELL1
meddra.10027423	Metabolic alkalosis	9992	KCNE2
meddra.10027423	Metabolic alkalosis	65267	WNK3
meddra.10027423	Metabolic alkalosis	6340	SCNN1G
meddra.10027423	Metabolic alkalosis	6559	SLC12A3
meddra.10027423	Metabolic alkalosis	65266	WNK4
meddra.10027423	Metabolic alkalosis	486	FXYD2
meddra.10027423	Metabolic alkalosis	5972	REN
meddra.10028310	Muscle hemorrhage	57231	SNX14
meddra.10028310	Muscle hemorrhage	350	APOH
meddra.10028310	Muscle hemorrhage	2	A2M
meddra.10028310	Muscle hemorrhage	727	C5
meddra.10028310	Muscle hemorrhage	11093	ADAMTS13
meddra.10028310	Muscle hemorrhage	2158	F9
meddra.10028310	Muscle hemorrhage	4256	MGP
meddra.10028310	Muscle hemorrhage	28983	TMPRSS11E
meddra.10028310	Muscle hemorrhage	2152	F3
meddra.10028310	Muscle hemorrhage	5104	SERPINA5
meddra.10028310	Muscle hemorrhage	2157	F8
meddra.10028310	Muscle hemorrhage	2811	GP1BA
meddra.10028310	Muscle hemorrhage	79001	VKORC1
meddra.10028310	Muscle hemorrhage	5627	PROS1
meddra.10028310	Muscle hemorrhage	55690	PACS1
meddra.10028310	Muscle hemorrhage	5269	SERPINB6
meddra.10028310	Muscle hemorrhage	56983	POGLUT1
meddra.10028310	Muscle hemorrhage	5274	SERPINI1
meddra.10028310	Muscle hemorrhage	6403	SELP
meddra.10028310	Muscle hemorrhage	5045	FURIN
meddra.10028310	Muscle hemorrhage	10960	LMAN2
meddra.10028310	Muscle hemorrhage	2244	FGB
meddra.10028310	Muscle hemorrhage	325	APCS
meddra.10028310	Muscle hemorrhage	81562	LMAN2L
meddra.10028310	Muscle hemorrhage	2149	F2R
meddra.10028310	Muscle hemorrhage	10544	PROCR
meddra.10028310	Muscle hemorrhage	721	C4B
meddra.10028310	Muscle hemorrhage	10878	CFHR3
meddra.10028310	Muscle hemorrhage	2151	F2RL2
meddra.10028310	Muscle hemorrhage	462	SERPINC1
meddra.10028310	Muscle hemorrhage	3075	CFH
meddra.10028310	Muscle hemorrhage	5176	SERPINF1
meddra.10028310	Muscle hemorrhage	7301	TYRO3
meddra.10028310	Muscle hemorrhage	5270	SERPINE2
meddra.10028310	Muscle hemorrhage	3081	HGD
meddra.10028310	Muscle hemorrhage	27032	ATP2C1
meddra.10028310	Muscle hemorrhage	2267	FGL1
meddra.10028310	Muscle hemorrhage	3697	ITIH1
meddra.10028310	Muscle hemorrhage	7056	THBD
meddra.10028310	Muscle hemorrhage	2159	F10
meddra.10028310	Muscle hemorrhage	718	C3
meddra.10028310	Muscle hemorrhage	624	BDKRB2
meddra.10028310	Muscle hemorrhage	8526	DGKE
meddra.10028310	Muscle hemorrhage	3080	CFHR2
meddra.10028310	Muscle hemorrhage	9002	F2RL3
meddra.10028310	Muscle hemorrhage	25936	NSL1
meddra.10028310	Muscle hemorrhage	152002	XXYLT1
meddra.10028310	Muscle hemorrhage	51156	SERPINA10
meddra.10028310	Muscle hemorrhage	2155	F7
meddra.10028310	Muscle hemorrhage	90411	MCFD2
meddra.10028310	Muscle hemorrhage	2266	FGG
meddra.10028310	Muscle hemorrhage	2165	F13B
meddra.10028310	Muscle hemorrhage	3698	ITIH2
meddra.10028310	Muscle hemorrhage	7035	TFPI
meddra.10028310	Muscle hemorrhage	345	APOC3
meddra.10028310	Muscle hemorrhage	5345	SERPINF2
meddra.10028310	Muscle hemorrhage	3273	HRG
meddra.10028310	Muscle hemorrhage	5055	SERPINB2
meddra.10028310	Muscle hemorrhage	340351	AGBL3
meddra.10028310	Muscle hemorrhage	84706	GPT2
meddra.10028310	Muscle hemorrhage	81494	CFHR5
meddra.10028310	Muscle hemorrhage	55848	PLGRKT
meddra.10028310	Muscle hemorrhage	2147	F2
meddra.10028310	Muscle hemorrhage	2621	GAS6
meddra.10028310	Muscle hemorrhage	725	C4BPB
meddra.10028310	Muscle hemorrhage	23509	POFUT1
meddra.10028310	Muscle hemorrhage	623	BDKRB1
meddra.10028310	Muscle hemorrhage	6768	ST14
meddra.10028310	Muscle hemorrhage	2815	GP9
meddra.10028310	Muscle hemorrhage	5340	PLG
meddra.10028310	Muscle hemorrhage	10877	CFHR4
meddra.10028310	Muscle hemorrhage	8263	F8A1
meddra.10028310	Muscle hemorrhage	9170	LPAR2
meddra.10028310	Muscle hemorrhage	23161	SNX13
meddra.10028310	Muscle hemorrhage	91522	COL23A1
meddra.10028310	Muscle hemorrhage	170482	CLEC4C
meddra.10028310	Muscle hemorrhage	2162	F13A1
meddra.10028310	Muscle hemorrhage	8529	CYP4F2
meddra.10028310	Muscle hemorrhage	1401	CRP
meddra.10028310	Muscle hemorrhage	343637	RSPO4
meddra.10028310	Muscle hemorrhage	7450	VWF
meddra.10028310	Muscle hemorrhage	845	CASQ2
meddra.10028310	Muscle hemorrhage	444	ASPH
meddra.10028310	Muscle hemorrhage	922	CD5L
meddra.10028310	Muscle hemorrhage	5624	PROC
meddra.10028310	Muscle hemorrhage	5328	PLAU
meddra.10028310	Muscle hemorrhage	5639	PRRG2
meddra.10028310	Muscle hemorrhage	2161	F12
meddra.10028310	Muscle hemorrhage	2846	LPAR4
meddra.10028310	Muscle hemorrhage	1361	CPB2
meddra.10028310	Muscle hemorrhage	8856	NR1I2
meddra.10028310	Muscle hemorrhage	1902	LPAR1
meddra.10028310	Muscle hemorrhage	5054	SERPINE1
meddra.10028310	Muscle hemorrhage	4179	CD46
meddra.10028310	Muscle hemorrhage	4973	OLR1
meddra.10028310	Muscle hemorrhage	5327	PLAT
meddra.10028310	Muscle hemorrhage	2875	GPT
meddra.10028310	Muscle hemorrhage	1369	CPN1
meddra.10028310	Muscle hemorrhage	3026	HABP2
meddra.10028310	Muscle hemorrhage	5197	PF4V1
meddra.10028310	Muscle hemorrhage	7980	TFPI2
meddra.10028310	Muscle hemorrhage	3998	LMAN1
meddra.10028310	Muscle hemorrhage	7448	VTN
meddra.10028310	Muscle hemorrhage	3053	SERPIND1
meddra.10028310	Muscle hemorrhage	2153	F5
meddra.10028310	Muscle hemorrhage	5638	PRRG1
meddra.10028310	Muscle hemorrhage	4320	MMP11
meddra.10028310	Muscle hemorrhage	2677	GGCX
meddra.10028310	Muscle hemorrhage	5939	RBMS2
meddra.10028310	Muscle hemorrhage	154807	VKORC1L1
meddra.10028310	Muscle hemorrhage	100423062	IGLL5
meddra.10028310	Muscle hemorrhage	2160	F11
meddra.10028310	Muscle hemorrhage	51266	CLEC1B
meddra.10028310	Muscle hemorrhage	5326	PLAGL2
meddra.10028339	Muscle stiffness	6323	SCN1A
meddra.10028339	Muscle stiffness	768	CA9
meddra.10028339	Muscle stiffness	2557	GABRA4
meddra.10028339	Muscle stiffness	775	CACNA1C
meddra.10028339	Muscle stiffness	2260	FGFR1
meddra.10028339	Muscle stiffness	66008	TRAK2
meddra.10028339	Muscle stiffness	9568	GABBR2
meddra.10028339	Muscle stiffness	2562	GABRB3
meddra.10028339	Muscle stiffness	4905	NSF
meddra.10028339	Muscle stiffness	9001	HAP1
meddra.10028339	Muscle stiffness	2556	GABRA3
meddra.10028339	Muscle stiffness	778	CACNA1F
meddra.10028339	Muscle stiffness	776	CACNA1D
meddra.10028339	Muscle stiffness	3357	HTR2B
meddra.10028339	Muscle stiffness	2564	GABRE
meddra.10028521	Mydriasis	1131	CHRM3
meddra.10028521	Mydriasis	6323	SCN1A
meddra.10028521	Mydriasis	3269	HRH1
meddra.10028521	Mydriasis	3357	HTR2B
meddra.10028521	Mydriasis	10287	RGS19
meddra.10028521	Mydriasis	3356	HTR2A
meddra.10028521	Mydriasis	5733	PTGER3
meddra.10028521	Mydriasis	2767	GNA11
meddra.10028521	Mydriasis	3358	HTR2C
meddra.10028521	Mydriasis	5020	OXT
meddra.10028521	Mydriasis	59345	GNB4
meddra.10028521	Mydriasis	2785	GNG3
meddra.10028521	Mydriasis	1133	CHRM5
meddra.10028521	Mydriasis	148	ADRA1A
meddra.10028521	Mydriasis	147	ADRA1B
meddra.10028521	Mydriasis	2776	GNAQ
meddra.10028521	Mydriasis	6915	TBXA2R
meddra.10028521	Mydriasis	2784	GNB3
meddra.10028521	Mydriasis	23365	ARHGEF12
meddra.10028521	Mydriasis	241	ALOX5AP
meddra.10028521	Mydriasis	2783	GNB2
meddra.10028521	Mydriasis	152	ADRA2C
meddra.10028521	Mydriasis	10672	GNA13
meddra.10028521	Mydriasis	146	ADRA1D
meddra.10028521	Mydriasis	150	ADRA2A
meddra.10028521	Mydriasis	1909	EDNRA
meddra.10028521	Mydriasis	5331	PLCB3
meddra.10028521	Mydriasis	151	ADRA2B
meddra.10028606	Myocarditis	10826	FAXDC2
meddra.10028606	Myocarditis	6309	SC5D
meddra.10028606	Myocarditis	7108	TM7SF2
meddra.10028606	Myocarditis	10280	SIGMAR1
meddra.10028606	Myocarditis	495	ATP4A
meddra.10028606	Myocarditis	479	ATP12A
meddra.10028606	Myocarditis	27346	TMEM97
meddra.10028629	Myoglobinuria	1636	ACE
meddra.10028629	Myoglobinuria	3156	HMGCR
meddra.10028629	Myoglobinuria	5465	PPARA
meddra.10028629	Myoglobinuria	3157	HMGCS1
meddra.10028629	Myoglobinuria	2194	FASN
meddra.10028629	Myoglobinuria	23417	MLYCD
meddra.10028629	Myoglobinuria	6720	SREBF1
meddra.10028629	Myoglobinuria	53632	PRKAG3
meddra.10028629	Myoglobinuria	58526	MID1IP1
meddra.10028629	Myoglobinuria	3158	HMGCS2
meddra.10028629	Myoglobinuria	7069	THRSP
meddra.10028629	Myoglobinuria	39	ACAT2
meddra.10028836	Neck pain	2043	EPHA4
meddra.10028836	Neck pain	627	BDNF
meddra.10028836	Neck pain	1969	EPHA2
meddra.10028836	Neck pain	2042	EPHA3
meddra.10028836	Neck pain	2051	EPHB6
meddra.10028836	Neck pain	285220	EPHA6
meddra.10028836	Neck pain	2049	EPHB3
meddra.10028836	Neck pain	2050	EPHB4
meddra.10028836	Neck pain	2047	EPHB1
meddra.10028836	Neck pain	5607	MAP2K5
meddra.10028836	Neck pain	51347	TAOK3
meddra.10028836	Neck pain	2044	EPHA5
meddra.10028836	Neck pain	1945	EFNA4
meddra.10028836	Neck pain	2041	EPHA1
meddra.10028836	Neck pain	2046	EPHA8
meddra.10030071	Oculogyric crisis	2905	GRIN2C
meddra.10030071	Oculogyric crisis	1312	COMT
meddra.10030071	Oculogyric crisis	121278	TPH2
meddra.10030071	Oculogyric crisis	3351	HTR1B
meddra.10030071	Oculogyric crisis	6532	SLC6A4
meddra.10030071	Oculogyric crisis	1815	DRD4
meddra.10030071	Oculogyric crisis	4129	MAOB
meddra.10030071	Oculogyric crisis	627	BDNF
meddra.10030071	Oculogyric crisis	4852	NPY
meddra.10030071	Oculogyric crisis	5025	P2RX4
meddra.10030071	Oculogyric crisis	7432	VIP
meddra.10030071	Oculogyric crisis	6531	SLC6A3
meddra.10030071	Oculogyric crisis	1814	DRD3
meddra.10030071	Oculogyric crisis	4128	MAOA
meddra.10030071	Oculogyric crisis	7166	TPH1
meddra.10030071	Oculogyric crisis	1813	DRD2
meddra.10030071	Oculogyric crisis	150	ADRA2A
meddra.10030071	Oculogyric crisis	1816	DRD5
meddra.10030071	Oculogyric crisis	3358	HTR2C
meddra.10030071	Oculogyric crisis	255239	ANKK1
meddra.10030071	Oculogyric crisis	1812	DRD1
meddra.10030071	Oculogyric crisis	50632	CALY
meddra.10030294	Oligomenorrhea	2908	NR3C1
meddra.10030294	Oligomenorrhea	1586	CYP17A1
meddra.10030294	Oligomenorrhea	3291	HSD11B2
meddra.10030294	Oligomenorrhea	1646	AKR1C2
meddra.10030294	Oligomenorrhea	8644	AKR1C3
meddra.10030294	Oligomenorrhea	3294	HSD17B2
meddra.10030294	Oligomenorrhea	1588	CYP19A1
meddra.10030294	Oligomenorrhea	6718	AKR1D1
meddra.10030294	Oligomenorrhea	1585	CYP11B2
meddra.10030294	Oligomenorrhea	3283	HSD3B1
meddra.10030294	Oligomenorrhea	3284	HSD3B2
meddra.10030294	Oligomenorrhea	3293	HSD17B3
meddra.10030294	Oligomenorrhea	1645	AKR1C1
meddra.10030294	Oligomenorrhea	6715	SRD5A1
meddra.10030294	Oligomenorrhea	6716	SRD5A2
meddra.10030294	Oligomenorrhea	5617	PRL
meddra.10030300	Oligospermia	1588	CYP19A1
meddra.10030300	Oligospermia	5743	PTGS2
meddra.10030300	Oligospermia	10499	NCOA2
meddra.10030300	Oligospermia	2908	NR3C1
meddra.10030300	Oligospermia	3284	HSD3B2
meddra.10030300	Oligospermia	3290	HSD11B1
meddra.10030300	Oligospermia	3283	HSD3B1
meddra.10030300	Oligospermia	3294	HSD17B2
meddra.10030300	Oligospermia	1585	CYP11B2
meddra.10030300	Oligospermia	3291	HSD11B2
meddra.10030300	Oligospermia	8431	NR0B2
meddra.10030300	Oligospermia	4353	MPO
meddra.10030300	Oligospermia	5730	PTGDS
meddra.10030337	Onycholysis	2149	F2R
meddra.10030337	Onycholysis	1129	CHRM2
meddra.10030337	Onycholysis	9170	LPAR2
meddra.10030337	Onycholysis	2846	LPAR4
meddra.10030337	Onycholysis	1128	CHRM1
meddra.10030337	Onycholysis	10161	LPAR6
meddra.10031122	Orthopnea	2588	GALNS
meddra.10031122	Orthopnea	5476	CTSA
meddra.10031122	Orthopnea	410	ARSA
meddra.10031122	Orthopnea	4759	NEU2
meddra.10031122	Orthopnea	2720	GLB1
meddra.10031122	Orthopnea	2581	GALC
meddra.10031122	Orthopnea	4758	NEU1
meddra.10031122	Orthopnea	378884	NHLRC1
meddra.10031122	Orthopnea	2717	GLA
meddra.10031122	Orthopnea	129807	NEU4
meddra.10031122	Orthopnea	10825	NEU3
meddra.10031122	Orthopnea	7368	UGT8
meddra.10031250	Osteomalacia	3240	HP
meddra.10031250	Osteomalacia	5005	ORM2
meddra.10031250	Osteomalacia	4891	SLC11A2
meddra.10031250	Osteomalacia	30061	SLC40A1
meddra.10031250	Osteomalacia	3163	HMOX2
meddra.10031250	Osteomalacia	540	ATP7B
meddra.10031250	Osteomalacia	5265	SERPINA1
meddra.10031250	Osteomalacia	293	SLC25A6
meddra.10031250	Osteomalacia	7276	TTR
meddra.10031250	Osteomalacia	7036	TFR2
meddra.10031250	Osteomalacia	3263	HPX
meddra.10031250	Osteomalacia	7018	TF
meddra.10031250	Osteomalacia	9843	HEPH
meddra.10031250	Osteomalacia	79572	ATP13A3
meddra.10031250	Osteomalacia	1356	CP
meddra.10033664	Panic attack	8856	NR1I2
meddra.10033664	Panic attack	121278	TPH2
meddra.10033664	Panic attack	1813	DRD2
meddra.10033664	Panic attack	6323	SCN1A
meddra.10033664	Panic attack	10599	SLCO1B1
meddra.10033664	Panic attack	5243	ABCB1
meddra.10033664	Panic attack	28234	SLCO1B3
meddra.10033664	Panic attack	9568	GABBR2
meddra.10033713	Papilloma	9459	ARHGEF6
meddra.10033713	Papilloma	5604	MAP2K1
meddra.10033713	Papilloma	5605	MAP2K2
meddra.10033713	Papilloma	2549	GAB1
meddra.10033713	Papilloma	283455	KSR2
meddra.10033713	Papilloma	4342	MOS
meddra.10033713	Papilloma	55970	GNG12
meddra.10033713	Papilloma	4214	MAP3K1
meddra.10034039	Paroxysmal atrial fibrillation	2702	GJA5
meddra.10034039	Paroxysmal atrial fibrillation	776	CACNA1D
meddra.10034039	Paroxysmal atrial fibrillation	11155	LDB3
meddra.10034039	Paroxysmal atrial fibrillation	10060	ABCC9
meddra.10034039	Paroxysmal atrial fibrillation	6323	SCN1A
meddra.10034039	Paroxysmal atrial fibrillation	23630	KCNE5
meddra.10034039	Paroxysmal atrial fibrillation	3087	HHEX
meddra.10034039	Paroxysmal atrial fibrillation	7881	KCNAB1
meddra.10034039	Paroxysmal atrial fibrillation	30819	KCNIP2
meddra.10034039	Paroxysmal atrial fibrillation	778	CACNA1F
meddra.10034039	Paroxysmal atrial fibrillation	6335	SCN9A
meddra.10034039	Paroxysmal atrial fibrillation	6330	SCN4B
meddra.10034039	Paroxysmal atrial fibrillation	89796	NAV1
meddra.10034039	Paroxysmal atrial fibrillation	783	CACNB2
meddra.10034039	Paroxysmal atrial fibrillation	3738	KCNA3
meddra.10034039	Paroxysmal atrial fibrillation	6339	SCNN1D
meddra.10034039	Paroxysmal atrial fibrillation	55800	SCN3B
meddra.10034039	Paroxysmal atrial fibrillation	779	CACNA1S
meddra.10034039	Paroxysmal atrial fibrillation	775	CACNA1C
meddra.10034039	Paroxysmal atrial fibrillation	11069	RAPGEF4
meddra.10034039	Paroxysmal atrial fibrillation	3739	KCNA4
meddra.10034039	Paroxysmal atrial fibrillation	816	CAMK2B
meddra.10034039	Paroxysmal atrial fibrillation	10142	AKAP9
meddra.10034039	Paroxysmal atrial fibrillation	169026	SLC30A8
meddra.10034039	Paroxysmal atrial fibrillation	2566	GABRG2
meddra.10034039	Paroxysmal atrial fibrillation	3752	KCND3
meddra.10034039	Paroxysmal atrial fibrillation	859	CAV3
meddra.10034039	Paroxysmal atrial fibrillation	10008	KCNE3
meddra.10034039	Paroxysmal atrial fibrillation	3757	KCNH2
meddra.10034039	Paroxysmal atrial fibrillation	246329	STAC3
meddra.10034039	Paroxysmal atrial fibrillation	54901	CDKAL1
meddra.10034039	Paroxysmal atrial fibrillation	9196	KCNAB3
meddra.10034039	Paroxysmal atrial fibrillation	59285	CACNG6
meddra.10034039	Paroxysmal atrial fibrillation	6338	SCNN1B
meddra.10034039	Paroxysmal atrial fibrillation	6329	SCN4A
meddra.10034039	Paroxysmal atrial fibrillation	3790	KCNS3
meddra.10034039	Paroxysmal atrial fibrillation	282996	RBM20
meddra.10034039	Paroxysmal atrial fibrillation	3784	KCNQ1
meddra.10034039	Paroxysmal atrial fibrillation	1739	DLG1
meddra.10034039	Paroxysmal atrial fibrillation	54795	TRPM4
meddra.10034039	Paroxysmal atrial fibrillation	4607	MYBPC3
meddra.10034039	Paroxysmal atrial fibrillation	3741	KCNA5
meddra.10034039	Paroxysmal atrial fibrillation	8514	KCNAB2
meddra.10034039	Paroxysmal atrial fibrillation	6337	SCNN1A
meddra.10034039	Paroxysmal atrial fibrillation	6324	SCN1B
meddra.10034039	Paroxysmal atrial fibrillation	6327	SCN2B
meddra.10034039	Paroxysmal atrial fibrillation	610	HCN2
meddra.10034039	Paroxysmal atrial fibrillation	6340	SCNN1G
meddra.10034039	Paroxysmal atrial fibrillation	6334	SCN8A
meddra.10034039	Paroxysmal atrial fibrillation	51555	PEX5L
meddra.10034039	Paroxysmal atrial fibrillation	3762	KCNJ5
meddra.10034039	Paroxysmal atrial fibrillation	3767	KCNJ11
meddra.10034039	Paroxysmal atrial fibrillation	6328	SCN3A
meddra.10034039	Paroxysmal atrial fibrillation	7167	TPI1
meddra.10034039	Paroxysmal atrial fibrillation	782	CACNB1
meddra.10034039	Paroxysmal atrial fibrillation	10021	HCN4
meddra.10034039	Paroxysmal atrial fibrillation	348980	HCN1
meddra.10034039	Paroxysmal atrial fibrillation	9992	KCNE2
meddra.10034039	Paroxysmal atrial fibrillation	57657	HCN3
meddra.10034039	Paroxysmal atrial fibrillation	3759	KCNJ2
meddra.10034039	Paroxysmal atrial fibrillation	6640	SNTA1
meddra.10034039	Paroxysmal atrial fibrillation	23171	GPD1L
meddra.10034039	Paroxysmal atrial fibrillation	3742	KCNA6
meddra.10034039	Paroxysmal atrial fibrillation	23704	KCNE4
meddra.10034039	Paroxysmal atrial fibrillation	6336	SCN10A
meddra.10034039	Paroxysmal atrial fibrillation	4878	NPPA
meddra.10034341	Peptic ulcer	9568	GABBR2
meddra.10034341	Peptic ulcer	3357	HTR2B
meddra.10034341	Peptic ulcer	151	ADRA2B
meddra.10034341	Peptic ulcer	2550	GABBR1
meddra.10034341	Peptic ulcer	6915	TBXA2R
meddra.10034341	Peptic ulcer	147	ADRA1B
meddra.10034341	Peptic ulcer	2767	GNA11
meddra.10034341	Peptic ulcer	1163	CKS1B
meddra.10034341	Peptic ulcer	148	ADRA1A
meddra.10034341	Peptic ulcer	165829	GPR156
meddra.10034721	Personality disorder	1815	DRD4
meddra.10034721	Personality disorder	6328	SCN3A
meddra.10034721	Personality disorder	6323	SCN1A
meddra.10034721	Personality disorder	3785	KCNQ2
meddra.10034721	Personality disorder	2550	GABBR1
meddra.10034721	Personality disorder	6335	SCN9A
meddra.10034721	Personality disorder	11337	GABARAP
meddra.10034721	Personality disorder	89796	NAV1
meddra.10034721	Personality disorder	2560	GABRB1
meddra.10034721	Personality disorder	1181	CLCN2
meddra.10034721	Personality disorder	760	CA2
meddra.10034721	Personality disorder	2559	GABRA6
meddra.10034721	Personality disorder	2562	GABRB3
meddra.10034721	Personality disorder	80179	MYO19
meddra.10034721	Personality disorder	55879	GABRQ
meddra.10034721	Personality disorder	9001	HAP1
meddra.10034721	Personality disorder	55800	SCN3B
meddra.10034721	Personality disorder	6327	SCN2B
meddra.10034721	Personality disorder	2557	GABRA4
meddra.10034721	Personality disorder	165829	GPR156
meddra.10034721	Personality disorder	6330	SCN4B
meddra.10034721	Personality disorder	2566	GABRG2
meddra.10034721	Personality disorder	2563	GABRD
meddra.10034721	Personality disorder	2554	GABRA1
meddra.10034721	Personality disorder	2561	GABRB2
meddra.10034721	Personality disorder	1813	DRD2
meddra.10034721	Personality disorder	9568	GABBR2
meddra.10034721	Personality disorder	2564	GABRE
meddra.10034721	Personality disorder	6324	SCN1B
meddra.10034721	Personality disorder	66008	TRAK2
meddra.10034721	Personality disorder	6336	SCN10A
meddra.10034721	Personality disorder	6329	SCN4A
meddra.10034721	Personality disorder	3786	KCNQ3
meddra.10034721	Personality disorder	4905	NSF
meddra.10034721	Personality disorder	2565	GABRG1
meddra.10034721	Personality disorder	2556	GABRA3
meddra.10034962	Photopsia	2776	GNAQ
meddra.10034962	Photopsia	5998	RGS3
meddra.10034962	Photopsia	1128	CHRM1
meddra.10034962	Photopsia	2784	GNB3
meddra.10034962	Photopsia	2785	GNG3
meddra.10034962	Photopsia	1133	CHRM5
meddra.10034962	Photopsia	148	ADRA1A
meddra.10034962	Photopsia	2767	GNA11
meddra.10034962	Photopsia	552	AVPR1A
meddra.10034962	Photopsia	152	ADRA2C
meddra.10034962	Photopsia	553	AVPR1B
meddra.10034962	Photopsia	3358	HTR2C
meddra.10034962	Photopsia	2915	GRM5
meddra.10034962	Photopsia	6915	TBXA2R
meddra.10034962	Photopsia	1131	CHRM3
meddra.10034962	Photopsia	10672	GNA13
meddra.10034962	Photopsia	23365	ARHGEF12
meddra.10034962	Photopsia	146	ADRA1D
meddra.10034962	Photopsia	151	ADRA2B
meddra.10034962	Photopsia	3356	HTR2A
meddra.10034962	Photopsia	2846	LPAR4
meddra.10034962	Photopsia	147	ADRA1B
meddra.10034962	Photopsia	3357	HTR2B
meddra.10034962	Photopsia	886	CCKAR
meddra.10034962	Photopsia	1903	S1PR3
meddra.10036132	Polyphagia	2778	GNAS
meddra.10036132	Polyphagia	2740	GLP1R
meddra.10036132	Polyphagia	4129	MAOB
meddra.10036132	Polyphagia	4128	MAOA
meddra.10036132	Polyphagia	6524	SLC5A2
meddra.10036132	Polyphagia	1621	DBH
meddra.10036132	Polyphagia	4852	NPY
meddra.10036132	Polyphagia	10158	PDZK1IP1
meddra.10036142	Polyuria	6530	SLC6A2
meddra.10036142	Polyuria	3762	KCNJ5
meddra.10036142	Polyuria	771	CA12
meddra.10036142	Polyuria	6558	SLC12A2
meddra.10036142	Polyuria	2550	GABBR1
meddra.10036142	Polyuria	759	CA1
meddra.10036142	Polyuria	765	CA6
meddra.10036142	Polyuria	11238	CA5B
meddra.10036142	Polyuria	23632	CA14
meddra.10036142	Polyuria	377677	CA13
meddra.10036142	Polyuria	6524	SLC5A2
meddra.10036142	Polyuria	767	CA8
meddra.10036142	Polyuria	1591	CYP24A1
meddra.10036206	Portal vein thrombosis	2159	F10
meddra.10036206	Portal vein thrombosis	2158	F9
meddra.10036206	Portal vein thrombosis	7035	TFPI
meddra.10036206	Portal vein thrombosis	2155	F7
meddra.10036206	Portal vein thrombosis	2157	F8
meddra.10036206	Portal vein thrombosis	462	SERPINC1
meddra.10036206	Portal vein thrombosis	22915	MMRN1
meddra.10036206	Portal vein thrombosis	833	CARS1
meddra.10036206	Portal vein thrombosis	2153	F5
meddra.10036206	Portal vein thrombosis	2152	F3
meddra.10036206	Portal vein thrombosis	7056	THBD
meddra.10036206	Portal vein thrombosis	3053	SERPIND1
meddra.10036485	Pre-eclampsia	3290	HSD11B1
meddra.10036485	Pre-eclampsia	3291	HSD11B2
meddra.10036485	Pre-eclampsia	1812	DRD1
meddra.10036485	Pre-eclampsia	1816	DRD5
meddra.10036485	Pre-eclampsia	405754	ERVFRD-1
meddra.10036507	Pre-syncope	775	CACNA1C
meddra.10036507	Pre-syncope	10008	KCNE3
meddra.10036507	Pre-syncope	23704	KCNE4
meddra.10036507	Pre-syncope	3741	KCNA5
meddra.10036507	Pre-syncope	6329	SCN4A
meddra.10036507	Pre-syncope	6324	SCN1B
meddra.10036507	Pre-syncope	6328	SCN3A
meddra.10036507	Pre-syncope	3757	KCNH2
meddra.10036507	Pre-syncope	55800	SCN3B
meddra.10036507	Pre-syncope	6327	SCN2B
meddra.10036507	Pre-syncope	9992	KCNE2
meddra.10036507	Pre-syncope	23630	KCNE5
meddra.10036507	Pre-syncope	6330	SCN4B
meddra.10036507	Pre-syncope	10021	HCN4
meddra.10036507	Pre-syncope	2697	GJA1
meddra.10037632	Pyoderma	9684	LRRC14
meddra.10037632	Pyoderma	5871	MAP4K2
meddra.10037632	Pyoderma	3551	IKBKB
meddra.10037632	Pyoderma	7124	TNF
meddra.10037632	Pyoderma	7098	TLR3
meddra.10037632	Pyoderma	84888	SPPL2A
meddra.10037632	Pyoderma	3654	IRAK1
meddra.10037632	Pyoderma	7186	TRAF2
meddra.10037632	Pyoderma	8517	IKBKG
meddra.10037632	Pyoderma	329	BIRC2
meddra.10037632	Pyoderma	92610	TIFA
meddra.10037632	Pyoderma	1147	CHUK
meddra.10037632	Pyoderma	9683	N4BP1
meddra.10037632	Pyoderma	3606	IL18
meddra.10037632	Pyoderma	121457	IKBIP
meddra.10038796	Reticulocytosis	760	CA2
meddra.10038796	Reticulocytosis	287	ANK2
meddra.10038796	Reticulocytosis	288	ANK3
meddra.10038796	Reticulocytosis	6521	SLC4A1
meddra.10038796	Reticulocytosis	525	ATP6V1B1
meddra.10038796	Reticulocytosis	759	CA1
meddra.10038796	Reticulocytosis	23114	NFASC
meddra.10038967	Retrograde ejaculation	1815	DRD4
meddra.10038967	Retrograde ejaculation	1812	DRD1
meddra.10038967	Retrograde ejaculation	1644	DDC
meddra.10038967	Retrograde ejaculation	1813	DRD2
meddra.10038967	Retrograde ejaculation	4128	MAOA
meddra.10038967	Retrograde ejaculation	1312	COMT
meddra.10038967	Retrograde ejaculation	3357	HTR2B
meddra.10038967	Retrograde ejaculation	3358	HTR2C
meddra.10038967	Retrograde ejaculation	3350	HTR1A
meddra.10038967	Retrograde ejaculation	1814	DRD3
meddra.10038967	Retrograde ejaculation	3356	HTR2A
meddra.10038967	Retrograde ejaculation	10211	FLOT1
meddra.10038967	Retrograde ejaculation	6532	SLC6A4
meddra.10038967	Retrograde ejaculation	3351	HTR1B
meddra.10038967	Retrograde ejaculation	7166	TPH1
meddra.10038967	Retrograde ejaculation	4988	OPRM1
meddra.10038967	Retrograde ejaculation	5020	OXT
meddra.10038967	Retrograde ejaculation	627	BDNF
meddra.10038967	Retrograde ejaculation	5409	PNMT
meddra.10038967	Retrograde ejaculation	2319	FLOT2
meddra.10038967	Retrograde ejaculation	9143	SYNGR3
meddra.10038967	Retrograde ejaculation	6530	SLC6A2
meddra.10038967	Retrograde ejaculation	6531	SLC6A3
meddra.10038967	Retrograde ejaculation	50632	CALY
meddra.10038967	Retrograde ejaculation	1621	DBH
meddra.10038967	Retrograde ejaculation	121278	TPH2
meddra.10038967	Retrograde ejaculation	1816	DRD5
meddra.10038967	Retrograde ejaculation	7054	TH
meddra.10038967	Retrograde ejaculation	7432	VIP
meddra.10038967	Retrograde ejaculation	84105	PCBD2
meddra.10038967	Retrograde ejaculation	83482	SCRT1
meddra.10038967	Retrograde ejaculation	5092	PCBD1
meddra.10038967	Retrograde ejaculation	4129	MAOB
meddra.10038967	Retrograde ejaculation	51299	NRN1
meddra.10038967	Retrograde ejaculation	150	ADRA2A
meddra.10039100	Rhinorrhea	6323	SCN1A
meddra.10039100	Rhinorrhea	6335	SCN9A
meddra.10039100	Rhinorrhea	2566	GABRG2
meddra.10039100	Rhinorrhea	6334	SCN8A
meddra.10039100	Rhinorrhea	6328	SCN3A
meddra.10039100	Rhinorrhea	1445	CSK
meddra.10039100	Rhinorrhea	7442	TRPV1
meddra.10039100	Rhinorrhea	6336	SCN10A
meddra.10039100	Rhinorrhea	6329	SCN4A
meddra.10039119	Rickets	1717	DHCR7
meddra.10039119	Rickets	4257	MGST1
meddra.10039119	Rickets	2941	GSTA4
meddra.10039119	Rickets	2193	FARSA
meddra.10039119	Rickets	10499	NCOA2
meddra.10039119	Rickets	5916	RARG
meddra.10039119	Rickets	54659	UGT1A3
meddra.10039119	Rickets	27294	DHDH
meddra.10039119	Rickets	2944	GSTM1
meddra.10039119	Rickets	26108	PYGO1
meddra.10039119	Rickets	2940	GSTA3
meddra.10039119	Rickets	6718	AKR1D1
meddra.10039119	Rickets	1553	CYP2A13
meddra.10039119	Rickets	2948	GSTM4
meddra.10039119	Rickets	2946	GSTM2
meddra.10039119	Rickets	2950	GSTP1
meddra.10039119	Rickets	90780	PYGO2
meddra.10039119	Rickets	119391	GSTO2
meddra.10039119	Rickets	8648	NCOA1
meddra.10039119	Rickets	3172	HNF4A
meddra.10039119	Rickets	221357	GSTA5
meddra.10039119	Rickets	2949	GSTM5
meddra.10039119	Rickets	2939	GSTA2
meddra.10039119	Rickets	2938	GSTA1
meddra.10039119	Rickets	9446	GSTO1
meddra.10039119	Rickets	1594	CYP27B1
meddra.10039119	Rickets	79799	UGT2A3
meddra.10039119	Rickets	3175	ONECUT1
meddra.10039119	Rickets	6258	RXRG
meddra.10039119	Rickets	1382	CRABP2
meddra.10039119	Rickets	51060	TXNDC12
meddra.10039119	Rickets	10720	UGT2B11
meddra.10039119	Rickets	2052	EPHX1
meddra.10039119	Rickets	1109	AKR1C4
meddra.10039119	Rickets	54600	UGT1A9
meddra.10039119	Rickets	653689	GSTT2B
meddra.10039119	Rickets	4258	MGST2
meddra.10039119	Rickets	7366	UGT2B15
meddra.10039119	Rickets	7364	UGT2B7
meddra.10039119	Rickets	6256	RXRA
meddra.10039119	Rickets	283149	BCL9L
meddra.10039119	Rickets	1645	AKR1C1
meddra.10039119	Rickets	54575	UGT1A10
meddra.10039147	Right bundle branch block	3786	KCNQ3
meddra.10039147	Right bundle branch block	2566	GABRG2
meddra.10039147	Right bundle branch block	3785	KCNQ2
meddra.10039147	Right bundle branch block	775	CACNA1C
meddra.10039147	Right bundle branch block	6335	SCN9A
meddra.10039147	Right bundle branch block	54795	TRPM4
meddra.10039147	Right bundle branch block	776	CACNA1D
meddra.10039147	Right bundle branch block	3757	KCNH2
meddra.10039147	Right bundle branch block	6340	SCNN1G
meddra.10039147	Right bundle branch block	55800	SCN3B
meddra.10039147	Right bundle branch block	6334	SCN8A
meddra.10039147	Right bundle branch block	6324	SCN1B
meddra.10039147	Right bundle branch block	6323	SCN1A
meddra.10039147	Right bundle branch block	6330	SCN4B
meddra.10039147	Right bundle branch block	6336	SCN10A
meddra.10039147	Right bundle branch block	779	CACNA1S
meddra.10039147	Right bundle branch block	6328	SCN3A
meddra.10039147	Right bundle branch block	132320	SCLT1
meddra.10039147	Right bundle branch block	3759	KCNJ2
meddra.10039147	Right bundle branch block	89796	NAV1
meddra.10039147	Right bundle branch block	23704	KCNE4
meddra.10039147	Right bundle branch block	23630	KCNE5
meddra.10039147	Right bundle branch block	778	CACNA1F
meddra.10039147	Right bundle branch block	3357	HTR2B
meddra.10039147	Right bundle branch block	9992	KCNE2
meddra.10039147	Right bundle branch block	4878	NPPA
meddra.10039147	Right bundle branch block	7442	TRPV1
meddra.10039147	Right bundle branch block	6327	SCN2B
meddra.10039147	Right bundle branch block	6329	SCN4A
meddra.10039705	Scleritis	3156	HMGCR
meddra.10039705	Scleritis	2224	FDPS
meddra.10039705	Scleritis	4597	MVD
meddra.10039705	Scleritis	4047	LSS
meddra.10039705	Scleritis	3157	HMGCS1
meddra.10039705	Scleritis	1595	CYP51A1
meddra.10039705	Scleritis	10654	PMVK
meddra.10039705	Scleritis	6713	SQLE
meddra.10039705	Scleritis	3422	IDI1
meddra.10040558	Shivering	1143	CHRNB4
meddra.10040558	Shivering	1139	CHRNA7
meddra.10040558	Shivering	1141	CHRNB2
meddra.10040558	Shivering	1136	CHRNA3
meddra.10040558	Shivering	1137	CHRNA4
meddra.10040558	Shivering	1138	CHRNA5
meddra.10040558	Shivering	55584	CHRNA9
meddra.10040639	Sick sinus syndrome	3358	HTR2C
meddra.10040639	Sick sinus syndrome	776	CACNA1D
meddra.10040639	Sick sinus syndrome	3356	HTR2A
meddra.10040639	Sick sinus syndrome	10681	GNB5
meddra.10040639	Sick sinus syndrome	5082	PDCL
meddra.10040639	Sick sinus syndrome	2781	GNAZ
meddra.10040639	Sick sinus syndrome	5996	RGS1
meddra.10040639	Sick sinus syndrome	6004	RGS16
meddra.10040639	Sick sinus syndrome	64407	RGS18
meddra.10040639	Sick sinus syndrome	10287	RGS19
meddra.10040639	Sick sinus syndrome	3357	HTR2B
meddra.10040639	Sick sinus syndrome	6003	RGS13
meddra.10040639	Sick sinus syndrome	94235	GNG8
meddra.10040741	Sinus bradycardia	6645	SNTB2
meddra.10040741	Sinus bradycardia	775	CACNA1C
meddra.10040741	Sinus bradycardia	6336	SCN10A
meddra.10040741	Sinus bradycardia	3762	KCNJ5
meddra.10040741	Sinus bradycardia	10008	KCNE3
meddra.10040741	Sinus bradycardia	155	ADRB3
meddra.10040741	Sinus bradycardia	3757	KCNH2
meddra.10040741	Sinus bradycardia	6327	SCN2B
meddra.10040741	Sinus bradycardia	9992	KCNE2
meddra.10040741	Sinus bradycardia	7350	UCP1
meddra.10040741	Sinus bradycardia	6334	SCN8A
meddra.10040741	Sinus bradycardia	54795	TRPM4
meddra.10040741	Sinus bradycardia	3741	KCNA5
meddra.10040741	Sinus bradycardia	3759	KCNJ2
meddra.10040741	Sinus bradycardia	9132	KCNQ4
meddra.10040741	Sinus bradycardia	6324	SCN1B
meddra.10040741	Sinus bradycardia	10021	HCN4
meddra.10040741	Sinus bradycardia	859	CAV3
meddra.10040741	Sinus bradycardia	6330	SCN4B
meddra.10040741	Sinus bradycardia	55800	SCN3B
meddra.10040741	Sinus bradycardia	23704	KCNE4
meddra.10040741	Sinus bradycardia	23630	KCNE5
meddra.10040741	Sinus bradycardia	6340	SCNN1G
meddra.10040741	Sinus bradycardia	6329	SCN4A
meddra.10040741	Sinus bradycardia	153	ADRB1
meddra.10040741	Sinus bradycardia	3784	KCNQ1
meddra.10040741	Sinus bradycardia	154	ADRB2
meddra.10040741	Sinus bradycardia	4878	NPPA
meddra.10040741	Sinus bradycardia	4879	NPPB
meddra.10040975	Sleep apnea	2778	GNAS
meddra.10040975	Sleep apnea	2562	GABRB3
meddra.10040975	Sleep apnea	2560	GABRB1
meddra.10040975	Sleep apnea	2557	GABRA4
meddra.10040975	Sleep apnea	2566	GABRG2
meddra.10040975	Sleep apnea	2554	GABRA1
meddra.10040975	Sleep apnea	1181	CLCN2
meddra.10040975	Sleep apnea	2565	GABRG1
meddra.10041002	Sleep paralysis	627	BDNF
meddra.10041002	Sleep paralysis	135	ADORA2A
meddra.10041002	Sleep paralysis	2778	GNAS
meddra.10041002	Sleep paralysis	153	ADRB1
meddra.10041002	Sleep paralysis	2587	GALR1
meddra.10041002	Sleep paralysis	7434	VIPR2
meddra.10041002	Sleep paralysis	7432	VIP
meddra.10041002	Sleep paralysis	1813	DRD2
meddra.10041002	Sleep paralysis	3350	HTR1A
meddra.10041002	Sleep paralysis	5021	OXTR
meddra.10041002	Sleep paralysis	2693	GHSR
meddra.10041002	Sleep paralysis	5020	OXT
meddra.10041002	Sleep paralysis	3351	HTR1B
meddra.10041002	Sleep paralysis	552	AVPR1A
meddra.10041002	Sleep paralysis	4852	NPY
meddra.10041002	Sleep paralysis	2695	GIP
meddra.10041002	Sleep paralysis	1816	DRD5
meddra.10041002	Sleep paralysis	2696	GIPR
meddra.10041002	Sleep paralysis	2641	GCG
meddra.10041002	Sleep paralysis	553	AVPR1B
meddra.10041002	Sleep paralysis	886	CCKAR
meddra.10041002	Sleep paralysis	3362	HTR6
meddra.10041235	Snoring	1133	CHRM5
meddra.10041235	Snoring	3553	IL1B
meddra.10041235	Snoring	2776	GNAQ
meddra.10041235	Snoring	9170	LPAR2
meddra.10041235	Snoring	3761	KCNJ4
meddra.10041235	Snoring	148	ADRA1A
meddra.10041235	Snoring	2550	GABBR1
meddra.10041235	Snoring	4988	OPRM1
meddra.10041235	Snoring	1129	CHRM2
meddra.10041235	Snoring	100134444	KCNJ18
meddra.10041235	Snoring	3759	KCNJ2
meddra.10041235	Snoring	2846	LPAR4
meddra.10041235	Snoring	1128	CHRM1
meddra.10041235	Snoring	165829	GPR156
meddra.10041235	Snoring	146	ADRA1D
meddra.10041235	Snoring	2775	GNAO1
meddra.10041235	Snoring	9568	GABBR2
meddra.10041235	Snoring	552	AVPR1A
meddra.10041235	Snoring	151	ADRA2B
meddra.10041235	Snoring	10672	GNA13
meddra.10041235	Snoring	147	ADRA1B
meddra.10041235	Snoring	2912	GRM2
meddra.10041235	Snoring	2767	GNA11
meddra.10041235	Snoring	53637	S1PR5
meddra.10041235	Snoring	2768	GNA12
meddra.10041235	Snoring	6915	TBXA2R
meddra.10041235	Snoring	4306	NR3C2
meddra.10041235	Snoring	553	AVPR1B
meddra.10041235	Snoring	10161	LPAR6
meddra.10041235	Snoring	1902	LPAR1
meddra.10041235	Snoring	134	ADORA1
meddra.10041235	Snoring	150	ADRA2A
meddra.10041347	Somnambulism	3356	HTR2A
meddra.10041347	Somnambulism	5443	POMC
meddra.10041347	Somnambulism	778	CACNA1F
meddra.10041347	Somnambulism	627	BDNF
meddra.10041347	Somnambulism	553	AVPR1B
meddra.10041347	Somnambulism	5020	OXT
meddra.10041347	Somnambulism	7432	VIP
meddra.10041687	Spontaneous abortion	1717	DHCR7
meddra.10041687	Spontaneous abortion	412	STS
meddra.10041687	Spontaneous abortion	6646	SOAT1
meddra.10041687	Spontaneous abortion	1718	DHCR24
meddra.10041687	Spontaneous abortion	1593	CYP27A1
meddra.10041687	Spontaneous abortion	27346	TMEM97
meddra.10041687	Spontaneous abortion	9023	CH25H
meddra.10041687	Spontaneous abortion	6820	SULT2B1
meddra.10041894	ST segment elevation	779	CACNA1S
meddra.10041894	ST segment elevation	783	CACNB2
meddra.10041894	ST segment elevation	785	CACNB4
meddra.10041894	ST segment elevation	777	CACNA1E
meddra.10041894	ST segment elevation	774	CACNA1B
meddra.10041894	ST segment elevation	3757	KCNH2
meddra.10041894	ST segment elevation	781	CACNA2D1
meddra.10041894	ST segment elevation	784	CACNB3
meddra.10041894	ST segment elevation	9254	CACNA2D2
meddra.10041894	ST segment elevation	10368	CACNG3
meddra.10041894	ST segment elevation	776	CACNA1D
meddra.10041894	ST segment elevation	782	CACNB1
meddra.10041894	ST segment elevation	775	CACNA1C
meddra.10041894	ST segment elevation	55799	CACNA2D3
meddra.10041894	ST segment elevation	7442	TRPV1
meddra.10041894	ST segment elevation	59285	CACNG6
meddra.10041894	ST segment elevation	59284	CACNG7
meddra.10041894	ST segment elevation	8912	CACNA1H
meddra.10041894	ST segment elevation	786	CACNG1
meddra.10041894	ST segment elevation	778	CACNA1F
meddra.10041894	ST segment elevation	10369	CACNG2
meddra.10041894	ST segment elevation	3357	HTR2B
meddra.10041894	ST segment elevation	23630	KCNE5
meddra.10041894	ST segment elevation	3358	HTR2C
meddra.10041894	ST segment elevation	27092	CACNG4
meddra.10041962	Status epilepticus	3785	KCNQ2
meddra.10041962	Status epilepticus	6324	SCN1B
meddra.10041962	Status epilepticus	89796	NAV1
meddra.10041962	Status epilepticus	6335	SCN9A
meddra.10041962	Status epilepticus	6323	SCN1A
meddra.10041962	Status epilepticus	2566	GABRG2
meddra.10041962	Status epilepticus	10021	HCN4
meddra.10041962	Status epilepticus	6327	SCN2B
meddra.10041962	Status epilepticus	55800	SCN3B
meddra.10041962	Status epilepticus	3786	KCNQ3
meddra.10041962	Status epilepticus	6328	SCN3A
meddra.10042062	Stillbirth	10682	EBP
meddra.10042062	Stillbirth	11161	ERG28
meddra.10042062	Stillbirth	3930	LBR
meddra.10042062	Stillbirth	1718	DHCR24
meddra.10042062	Stillbirth	7108	TM7SF2
meddra.10042062	Stillbirth	6307	MSMO1
meddra.10042062	Stillbirth	50814	NSDHL
meddra.10042062	Stillbirth	6309	SC5D
meddra.10042062	Stillbirth	1595	CYP51A1
meddra.10042062	Stillbirth	51478	HSD17B7
meddra.10042241	Stridor	1134	CHRNA1
meddra.10042241	Stridor	1136	CHRNA3
meddra.10042241	Stridor	43	ACHE
meddra.10042241	Stridor	1137	CHRNA4
meddra.10042241	Stridor	1141	CHRNB2
meddra.10042241	Stridor	1139	CHRNA7
meddra.10042241	Stridor	1138	CHRNA5
meddra.10042241	Stridor	55584	CHRNA9
meddra.10042241	Stridor	3759	KCNJ2
meddra.10042241	Stridor	1142	CHRNB3
meddra.10042241	Stridor	8973	CHRNA6
meddra.10042241	Stridor	1143	CHRNB4
meddra.10042241	Stridor	553	AVPR1B
meddra.10042458	Suicidal ideation	6532	SLC6A4
meddra.10042458	Suicidal ideation	1141	CHRNB2
meddra.10042458	Suicidal ideation	1139	CHRNA7
meddra.10042458	Suicidal ideation	5173	PDYN
meddra.10042458	Suicidal ideation	1138	CHRNA5
meddra.10042458	Suicidal ideation	590	BCHE
meddra.10042458	Suicidal ideation	1134	CHRNA1
meddra.10042458	Suicidal ideation	1137	CHRNA4
meddra.10042458	Suicidal ideation	4129	MAOB
meddra.10042458	Suicidal ideation	1140	CHRNB1
meddra.10042458	Suicidal ideation	1143	CHRNB4
meddra.10042458	Suicidal ideation	778	CACNA1F
meddra.10042458	Suicidal ideation	2587	GALR1
meddra.10042458	Suicidal ideation	55584	CHRNA9
meddra.10042458	Suicidal ideation	1142	CHRNB3
meddra.10042458	Suicidal ideation	1144	CHRND
meddra.10042458	Suicidal ideation	5368	PNOC
meddra.10042458	Suicidal ideation	5913	RAPSN
meddra.10042458	Suicidal ideation	57053	CHRNA10
meddra.10042458	Suicidal ideation	8973	CHRNA6
meddra.10042458	Suicidal ideation	1136	CHRNA3
meddra.10042458	Suicidal ideation	4128	MAOA
meddra.10042458	Suicidal ideation	5020	OXT
meddra.10042604	Supraventricular tachycardia	6330	SCN4B
meddra.10042604	Supraventricular tachycardia	55800	SCN3B
meddra.10042604	Supraventricular tachycardia	153	ADRB1
meddra.10042604	Supraventricular tachycardia	10060	ABCC9
meddra.10042604	Supraventricular tachycardia	775	CACNA1C
meddra.10042604	Supraventricular tachycardia	6324	SCN1B
meddra.10042604	Supraventricular tachycardia	3767	KCNJ11
meddra.10042604	Supraventricular tachycardia	3741	KCNA5
meddra.10042604	Supraventricular tachycardia	3757	KCNH2
meddra.10042604	Supraventricular tachycardia	154	ADRB2
meddra.10042604	Supraventricular tachycardia	4878	NPPA
meddra.10042604	Supraventricular tachycardia	776	CACNA1D
meddra.10042604	Supraventricular tachycardia	59284	CACNG7
meddra.10042604	Supraventricular tachycardia	779	CACNA1S
meddra.10042604	Supraventricular tachycardia	778	CACNA1F
meddra.10042604	Supraventricular tachycardia	155	ADRB3
meddra.10042604	Supraventricular tachycardia	781	CACNA2D1
meddra.10042604	Supraventricular tachycardia	9254	CACNA2D2
meddra.10042604	Supraventricular tachycardia	6327	SCN2B
meddra.10042604	Supraventricular tachycardia	282996	RBM20
meddra.10042604	Supraventricular tachycardia	9992	KCNE2
meddra.10042604	Supraventricular tachycardia	7350	UCP1
meddra.10042604	Supraventricular tachycardia	10021	HCN4
meddra.10043298	Testicular atrophy	367	AR
meddra.10043298	Testicular atrophy	26012	NSMF
meddra.10043298	Testicular atrophy	3814	KISS1
meddra.10043298	Testicular atrophy	64207	IRF2BPL
meddra.10043298	Testicular atrophy	2798	GNRHR
meddra.10043298	Testicular atrophy	4110	MAGEA11
meddra.10043298	Testicular atrophy	57178	ZMIZ1
meddra.10043298	Testicular atrophy	84634	KISS1R
meddra.10043298	Testicular atrophy	2797	GNRH2
meddra.10043298	Testicular atrophy	55636	CHD7
meddra.10043298	Testicular atrophy	83844	USP26
meddra.10043298	Testicular atrophy	2488	FSHB
meddra.10043298	Testicular atrophy	3730	ANOS1
meddra.10043298	Testicular atrophy	23132	RAD54L2
meddra.10043298	Testicular atrophy	56937	PMEPA1
meddra.10043298	Testicular atrophy	2796	GNRH1
meddra.10043298	Testicular atrophy	60675	PROK2
meddra.10043563	Thrombocytosis	613	BCR
meddra.10043563	Thrombocytosis	5156	PDGFRA
meddra.10043563	Thrombocytosis	6095	RORA
meddra.10043563	Thrombocytosis	775	CACNA1C
meddra.10043563	Thrombocytosis	9122	SLC16A4
meddra.10043563	Thrombocytosis	25	ABL1
meddra.10043563	Thrombocytosis	240	ALOX5
meddra.10043563	Thrombocytosis	1432	MAPK14
meddra.10043563	Thrombocytosis	6097	RORC
meddra.10043563	Thrombocytosis	768	CA9
meddra.10043969	Tongue pain	7010	TEK
meddra.10043969	Tongue pain	135	ADORA2A
meddra.10043969	Tongue pain	284656	EPHA10
meddra.10043969	Tongue pain	2324	FLT4
meddra.10043969	Tongue pain	25759	SHC2
meddra.10043969	Tongue pain	2261	FGFR3
meddra.10043969	Tongue pain	7075	TIE1
meddra.10043969	Tongue pain	23452	ANGPTL2
meddra.10043969	Tongue pain	4915	NTRK2
meddra.10043969	Tongue pain	399694	SHC4
meddra.10043969	Tongue pain	2321	FLT1
meddra.10043969	Tongue pain	2046	EPHA8
meddra.10043969	Tongue pain	51378	ANGPT4
meddra.10043969	Tongue pain	284	ANGPT1
meddra.10043969	Tongue pain	2045	EPHA7
meddra.10043969	Tongue pain	1944	EFNA3
meddra.10043969	Tongue pain	285220	EPHA6
meddra.10043969	Tongue pain	1943	EFNA2
meddra.10043969	Tongue pain	1942	EFNA1
meddra.10043969	Tongue pain	3791	KDR
meddra.10043969	Tongue pain	2044	EPHA5
meddra.10043969	Tongue pain	1945	EFNA4
meddra.10043969	Tongue pain	1946	EFNA5
meddra.10043969	Tongue pain	4914	NTRK1
meddra.10044066	Torsade de pointes	775	CACNA1C
meddra.10044066	Torsade de pointes	3752	KCND3
meddra.10044066	Torsade de pointes	6324	SCN1B
meddra.10044066	Torsade de pointes	776	CACNA1D
meddra.10044066	Torsade de pointes	9568	GABBR2
meddra.10044066	Torsade de pointes	6323	SCN1A
meddra.10044066	Torsade de pointes	7402	UTRN
meddra.10044066	Torsade de pointes	3751	KCND2
meddra.10044066	Torsade de pointes	10280	SIGMAR1
meddra.10044066	Torsade de pointes	779	CACNA1S
meddra.10044066	Torsade de pointes	6328	SCN3A
meddra.10044066	Torsade de pointes	23704	KCNE4
meddra.10044066	Torsade de pointes	2550	GABBR1
meddra.10044066	Torsade de pointes	3757	KCNH2
meddra.10044066	Torsade de pointes	23630	KCNE5
meddra.10044066	Torsade de pointes	7442	TRPV1
meddra.10044066	Torsade de pointes	6335	SCN9A
meddra.10044066	Torsade de pointes	9992	KCNE2
meddra.10044066	Torsade de pointes	10682	EBP
meddra.10044066	Torsade de pointes	3784	KCNQ1
meddra.10044066	Torsade de pointes	2783	GNB2
meddra.10044066	Torsade de pointes	6330	SCN4B
meddra.10044066	Torsade de pointes	3741	KCNA5
meddra.10044066	Torsade de pointes	493	ATP2B4
meddra.10044066	Torsade de pointes	3768	KCNJ12
meddra.10044066	Torsade de pointes	8911	CACNA1I
meddra.10044066	Torsade de pointes	3357	HTR2B
meddra.10044066	Torsade de pointes	89796	NAV1
meddra.10044066	Torsade de pointes	3738	KCNA3
meddra.10044066	Torsade de pointes	10008	KCNE3
meddra.10044066	Torsade de pointes	492	ATP2B3
meddra.10044066	Torsade de pointes	6645	SNTB2
meddra.10044066	Torsade de pointes	6641	SNTB1
meddra.10044066	Torsade de pointes	3759	KCNJ2
meddra.10047115	Vasculitis	9052	GPRC5A
meddra.10047115	Vasculitis	3683	ITGAL
meddra.10047115	Vasculitis	1594	CYP27B1
meddra.10047115	Vasculitis	2356	FPGS
meddra.10047115	Vasculitis	135	ADORA2A
meddra.10047115	Vasculitis	3156	HMGCR
meddra.10047115	Vasculitis	6336	SCN10A
meddra.10047115	Vasculitis	5321	PLA2G4A
meddra.10047115	Vasculitis	6335	SCN9A
meddra.10047115	Vasculitis	5742	PTGS1
meddra.10047115	Vasculitis	240	ALOX5
meddra.10047115	Vasculitis	196	AHR
meddra.10047115	Vasculitis	2912	GRM2
meddra.10047115	Vasculitis	5243	ABCB1
meddra.10047115	Vasculitis	1719	DHFR
meddra.10047115	Vasculitis	2560	GABRB1
meddra.10047115	Vasculitis	5743	PTGS2
meddra.10047115	Vasculitis	10057	ABCC5
meddra.10047115	Vasculitis	3290	HSD11B1
meddra.10047281	Ventricular arrhythmia	10008	KCNE3
meddra.10047281	Ventricular arrhythmia	6329	SCN4A
meddra.10047281	Ventricular arrhythmia	6335	SCN9A
meddra.10047281	Ventricular arrhythmia	775	CACNA1C
meddra.10047281	Ventricular arrhythmia	6323	SCN1A
meddra.10047281	Ventricular arrhythmia	6330	SCN4B
meddra.10047281	Ventricular arrhythmia	23630	KCNE5
meddra.10047281	Ventricular arrhythmia	6324	SCN1B
meddra.10047281	Ventricular arrhythmia	153	ADRB1
meddra.10047281	Ventricular arrhythmia	100134444	KCNJ18
meddra.10047281	Ventricular arrhythmia	6334	SCN8A
meddra.10047281	Ventricular arrhythmia	3741	KCNA5
meddra.10047281	Ventricular arrhythmia	6336	SCN10A
meddra.10047281	Ventricular arrhythmia	6645	SNTB2
meddra.10047281	Ventricular arrhythmia	9992	KCNE2
meddra.10047281	Ventricular arrhythmia	10021	HCN4
meddra.10047281	Ventricular arrhythmia	89796	NAV1
meddra.10047281	Ventricular arrhythmia	3784	KCNQ1
meddra.10047281	Ventricular arrhythmia	23704	KCNE4
meddra.10047281	Ventricular arrhythmia	3757	KCNH2
meddra.10047281	Ventricular arrhythmia	9132	KCNQ4
meddra.10047281	Ventricular arrhythmia	55799	CACNA2D3
meddra.10047281	Ventricular arrhythmia	7134	TNNC1
meddra.10047281	Ventricular arrhythmia	3768	KCNJ12
meddra.10047281	Ventricular arrhythmia	3761	KCNJ4
meddra.10047281	Ventricular arrhythmia	7402	UTRN
meddra.10047281	Ventricular arrhythmia	6328	SCN3A
meddra.10047281	Ventricular arrhythmia	781	CACNA2D1
meddra.10047281	Ventricular arrhythmia	3752	KCND3
meddra.10047281	Ventricular arrhythmia	783	CACNB2
meddra.10047281	Ventricular arrhythmia	3786	KCNQ3
meddra.10047281	Ventricular arrhythmia	55800	SCN3B
meddra.10047281	Ventricular arrhythmia	3759	KCNJ2
meddra.10047281	Ventricular arrhythmia	6641	SNTB1
meddra.10047281	Ventricular arrhythmia	6327	SCN2B
meddra.10047290	Ventricular fibrillation	7442	TRPV1
meddra.10047290	Ventricular fibrillation	3741	KCNA5
meddra.10047290	Ventricular fibrillation	6335	SCN9A
meddra.10047290	Ventricular fibrillation	3767	KCNJ11
meddra.10047290	Ventricular fibrillation	2566	GABRG2
meddra.10047290	Ventricular fibrillation	3757	KCNH2
meddra.10047290	Ventricular fibrillation	2562	GABRB3
meddra.10047290	Ventricular fibrillation	775	CACNA1C
meddra.10047290	Ventricular fibrillation	6323	SCN1A
meddra.10047290	Ventricular fibrillation	776	CACNA1D
meddra.10047290	Ventricular fibrillation	23704	KCNE4
meddra.10047290	Ventricular fibrillation	89796	NAV1
meddra.10047290	Ventricular fibrillation	282996	RBM20
meddra.10047290	Ventricular fibrillation	246329	STAC3
meddra.10047290	Ventricular fibrillation	3752	KCND3
meddra.10047290	Ventricular fibrillation	6324	SCN1B
meddra.10047290	Ventricular fibrillation	781	CACNA2D1
meddra.10047290	Ventricular fibrillation	6329	SCN4A
meddra.10047290	Ventricular fibrillation	10008	KCNE3
meddra.10047290	Ventricular fibrillation	9001	HAP1
meddra.10047290	Ventricular fibrillation	10060	ABCC9
meddra.10047290	Ventricular fibrillation	10021	HCN4
meddra.10047290	Ventricular fibrillation	3759	KCNJ2
meddra.10047290	Ventricular fibrillation	6330	SCN4B
meddra.10047290	Ventricular fibrillation	779	CACNA1S
meddra.10047290	Ventricular fibrillation	9992	KCNE2
meddra.10047290	Ventricular fibrillation	6645	SNTB2
meddra.10047290	Ventricular fibrillation	9254	CACNA2D2
meddra.10047290	Ventricular fibrillation	783	CACNB2
meddra.10047290	Ventricular fibrillation	6328	SCN3A
meddra.10047290	Ventricular fibrillation	6327	SCN2B
meddra.10047290	Ventricular fibrillation	55800	SCN3B
meddra.10047290	Ventricular fibrillation	778	CACNA1F
meddra.10047290	Ventricular fibrillation	3768	KCNJ12
meddra.10047290	Ventricular fibrillation	23630	KCNE5
meddra.10047290	Ventricular fibrillation	2556	GABRA3
meddra.10047290	Ventricular fibrillation	115	ADCY9
meddra.10047290	Ventricular fibrillation	3751	KCND2
meddra.10047302	Ventricular tachycardia	776	CACNA1D
meddra.10047302	Ventricular tachycardia	3767	KCNJ11
meddra.10047302	Ventricular tachycardia	10060	ABCC9
meddra.10047302	Ventricular tachycardia	775	CACNA1C
meddra.10047302	Ventricular tachycardia	6324	SCN1B
meddra.10047302	Ventricular tachycardia	10021	HCN4
meddra.10047302	Ventricular tachycardia	779	CACNA1S
meddra.10047302	Ventricular tachycardia	3759	KCNJ2
meddra.10047302	Ventricular tachycardia	9992	KCNE2
meddra.10051228	Chylothorax	5604	MAP2K1
meddra.10051228	Chylothorax	285220	EPHA6
meddra.10051228	Chylothorax	6655	SOS2
meddra.10051228	Chylothorax	9610	RIN1
meddra.10051228	Chylothorax	2045	EPHA7
meddra.10051228	Chylothorax	2041	EPHA1
meddra.10051228	Chylothorax	1969	EPHA2
meddra.10051228	Chylothorax	1947	EFNB1
meddra.10051228	Chylothorax	2043	EPHA4
meddra.10051228	Chylothorax	1944	EFNA3
meddra.10051228	Chylothorax	27330	RPS6KA6
meddra.10051228	Chylothorax	4214	MAP3K1
meddra.10051228	Chylothorax	1945	EFNA4
meddra.10051228	Chylothorax	5605	MAP2K2
meddra.10055299	Intraventricular hemorrhage	2158	F9
meddra.10055299	Intraventricular hemorrhage	7035	TFPI
meddra.10055299	Intraventricular hemorrhage	3053	SERPIND1
meddra.10055299	Intraventricular hemorrhage	2157	F8
meddra.10055299	Intraventricular hemorrhage	462	SERPINC1
meddra.10055299	Intraventricular hemorrhage	79001	VKORC1
meddra.10055299	Intraventricular hemorrhage	11093	ADAMTS13
meddra.10055299	Intraventricular hemorrhage	2161	F12
meddra.10055299	Intraventricular hemorrhage	4179	CD46
meddra.10055299	Intraventricular hemorrhage	8526	DGKE
meddra.10055299	Intraventricular hemorrhage	445329	SULT1A4
meddra.10055299	Intraventricular hemorrhage	5274	SERPINI1
meddra.10055299	Intraventricular hemorrhage	7450	VWF
meddra.10055299	Intraventricular hemorrhage	7056	THBD
meddra.10055299	Intraventricular hemorrhage	2159	F10
meddra.10055299	Intraventricular hemorrhage	2155	F7
meddra.10055299	Intraventricular hemorrhage	2812	GP1BB
meddra.10055299	Intraventricular hemorrhage	10544	PROCR
meddra.10055299	Intraventricular hemorrhage	2815	GP9
meddra.10055299	Intraventricular hemorrhage	2811	GP1BA
meddra.10055299	Intraventricular hemorrhage	6403	SELP
meddra.10055299	Intraventricular hemorrhage	2160	F11
meddra.10055299	Intraventricular hemorrhage	2814	GP5
meddra.10055299	Intraventricular hemorrhage	2147	F2
meddra.10055299	Intraventricular hemorrhage	5054	SERPINE1
meddra.10055299	Intraventricular hemorrhage	6818	SULT1A3
meddra.10055299	Intraventricular hemorrhage	5327	PLAT
meddra.10057065	Striae distensae	28234	SLCO1B3
meddra.10057065	Striae distensae	5243	ABCB1
meddra.10057065	Striae distensae	5443	POMC
meddra.10057065	Striae distensae	8856	NR1I2
meddra.10057065	Striae distensae	1557	CYP2C19
meddra.10057065	Striae distensae	4318	MMP9
meddra.10057065	Striae distensae	10599	SLCO1B1
meddra.10057065	Striae distensae	222663	SCUBE3
meddra.10057320	Venous insufficiency	3973	LHCGR
meddra.10057320	Venous insufficiency	4988	OPRM1
meddra.10057320	Venous insufficiency	213	ALB
meddra.10057320	Venous insufficiency	3358	HTR2C
meddra.10057320	Venous insufficiency	5443	POMC
meddra.10057320	Venous insufficiency	3357	HTR2B
meddra.10057320	Venous insufficiency	2767	GNA11
meddra.10057320	Venous insufficiency	866	SERPINA6
meddra.10057320	Venous insufficiency	3356	HTR2A
meddra.10057320	Venous insufficiency	150	ADRA2A
meddra.10058084	Precocious puberty	5443	POMC
meddra.10058084	Precocious puberty	2908	NR3C1
meddra.10058084	Precocious puberty	1588	CYP19A1
meddra.10058084	Precocious puberty	5617	PRL
meddra.10058084	Precocious puberty	2778	GNAS
meddra.10058084	Precocious puberty	2488	FSHB
meddra.10058084	Precocious puberty	1717	DHCR7
meddra.10058319	Dysgraphia	9569	GTF2IRD1
meddra.10058319	Dysgraphia	60681	FKBP10
meddra.10058319	Dysgraphia	2969	GTF2I
meddra.10058319	Dysgraphia	8468	FKBP6
meddra.10058319	Dysgraphia	54434	SSH1
meddra.10058319	Dysgraphia	85464	SSH2
meddra.10058319	Dysgraphia	54961	SSH3
meddra.10058319	Dysgraphia	85313	PPIL4
meddra.10058330	Melanonychia	332	BIRC5
meddra.10058330	Melanonychia	80174	DBF4B
meddra.10058330	Melanonychia	116211	TM4SF19
meddra.10058330	Melanonychia	3161	HMMR
meddra.10058330	Melanonychia	10112	KIF20A
meddra.10058330	Melanonychia	55388	MCM10
meddra.10058330	Melanonychia	4172	MCM3
meddra.10058330	Melanonychia	4173	MCM4
meddra.10058330	Melanonychia	60677	CELF6
meddra.10058330	Melanonychia	55355	HJURP
meddra.10058330	Melanonychia	4171	MCM2
meddra.10058330	Melanonychia	990	CDC6
meddra.10058330	Melanonychia	4174	MCM5
meddra.10058330	Melanonychia	9768	PCLAF
meddra.10058330	Melanonychia	79801	SHCBP1
meddra.10058330	Melanonychia	6241	RRM2
meddra.10058330	Melanonychia	9787	DLGAP5
meddra.10058330	Melanonychia	259266	ASPM
meddra.10058330	Melanonychia	4175	MCM6
meddra.10058330	Melanonychia	7153	TOP2A
meddra.10058330	Melanonychia	1063	CENPF
meddra.10058556	Serositis	3159	HMGA1
meddra.10058556	Serositis	1636	ACE
meddra.10058556	Serositis	3949	LDLR
meddra.10058556	Serositis	348	APOE
meddra.10058556	Serositis	26020	LRP10
meddra.10058556	Serositis	116511	MAS1L
meddra.10058556	Serositis	51141	INSIG2
meddra.10058556	Serositis	3294	HSD17B2
meddra.10058556	Serositis	4879	NPPB
meddra.10058556	Serositis	10220	GDF11
meddra.10058556	Serositis	186	AGTR2
meddra.10058556	Serositis	1215	CMA1
meddra.10058556	Serositis	4306	NR3C2
meddra.10058556	Serositis	590	BCHE
meddra.10058556	Serositis	1585	CYP11B2
meddra.10058556	Serositis	3283	HSD3B1
meddra.10058556	Serositis	3156	HMGCR
meddra.10058556	Serositis	51200	CPA4
meddra.10058556	Serositis	10654	PMVK
meddra.10061974	Gastrointestinal obstruction	3293	HSD17B3
meddra.10061974	Gastrointestinal obstruction	6718	AKR1D1
meddra.10061974	Gastrointestinal obstruction	8644	AKR1C3
meddra.10061974	Gastrointestinal obstruction	3283	HSD3B1
meddra.10061974	Gastrointestinal obstruction	6820	SULT2B1
meddra.10061974	Gastrointestinal obstruction	3290	HSD11B1
meddra.10061974	Gastrointestinal obstruction	412	STS
meddra.10061974	Gastrointestinal obstruction	1645	AKR1C1
meddra.10061974	Gastrointestinal obstruction	3284	HSD3B2
meddra.10061974	Gastrointestinal obstruction	1109	AKR1C4
meddra.10073685	Epidural hemorrhage	79001	VKORC1
meddra.10073685	Epidural hemorrhage	3053	SERPIND1
meddra.10073685	Epidural hemorrhage	2157	F8
meddra.10073685	Epidural hemorrhage	11093	ADAMTS13
[truncated: 58 more rows]
