# Supplementary material for: Exploring common mechanisms of adverse drug reactions and disease phenotypes through network-based analysis
Source: Cell Rep Methods. 2025 Feb 14;5(2):100990. doi: 10.1016/j.crmeth.2025.100990 (PMC11955268; doi:10.1016/j.crmeth.2025.100990)
Supplement: Table S3. Identified ADR genes applying physical PPI network, related to Figure 1 [file mmc3.csv]

meddra_id	ADR_name	entrez	gene
meddra.10000804	Acute hepatic failure	7124	TNF
meddra.10000804	Acute hepatic failure	10987	COPS5
meddra.10000804	Acute hepatic failure	857	CAV1
meddra.10000804	Acute hepatic failure	6622	SNCA
meddra.10001580	Albuminuria	5468	PPARG
meddra.10001580	Albuminuria	2892	GRIA3
meddra.10001580	Albuminuria	2558	GABRA5
meddra.10001580	Albuminuria	6258	RXRG
meddra.10001580	Albuminuria	1143	CHRNB4
meddra.10001580	Albuminuria	2564	GABRE
meddra.10001580	Albuminuria	2556	GABRA3
meddra.10001906	Amblyopia	2559	GABRA6
meddra.10001906	Amblyopia	2561	GABRB2
meddra.10001906	Amblyopia	6334	SCN8A
meddra.10001906	Amblyopia	2562	GABRB3
meddra.10001906	Amblyopia	1742	DLG4
meddra.10001906	Amblyopia	8001	GLRA3
meddra.10001927	Amenorrhea	1514	CTSL
meddra.10001927	Amenorrhea	7153	TOP2A
meddra.10001927	Amenorrhea	5241	PGR
meddra.10001927	Amenorrhea	1742	DLG4
meddra.10001927	Amenorrhea	6715	SRD5A1
meddra.10001927	Amenorrhea	1646	AKR1C2
meddra.10001927	Amenorrhea	8644	AKR1C3
meddra.10001927	Amenorrhea	1645	AKR1C1
meddra.10003445	Ascites	7297	TYK2
meddra.10003445	Ascites	3815	KIT
meddra.10003445	Ascites	1789	DNMT3B
meddra.10003445	Ascites	9429	ABCG2
meddra.10003445	Ascites	3717	JAK2
meddra.10003445	Ascites	3567	IL5
meddra.10003445	Ascites	3558	IL2
meddra.10003445	Ascites	1439	CSF2RB
meddra.10003445	Ascites	5530	PPP3CA
meddra.10003445	Ascites	3458	IFNG
meddra.10003662	Atrial flutter	5894	RAF1
meddra.10003662	Atrial flutter	5743	PTGS2
meddra.10003662	Atrial flutter	154	ADRB2
meddra.10003662	Atrial flutter	150	ADRA2A
meddra.10003662	Atrial flutter	6331	SCN5A
meddra.10003662	Atrial flutter	260425	MAGI3
meddra.10003662	Atrial flutter	153	ADRB1
meddra.10005159	Blepharospasm	2771	GNAI2
meddra.10005159	Blepharospasm	2566	GABRG2
meddra.10005159	Blepharospasm	1816	DRD5
meddra.10005159	Blepharospasm	151	ADRA2B
meddra.10005159	Blepharospasm	25837	RAB26
meddra.10005159	Blepharospasm	2911	GRM1
meddra.10005159	Blepharospasm	7220	TRPC1
meddra.10006002	Bone pain	5602	MAPK10
meddra.10006002	Bone pain	5426	POLE
meddra.10006002	Bone pain	7124	TNF
meddra.10006002	Bone pain	9891	NUAK1
meddra.10006002	Bone pain	673	BRAF
meddra.10006002	Bone pain	1788	DNMT3A
meddra.10006002	Bone pain	23604	DAPK2
meddra.10006002	Bone pain	7010	TEK
meddra.10006002	Bone pain	51185	CRBN
meddra.10006002	Bone pain	1588	CYP19A1
meddra.10006002	Bone pain	2322	FLT3
meddra.10006002	Bone pain	3815	KIT
meddra.10006002	Bone pain	5914	RARA
meddra.10006100	Bradykinesia	9863	MAGI2
meddra.10006100	Bradykinesia	2566	GABRG2
meddra.10006100	Bradykinesia	6622	SNCA
meddra.10006100	Bradykinesia	135	ADORA2A
meddra.10006100	Bradykinesia	1813	DRD2
meddra.10006100	Bradykinesia	6531	SLC6A3
meddra.10006100	Bradykinesia	7345	UCHL1
meddra.10006100	Bradykinesia	2911	GRM1
meddra.10007515	Cardiac arrest	3757	KCNH2
meddra.10007515	Cardiac arrest	775	CACNA1C
meddra.10007515	Cardiac arrest	784	CACNB3
meddra.10007515	Cardiac arrest	3815	KIT
meddra.10007515	Cardiac arrest	781	CACNA2D1
meddra.10007515	Cardiac arrest	2256	FGF11
meddra.10007515	Cardiac arrest	783	CACNB2
meddra.10007515	Cardiac arrest	6331	SCN5A
meddra.10007515	Cardiac arrest	774	CACNA1B
meddra.10007515	Cardiac arrest	6324	SCN1B
meddra.10009012	Chronic myelogenous leukemia	673	BRAF
meddra.10009012	Chronic myelogenous leukemia	1432	MAPK14
meddra.10009012	Chronic myelogenous leukemia	613	BCR
meddra.10009012	Chronic myelogenous leukemia	3717	JAK2
meddra.10009012	Chronic myelogenous leukemia	768	CA9
meddra.10009012	Chronic myelogenous leukemia	1465	CSRP1
meddra.10009012	Chronic myelogenous leukemia	25	ABL1
meddra.10009696	Clumsiness	8001	GLRA3
meddra.10009696	Clumsiness	2562	GABRB3
meddra.10009696	Clumsiness	2559	GABRA6
meddra.10009696	Clumsiness	5530	PPP3CA
meddra.10009696	Clumsiness	2561	GABRB2
meddra.10012205	Delayed puberty	3043	HBB
meddra.10012205	Delayed puberty	2717	GLA
meddra.10012205	Delayed puberty	5236	PGM1
meddra.10012205	Delayed puberty	6648	SOD2
meddra.10012205	Delayed puberty	847	CAT
meddra.10012205	Delayed puberty	81848	SPRY4
meddra.10012205	Delayed puberty	6647	SOD1
meddra.10012267	Dementia	6622	SNCA
meddra.10012267	Dementia	135	ADORA2A
meddra.10012267	Dementia	1813	DRD2
meddra.10012267	Dementia	8678	BECN1
meddra.10012267	Dementia	3553	IL1B
meddra.10012267	Dementia	25837	RAB26
meddra.10012267	Dementia	151	ADRA2B
meddra.10012267	Dementia	4129	MAOB
meddra.10013442	Disseminated intravascular coagulation	3558	IL2
meddra.10013442	Disseminated intravascular coagulation	3458	IFNG
meddra.10013442	Disseminated intravascular coagulation	2147	F2
meddra.10013442	Disseminated intravascular coagulation	5914	RARA
meddra.10013442	Disseminated intravascular coagulation	3605	IL17A
meddra.10013642	Drooling	2566	GABRG2
meddra.10013642	Drooling	1131	CHRM3
meddra.10013642	Drooling	2903	GRIN2A
meddra.10013642	Drooling	2559	GABRA6
meddra.10013642	Drooling	2562	GABRB3
meddra.10013642	Drooling	2561	GABRB2
meddra.10013952	Dysphonia	3984	LIMK1
meddra.10013952	Dysphonia	4233	MET
meddra.10013952	Dysphonia	780	DDR1
meddra.10013952	Dysphonia	5979	RET
meddra.10013952	Dysphonia	2321	FLT1
meddra.10013952	Dysphonia	1146	CHRNG
meddra.10013952	Dysphonia	10461	MERTK
meddra.10013952	Dysphonia	9927	MFN2
meddra.10013952	Dysphonia	3791	KDR
meddra.10013952	Dysphonia	4593	MUSK
meddra.10013952	Dysphonia	1140	CHRNB1
meddra.10015366	Esophageal carcinoma	51741	WWOX
meddra.10015366	Esophageal carcinoma	6755	SSTR5
meddra.10015366	Esophageal carcinoma	6772	STAT1
meddra.10015366	Esophageal carcinoma	2788	GNG7
meddra.10015366	Esophageal carcinoma	51196	PLCE1
meddra.10015366	Esophageal carcinoma	7345	UCHL1
meddra.10016062	Facial paralysis	55283	MCOLN3
meddra.10016062	Facial paralysis	6335	SCN9A
meddra.10016062	Facial paralysis	6328	SCN3A
meddra.10016062	Facial paralysis	2256	FGF11
meddra.10016062	Facial paralysis	6331	SCN5A
meddra.10016062	Facial paralysis	2258	FGF13
meddra.10016062	Facial paralysis	2257	FGF12
meddra.10016062	Facial paralysis	2259	FGF14
meddra.10016062	Facial paralysis	767	CA8
meddra.10016062	Facial paralysis	3782	KCNN3
meddra.10016699	First degree atrioventricular block	6331	SCN5A
meddra.10016699	First degree atrioventricular block	6324	SCN1B
meddra.10016699	First degree atrioventricular block	3767	KCNJ11
meddra.10016699	First degree atrioventricular block	775	CACNA1C
meddra.10016699	First degree atrioventricular block	10021	HCN4
meddra.10016699	First degree atrioventricular block	55800	SCN3B
meddra.10016699	First degree atrioventricular block	3757	KCNH2
meddra.10016699	First degree atrioventricular block	153	ADRB1
meddra.10016699	First degree atrioventricular block	781	CACNA2D1
meddra.10016699	First degree atrioventricular block	6833	ABCC8
meddra.10016699	First degree atrioventricular block	10060	ABCC9
meddra.10016699	First degree atrioventricular block	610	HCN2
meddra.10016699	First degree atrioventricular block	4879	NPPB
meddra.10016699	First degree atrioventricular block	6327	SCN2B
meddra.10016699	First degree atrioventricular block	2697	GJA1
meddra.10016699	First degree atrioventricular block	57657	HCN3
meddra.10016699	First degree atrioventricular block	3764	KCNJ8
meddra.10016699	First degree atrioventricular block	154	ADRB2
meddra.10016699	First degree atrioventricular block	150	ADRA2A
meddra.10016699	First degree atrioventricular block	6336	SCN10A
meddra.10016699	First degree atrioventricular block	260425	MAGI3
meddra.10018276	Gingival bleeding	1788	DNMT3A
meddra.10018276	Gingival bleeding	5914	RARA
meddra.10018276	Gingival bleeding	2322	FLT3
meddra.10018276	Gingival bleeding	3815	KIT
meddra.10018276	Gingival bleeding	2159	F10
meddra.10018276	Gingival bleeding	2147	F2
meddra.10018276	Gingival bleeding	6622	SNCA
meddra.10018276	Gingival bleeding	3717	JAK2
meddra.10019058	Halitosis	5592	PRKG1
meddra.10019058	Halitosis	3135	HLA-G
meddra.10019058	Halitosis	2557	GABRA4
meddra.10019058	Halitosis	5582	PRKCG
meddra.10019058	Halitosis	6532	SLC6A4
meddra.10019058	Halitosis	6531	SLC6A3
meddra.10019058	Halitosis	6530	SLC6A2
meddra.10019058	Halitosis	1134	CHRNA1
meddra.10019252	Heart block	154	ADRB2
meddra.10019252	Heart block	9863	MAGI2
meddra.10019252	Heart block	150	ADRA2A
meddra.10019252	Heart block	153	ADRB1
meddra.10019252	Heart block	260425	MAGI3
meddra.10019468	Hemiplegia	6328	SCN3A
meddra.10019468	Hemiplegia	783	CACNB2
meddra.10019468	Hemiplegia	6323	SCN1A
meddra.10019468	Hemiplegia	785	CACNB4
meddra.10019468	Hemiplegia	2256	FGF11
meddra.10019468	Hemiplegia	3357	HTR2B
meddra.10019468	Hemiplegia	773	CACNA1A
meddra.10019468	Hemiplegia	3458	IFNG
meddra.10019468	Hemiplegia	2776	GNAQ
meddra.10019468	Hemiplegia	2257	FGF12
meddra.10019468	Hemiplegia	782	CACNB1
meddra.10019468	Hemiplegia	2259	FGF14
meddra.10019468	Hemiplegia	2258	FGF13
meddra.10020200	Hoarse voice	3791	KDR
meddra.10020200	Hoarse voice	5894	RAF1
meddra.10020200	Hoarse voice	673	BRAF
meddra.10020200	Hoarse voice	780	DDR1
meddra.10020200	Hoarse voice	3984	LIMK1
meddra.10020200	Hoarse voice	2321	FLT1
meddra.10020200	Hoarse voice	51776	MAP3K20
meddra.10020200	Hoarse voice	9927	MFN2
meddra.10020400	Hostility	135	ADORA2A
meddra.10020400	Hostility	4128	MAOA
meddra.10020400	Hostility	1588	CYP19A1
meddra.10020400	Hostility	2773	GNAI3
meddra.10020400	Hostility	4129	MAOB
meddra.10020400	Hostility	2775	GNAO1
meddra.10020558	Hyperactivity	2562	GABRB3
meddra.10020558	Hyperactivity	6323	SCN1A
meddra.10020558	Hyperactivity	7915	ALDH5A1
meddra.10020558	Hyperactivity	2561	GABRB2
meddra.10020558	Hyperactivity	4128	MAOA
meddra.10020558	Hyperactivity	8001	GLRA3
meddra.10020558	Hyperactivity	2903	GRIN2A
meddra.10020558	Hyperactivity	2559	GABRA6
meddra.10020558	Hyperactivity	4129	MAOB
meddra.10020559	Hyperacusis	1742	DLG4
meddra.10020559	Hyperacusis	775	CACNA1C
meddra.10020559	Hyperacusis	9863	MAGI2
meddra.10020559	Hyperacusis	3356	HTR2A
meddra.10020559	Hyperacusis	4986	OPRK1
meddra.10020576	Hyperammonemia	775	CACNA1C
meddra.10020576	Hyperammonemia	23410	SIRT3
meddra.10020576	Hyperammonemia	10531	PITRM1
meddra.10020576	Hyperammonemia	23203	PMPCA
meddra.10020576	Hyperammonemia	763	CA5A
meddra.10020587	Hypercalcemia	2261	FGFR3
meddra.10020587	Hypercalcemia	2767	GNA11
meddra.10020587	Hypercalcemia	4233	MET
meddra.10020587	Hypercalcemia	3984	LIMK1
meddra.10020587	Hypercalcemia	3815	KIT
meddra.10020587	Hypercalcemia	5979	RET
meddra.10020587	Hypercalcemia	673	BRAF
meddra.10020587	Hypercalcemia	5159	PDGFRB
meddra.10020587	Hypercalcemia	4791	NFKB2
meddra.10020587	Hypercalcemia	51185	CRBN
meddra.10020587	Hypercalcemia	10461	MERTK
meddra.10020670	Hypermagnesemia	3356	HTR2A
meddra.10020670	Hypermagnesemia	3357	HTR2B
meddra.10020670	Hypermagnesemia	5578	PRKCA
meddra.10020670	Hypermagnesemia	1129	CHRM2
meddra.10020670	Hypermagnesemia	5581	PRKCE
meddra.10020670	Hypermagnesemia	7225	TRPC6
meddra.10020670	Hypermagnesemia	156	GRK2
meddra.10020670	Hypermagnesemia	148	ADRA1A
meddra.10020670	Hypermagnesemia	2767	GNA11
meddra.10020670	Hypermagnesemia	6295	SAG
meddra.10020670	Hypermagnesemia	146	ADRA1D
meddra.10020670	Hypermagnesemia	1128	CHRM1
meddra.10020670	Hypermagnesemia	50632	CALY
meddra.10020670	Hypermagnesemia	5997	RGS2
meddra.10020670	Hypermagnesemia	2785	GNG3
meddra.10020907	Hyperuricemia	5260	PHKG1
meddra.10020907	Hyperuricemia	5979	RET
meddra.10020907	Hyperuricemia	9874	TLK1
meddra.10020907	Hyperuricemia	613	BCR
meddra.10020907	Hyperuricemia	2322	FLT3
meddra.10020907	Hyperuricemia	22858	CILK1
meddra.10021059	Hypophosphatemia	2260	FGFR1
meddra.10021059	Hypophosphatemia	2261	FGFR3
meddra.10021059	Hypophosphatemia	1559	CYP2C9
meddra.10021059	Hypophosphatemia	2263	FGFR2
meddra.10021059	Hypophosphatemia	27148	STK36
meddra.10021059	Hypophosphatemia	1557	CYP2C19
meddra.10021059	Hypophosphatemia	8856	NR1I2
meddra.10021059	Hypophosphatemia	55879	GABRQ
meddra.10021113	Hypothermia	2257	FGF12
meddra.10021113	Hypothermia	2259	FGF14
meddra.10021113	Hypothermia	6334	SCN8A
meddra.10021113	Hypothermia	2258	FGF13
meddra.10021113	Hypothermia	2256	FGF11
meddra.10021113	Hypothermia	6336	SCN10A
meddra.10021619	Incisional hernia	8566	PDXK
meddra.10021619	Incisional hernia	9672	SDC3
meddra.10021619	Incisional hernia	5375	PMP2
meddra.10021619	Incisional hernia	6647	SOD1
meddra.10021619	Incisional hernia	2027	ENO3
meddra.10021619	Incisional hernia	178	AGL
meddra.10021619	Incisional hernia	441282	AKR1B15
meddra.10021649	Incoordination	6323	SCN1A
meddra.10021649	Incoordination	2563	GABRD
meddra.10021649	Incoordination	6335	SCN9A
meddra.10021649	Incoordination	773	CACNA1A
meddra.10021649	Incoordination	2566	GABRG2
meddra.10021649	Incoordination	6324	SCN1B
meddra.10021649	Incoordination	5582	PRKCG
meddra.10021649	Incoordination	1742	DLG4
meddra.10021649	Incoordination	6326	SCN2A
meddra.10021649	Incoordination	6330	SCN4B
meddra.10021649	Incoordination	2565	GABRG1
meddra.10021649	Incoordination	2259	FGF14
meddra.10022618	Interstitial pneumonitis	2321	FLT1
meddra.10022618	Interstitial pneumonitis	3717	JAK2
meddra.10022618	Interstitial pneumonitis	4233	MET
meddra.10022618	Interstitial pneumonitis	1445	CSK
meddra.10022618	Interstitial pneumonitis	3055	HCK
meddra.10022618	Interstitial pneumonitis	10461	MERTK
meddra.10022618	Interstitial pneumonitis	640	BLK
meddra.10022618	Interstitial pneumonitis	3791	KDR
meddra.10022763	Intracranial hemorrhage	2263	FGFR2
meddra.10022763	Intracranial hemorrhage	7124	TNF
meddra.10022763	Intracranial hemorrhage	5644	PRSS1
meddra.10022763	Intracranial hemorrhage	5624	PROC
meddra.10022763	Intracranial hemorrhage	2159	F10
meddra.10022763	Intracranial hemorrhage	4921	DDR2
meddra.10022763	Intracranial hemorrhage	2147	F2
meddra.10022763	Intracranial hemorrhage	5743	PTGS2
meddra.10023204	Joint dislocation	4482	MSRA
meddra.10023204	Joint dislocation	6622	SNCA
meddra.10023204	Joint dislocation	10330	CNPY2
meddra.10023204	Joint dislocation	624	BDKRB2
meddra.10023232	Joint swelling	7297	TYK2
meddra.10023232	Joint swelling	4317	MMP8
meddra.10023232	Joint swelling	135	ADORA2A
meddra.10023232	Joint swelling	156	GRK2
meddra.10023232	Joint swelling	673	BRAF
meddra.10023232	Joint swelling	9429	ABCG2
meddra.10023232	Joint swelling	5743	PTGS2
meddra.10023232	Joint swelling	5243	ABCB1
meddra.10023232	Joint swelling	3458	IFNG
meddra.10023232	Joint swelling	640	BLK
meddra.10023232	Joint swelling	7124	TNF
meddra.10023232	Joint swelling	3654	IRAK1
meddra.10023232	Joint swelling	4313	MMP2
meddra.10023232	Joint swelling	7075	TIE1
meddra.10023891	Laryngospasm	2566	GABRG2
meddra.10023891	Laryngospasm	10280	SIGMAR1
meddra.10023891	Laryngospasm	2950	GSTP1
meddra.10023891	Laryngospasm	2903	GRIN2A
meddra.10023891	Laryngospasm	1816	DRD5
meddra.10023891	Laryngospasm	2565	GABRG1
meddra.10024378	Leukocytosis	3039	HBA1
meddra.10024378	Leukocytosis	673	BRAF
meddra.10024378	Leukocytosis	775	CACNA1C
meddra.10024378	Leukocytosis	2322	FLT3
meddra.10024378	Leukocytosis	3458	IFNG
meddra.10024378	Leukocytosis	3815	KIT
meddra.10024378	Leukocytosis	613	BCR
meddra.10024378	Leukocytosis	1788	DNMT3A
meddra.10024378	Leukocytosis	768	CA9
meddra.10024378	Leukocytosis	3717	JAK2
meddra.10025233	Lymphedema	2263	FGFR2
meddra.10025233	Lymphedema	5604	MAP2K1
meddra.10025233	Lymphedema	6014	RIT2
meddra.10025233	Lymphedema	5605	MAP2K2
meddra.10025233	Lymphedema	7298	TYMS
meddra.10027170	Membranous nephropathy	2771	GNAI2
meddra.10027170	Membranous nephropathy	2554	GABRA1
meddra.10027170	Membranous nephropathy	150	ADRA2A
meddra.10027170	Membranous nephropathy	1241	LTB4R
meddra.10027170	Membranous nephropathy	23766	GABARAPL3
meddra.10027417	Metabolic acidosis	6261	RYR1
meddra.10027417	Metabolic acidosis	23410	SIRT3
meddra.10027417	Metabolic acidosis	231	AKR1B1
meddra.10027417	Metabolic acidosis	779	CACNA1S
meddra.10027417	Metabolic acidosis	23203	PMPCA
meddra.10027417	Metabolic acidosis	762	CA4
meddra.10027417	Metabolic acidosis	763	CA5A
meddra.10027417	Metabolic acidosis	8671	SLC4A4
meddra.10027417	Metabolic acidosis	27232	GNMT
meddra.10027417	Metabolic acidosis	2560	GABRB1
meddra.10027423	Metabolic alkalosis	9943	OXSR1
meddra.10027423	Metabolic alkalosis	2983	GUCY1B1
meddra.10027423	Metabolic alkalosis	58533	SNX6
meddra.10027423	Metabolic alkalosis	65992	DDRGK1
meddra.10027423	Metabolic alkalosis	65266	WNK4
meddra.10027423	Metabolic alkalosis	2923	PDIA3
meddra.10027423	Metabolic alkalosis	27347	STK39
meddra.10027423	Metabolic alkalosis	6557	SLC12A1
meddra.10027423	Metabolic alkalosis	6559	SLC12A3
meddra.10027423	Metabolic alkalosis	160298	C11orf42
meddra.10027423	Metabolic alkalosis	6643	SNX2
meddra.10027423	Metabolic alkalosis	114034	TOE1
meddra.10027423	Metabolic alkalosis	389434	IYD
meddra.10027423	Metabolic alkalosis	27131	SNX5
meddra.10027423	Metabolic alkalosis	347252	IGFBPL1
meddra.10028310	Muscle hemorrhage	3998	LMAN1
meddra.10028310	Muscle hemorrhage	4973	OLR1
meddra.10028310	Muscle hemorrhage	2153	F5
meddra.10028310	Muscle hemorrhage	2158	F9
meddra.10028310	Muscle hemorrhage	2157	F8
meddra.10028310	Muscle hemorrhage	2277	VEGFD
meddra.10028310	Muscle hemorrhage	462	SERPINC1
meddra.10028310	Muscle hemorrhage	9002	F2RL3
meddra.10028310	Muscle hemorrhage	2266	FGG
meddra.10028310	Muscle hemorrhage	7450	VWF
meddra.10028310	Muscle hemorrhage	1361	CPB2
meddra.10028310	Muscle hemorrhage	2160	F11
meddra.10028310	Muscle hemorrhage	2152	F3
meddra.10028310	Muscle hemorrhage	2162	F13A1
meddra.10028310	Muscle hemorrhage	5627	PROS1
meddra.10028310	Muscle hemorrhage	8858	PROZ
meddra.10028310	Muscle hemorrhage	2151	F2RL2
meddra.10028310	Muscle hemorrhage	710	SERPING1
meddra.10028310	Muscle hemorrhage	51156	SERPINA10
meddra.10028310	Muscle hemorrhage	725	C4BPB
meddra.10028310	Muscle hemorrhage	10544	PROCR
meddra.10028310	Muscle hemorrhage	440081	DDX12P
meddra.10028310	Muscle hemorrhage	5270	SERPINE2
meddra.10028310	Muscle hemorrhage	9942	XYLB
meddra.10028310	Muscle hemorrhage	49	ACR
meddra.10028310	Muscle hemorrhage	124626	ZPBP2
meddra.10028310	Muscle hemorrhage	23597	ACOT9
meddra.10028310	Muscle hemorrhage	2147	F2
meddra.10028310	Muscle hemorrhage	2677	GGCX
meddra.10028310	Muscle hemorrhage	2159	F10
meddra.10028310	Muscle hemorrhage	10882	C1QL1
meddra.10028310	Muscle hemorrhage	4324	MMP15
meddra.10028310	Muscle hemorrhage	7035	TFPI
meddra.10028310	Muscle hemorrhage	120787	OR52W1
meddra.10028310	Muscle hemorrhage	4035	LRP1
meddra.10028310	Muscle hemorrhage	7056	THBD
meddra.10028310	Muscle hemorrhage	729	C6
meddra.10028310	Muscle hemorrhage	5269	SERPINB6
meddra.10028310	Muscle hemorrhage	3053	SERPIND1
meddra.10028310	Muscle hemorrhage	5328	PLAU
meddra.10028310	Muscle hemorrhage	2155	F7
meddra.10028310	Muscle hemorrhage	5104	SERPINA5
meddra.10028310	Muscle hemorrhage	5624	PROC
meddra.10028310	Muscle hemorrhage	2149	F2R
meddra.10028310	Muscle hemorrhage	90411	MCFD2
meddra.10028310	Muscle hemorrhage	5054	SERPINE1
meddra.10028310	Muscle hemorrhage	285220	EPHA6
meddra.10028310	Muscle hemorrhage	55529	PIP4P2
meddra.10028310	Muscle hemorrhage	2165	F13B
meddra.10028310	Muscle hemorrhage	5264	PHYH
meddra.10028310	Muscle hemorrhage	350	APOH
meddra.10028310	Muscle hemorrhage	79056	PRRG4
meddra.10028310	Muscle hemorrhage	23237	ARC
meddra.10028310	Muscle hemorrhage	90809	PIP4P1
meddra.10028339	Muscle stiffness	10347	ABCA7
meddra.10028339	Muscle stiffness	5592	PRKG1
meddra.10028339	Muscle stiffness	2558	GABRA5
meddra.10028339	Muscle stiffness	2260	FGFR1
meddra.10028339	Muscle stiffness	8001	GLRA3
meddra.10028339	Muscle stiffness	2556	GABRA3
meddra.10028521	Mydriasis	773	CACNA1A
meddra.10028521	Mydriasis	785	CACNB4
meddra.10028521	Mydriasis	2776	GNAQ
meddra.10028521	Mydriasis	783	CACNB2
meddra.10028521	Mydriasis	2767	GNA11
meddra.10028521	Mydriasis	3356	HTR2A
meddra.10028521	Mydriasis	784	CACNB3
meddra.10028521	Mydriasis	782	CACNB1
meddra.10028521	Mydriasis	148	ADRA1A
meddra.10028521	Mydriasis	1129	CHRM2
meddra.10028521	Mydriasis	1128	CHRM1
meddra.10028521	Mydriasis	147	ADRA1B
meddra.10028521	Mydriasis	5724	PTAFR
meddra.10028836	Neck pain	2048	EPHB2
meddra.10028836	Neck pain	2046	EPHA8
meddra.10028836	Neck pain	84687	PPP1R9B
meddra.10028836	Neck pain	2322	FLT3
meddra.10028836	Neck pain	2904	GRIN2B
meddra.10028836	Neck pain	2564	GABRE
meddra.10028836	Neck pain	2902	GRIN1
meddra.10028836	Neck pain	858	CAV2
meddra.10028836	Neck pain	1969	EPHA2
meddra.10028836	Neck pain	27	ABL2
meddra.10029147	Nephrogenic diabetes insipidus	5578	PRKCA
meddra.10029147	Nephrogenic diabetes insipidus	5916	RARG
meddra.10029147	Nephrogenic diabetes insipidus	552	AVPR1A
meddra.10029147	Nephrogenic diabetes insipidus	338557	FFAR4
meddra.10029147	Nephrogenic diabetes insipidus	10878	CFHR3
meddra.10029147	Nephrogenic diabetes insipidus	146	ADRA1D
meddra.10029148	Nephrolithiasis	7422	VEGFA
meddra.10029148	Nephrolithiasis	776	CACNA1D
meddra.10029148	Nephrolithiasis	2767	GNA11
meddra.10029148	Nephrolithiasis	1742	DLG4
meddra.10029148	Nephrolithiasis	6622	SNCA
meddra.10029148	Nephrolithiasis	94	ACVRL1
meddra.10029148	Nephrolithiasis	3791	KDR
meddra.10029148	Nephrolithiasis	2321	FLT1
meddra.10029148	Nephrolithiasis	6804	STX1A
meddra.10030294	Oligomenorrhea	7110	TMF1
meddra.10030294	Oligomenorrhea	6718	AKR1D1
meddra.10030294	Oligomenorrhea	1109	AKR1C4
meddra.10030294	Oligomenorrhea	23162	MAPK8IP3
meddra.10030294	Oligomenorrhea	1646	AKR1C2
meddra.10030294	Oligomenorrhea	1645	AKR1C1
meddra.10030294	Oligomenorrhea	6715	SRD5A1
meddra.10030294	Oligomenorrhea	2908	NR3C1
meddra.10030294	Oligomenorrhea	8644	AKR1C3
meddra.10030300	Oligospermia	3172	HNF4A
meddra.10030300	Oligospermia	2908	NR3C1
meddra.10030300	Oligospermia	5743	PTGS2
meddra.10030300	Oligospermia	10891	PPARGC1A
meddra.10033132	Ovarian cyst	5447	POR
meddra.10033132	Ovarian cyst	1559	CYP2C9
meddra.10033132	Ovarian cyst	1557	CYP2C19
meddra.10033132	Ovarian cyst	1586	CYP17A1
meddra.10033132	Ovarian cyst	5457	POU4F1
meddra.10033132	Ovarian cyst	84919	PPP1R15B
meddra.10033664	Panic attack	5243	ABCB1
meddra.10033664	Panic attack	2550	GABBR1
meddra.10033664	Panic attack	135	ADORA2A
meddra.10033664	Panic attack	1813	DRD2
meddra.10033664	Panic attack	9568	GABBR2
meddra.10033664	Panic attack	6531	SLC6A3
meddra.10033675	Panniculitis	51283	BFAR
meddra.10033675	Panniculitis	3265	HRAS
meddra.10033675	Panniculitis	255426	RASGEF1C
meddra.10033675	Panniculitis	79674	VEPH1
meddra.10033675	Panniculitis	4893	NRAS
meddra.10033713	Papilloma	3845	KRAS
meddra.10033713	Papilloma	673	BRAF
meddra.10033713	Papilloma	5894	RAF1
meddra.10033713	Papilloma	22808	MRAS
meddra.10033713	Papilloma	285590	SH3PXD2B
meddra.10033713	Papilloma	5604	MAP2K1
meddra.10033713	Papilloma	369	ARAF
meddra.10033713	Papilloma	5900	RALGDS
meddra.10033713	Papilloma	8844	KSR1
meddra.10033713	Papilloma	4893	NRAS
meddra.10033713	Papilloma	6237	RRAS
meddra.10033799	Paralysis	6329	SCN4A
meddra.10033799	Paralysis	10280	SIGMAR1
meddra.10033799	Paralysis	3558	IL2
meddra.10033799	Paralysis	2260	FGFR1
meddra.10033799	Paralysis	6529	SLC6A1
meddra.10033799	Paralysis	779	CACNA1S
meddra.10033799	Paralysis	2556	GABRA3
meddra.10034010	Parkinsonism	10280	SIGMAR1
meddra.10034010	Parkinsonism	11152	WDR45
meddra.10034010	Parkinsonism	6622	SNCA
meddra.10034010	Parkinsonism	1813	DRD2
meddra.10034010	Parkinsonism	5582	PRKCG
meddra.10034010	Parkinsonism	6531	SLC6A3
meddra.10034010	Parkinsonism	2911	GRM1
meddra.10034039	Paroxysmal atrial fibrillation	51608	GET4
meddra.10034039	Paroxysmal atrial fibrillation	3766	KCNJ10
meddra.10034039	Paroxysmal atrial fibrillation	51016	EMC9
meddra.10034039	Paroxysmal atrial fibrillation	6833	ABCC8
meddra.10034039	Paroxysmal atrial fibrillation	55658	RNF126
meddra.10034039	Paroxysmal atrial fibrillation	3767	KCNJ11
meddra.10034039	Paroxysmal atrial fibrillation	51555	PEX5L
meddra.10034039	Paroxysmal atrial fibrillation	3757	KCNH2
meddra.10034039	Paroxysmal atrial fibrillation	6331	SCN5A
meddra.10034039	Paroxysmal atrial fibrillation	54221	SNTG2
meddra.10034039	Paroxysmal atrial fibrillation	6324	SCN1B
meddra.10034039	Paroxysmal atrial fibrillation	57657	HCN3
meddra.10034039	Paroxysmal atrial fibrillation	1937	EEF1G
meddra.10034039	Paroxysmal atrial fibrillation	1742	DLG4
meddra.10034039	Paroxysmal atrial fibrillation	10060	ABCC9
meddra.10034039	Paroxysmal atrial fibrillation	348980	HCN1
meddra.10034039	Paroxysmal atrial fibrillation	4090	SMAD5
meddra.10034039	Paroxysmal atrial fibrillation	10021	HCN4
meddra.10034039	Paroxysmal atrial fibrillation	83786	FRMD8
meddra.10034039	Paroxysmal atrial fibrillation	610	HCN2
meddra.10034039	Paroxysmal atrial fibrillation	6804	STX1A
meddra.10034039	Paroxysmal atrial fibrillation	3764	KCNJ8
meddra.10034039	Paroxysmal atrial fibrillation	51635	DHRS7
meddra.10034039	Paroxysmal atrial fibrillation	1414	CRYBB1
meddra.10034039	Paroxysmal atrial fibrillation	6327	SCN2B
meddra.10034039	Paroxysmal atrial fibrillation	267	AMFR
meddra.10034039	Paroxysmal atrial fibrillation	7265	TTC1
meddra.10034039	Paroxysmal atrial fibrillation	27246	RNF115
meddra.10034039	Paroxysmal atrial fibrillation	55800	SCN3B
meddra.10034039	Paroxysmal atrial fibrillation	90134	KCNH7
meddra.10034039	Paroxysmal atrial fibrillation	3741	KCNA5
meddra.10034341	Peptic ulcer	1742	DLG4
meddra.10034341	Peptic ulcer	2767	GNA11
meddra.10034341	Peptic ulcer	3357	HTR2B
meddra.10034341	Peptic ulcer	153	ADRB1
meddra.10034341	Peptic ulcer	147	ADRA1B
meddra.10034341	Peptic ulcer	293	SLC25A6
meddra.10034341	Peptic ulcer	2890	GRIA1
meddra.10034341	Peptic ulcer	148	ADRA1A
meddra.10034341	Peptic ulcer	623	BDKRB1
meddra.10034341	Peptic ulcer	3356	HTR2A
meddra.10034721	Personality disorder	6335	SCN9A
meddra.10034721	Personality disorder	1815	DRD4
meddra.10034721	Personality disorder	2562	GABRB3
meddra.10034721	Personality disorder	2781	GNAZ
meddra.10034721	Personality disorder	6323	SCN1A
meddra.10034721	Personality disorder	135	ADORA2A
meddra.10034721	Personality disorder	11280	SCN11A
meddra.10034721	Personality disorder	2561	GABRB2
meddra.10034721	Personality disorder	2559	GABRA6
meddra.10034721	Personality disorder	2257	FGF12
meddra.10034721	Personality disorder	23028	KDM1A
meddra.10034721	Personality disorder	2258	FGF13
meddra.10034721	Personality disorder	2256	FGF11
meddra.10034721	Personality disorder	55283	MCOLN3
meddra.10034721	Personality disorder	1813	DRD2
meddra.10034721	Personality disorder	84687	PPP1R9B
meddra.10034721	Personality disorder	8001	GLRA3
meddra.10034721	Personality disorder	1143	CHRNB4
meddra.10034721	Personality disorder	2259	FGF14
meddra.10034721	Personality disorder	6531	SLC6A3
meddra.10034721	Personality disorder	6336	SCN10A
meddra.10034962	Photopsia	2767	GNA11
meddra.10034962	Photopsia	2776	GNAQ
meddra.10034962	Photopsia	147	ADRA1B
meddra.10034962	Photopsia	1128	CHRM1
meddra.10034962	Photopsia	3356	HTR2A
meddra.10034962	Photopsia	1129	CHRM2
meddra.10034962	Photopsia	148	ADRA1A
meddra.10034962	Photopsia	3362	HTR6
meddra.10034962	Photopsia	5997	RGS2
meddra.10034962	Photopsia	3357	HTR2B
meddra.10034962	Photopsia	2911	GRM1
meddra.10038077	Rectal prolapse	2905	GRIN2C
meddra.10038077	Rectal prolapse	1742	DLG4
meddra.10038077	Rectal prolapse	6804	STX1A
meddra.10038077	Rectal prolapse	6197	RPS6KA3
meddra.10038695	Respiratory failure	1080	CFTR
meddra.10038695	Respiratory failure	51776	MAP3K20
meddra.10038695	Respiratory failure	2043	EPHA4
meddra.10038695	Respiratory failure	2950	GSTP1
meddra.10038695	Respiratory failure	7056	THBD
meddra.10038695	Respiratory failure	10280	SIGMAR1
meddra.10038695	Respiratory failure	2560	GABRB1
meddra.10038695	Respiratory failure	2065	ERBB3
meddra.10038695	Respiratory failure	5743	PTGS2
meddra.10038695	Respiratory failure	191	AHCY
meddra.10038695	Respiratory failure	2066	ERBB4
meddra.10038695	Respiratory failure	2911	GRM1
meddra.10038848	Retinal detachment	2776	GNAQ
meddra.10038848	Retinal detachment	4843	NOS2
meddra.10038848	Retinal detachment	2767	GNA11
meddra.10038848	Retinal detachment	3357	HTR2B
meddra.10039073	Rheumatoid arthritis	135	ADORA2A
meddra.10039073	Rheumatoid arthritis	5742	PTGS1
meddra.10039073	Rheumatoid arthritis	5743	PTGS2
meddra.10039073	Rheumatoid arthritis	4353	MPO
meddra.10039073	Rheumatoid arthritis	118490	MSS51
meddra.10039073	Rheumatoid arthritis	156	GRK2
meddra.10039073	Rheumatoid arthritis	240	ALOX5
meddra.10039100	Rhinorrhea	6323	SCN1A
meddra.10039100	Rhinorrhea	11280	SCN11A
meddra.10039100	Rhinorrhea	6326	SCN2A
meddra.10039100	Rhinorrhea	6331	SCN5A
meddra.10039100	Rhinorrhea	1445	CSK
meddra.10039100	Rhinorrhea	6334	SCN8A
meddra.10039100	Rhinorrhea	51086	TNNI3K
meddra.10039100	Rhinorrhea	2256	FGF11
meddra.10039100	Rhinorrhea	6328	SCN3A
meddra.10039100	Rhinorrhea	6336	SCN10A
meddra.10039100	Rhinorrhea	6335	SCN9A
meddra.10039119	Rickets	3172	HNF4A
meddra.10039119	Rickets	7421	VDR
meddra.10039119	Rickets	23054	NCOA6
meddra.10039119	Rickets	9326	ZNHIT3
meddra.10039119	Rickets	5629	PROX1
meddra.10039119	Rickets	8856	NR1I2
meddra.10039147	Right bundle branch block	2257	FGF12
meddra.10039147	Right bundle branch block	6331	SCN5A
meddra.10039147	Right bundle branch block	2256	FGF11
meddra.10039147	Right bundle branch block	2258	FGF13
meddra.10039147	Right bundle branch block	132320	SCLT1
meddra.10039147	Right bundle branch block	6336	SCN10A
meddra.10039147	Right bundle branch block	2259	FGF14
meddra.10039147	Right bundle branch block	3757	KCNH2
meddra.10039147	Right bundle branch block	30820	KCNIP1
meddra.10040736	Sinoatrial block	9863	MAGI2
meddra.10040736	Sinoatrial block	260425	MAGI3
meddra.10040736	Sinoatrial block	150	ADRA2A
meddra.10040736	Sinoatrial block	154	ADRB2
meddra.10040736	Sinoatrial block	153	ADRB1
meddra.10040741	Sinus bradycardia	9863	MAGI2
meddra.10040741	Sinus bradycardia	6330	SCN4B
meddra.10040741	Sinus bradycardia	57657	HCN3
meddra.10040741	Sinus bradycardia	6326	SCN2A
meddra.10040741	Sinus bradycardia	3757	KCNH2
meddra.10040741	Sinus bradycardia	83786	FRMD8
meddra.10040741	Sinus bradycardia	3784	KCNQ1
meddra.10040741	Sinus bradycardia	260425	MAGI3
meddra.10040741	Sinus bradycardia	154	ADRB2
meddra.10040741	Sinus bradycardia	610	HCN2
meddra.10040741	Sinus bradycardia	10021	HCN4
meddra.10040741	Sinus bradycardia	2257	FGF12
meddra.10040741	Sinus bradycardia	9992	KCNE2
meddra.10040741	Sinus bradycardia	6331	SCN5A
meddra.10040741	Sinus bradycardia	90134	KCNH7
meddra.10040741	Sinus bradycardia	153	ADRB1
meddra.10040741	Sinus bradycardia	4879	NPPB
meddra.10040741	Sinus bradycardia	2259	FGF14
meddra.10040741	Sinus bradycardia	2256	FGF11
meddra.10040741	Sinus bradycardia	51555	PEX5L
meddra.10040741	Sinus bradycardia	150	ADRA2A
meddra.10040741	Sinus bradycardia	3741	KCNA5
meddra.10040975	Sleep apnea	51304	ZDHHC3
meddra.10040975	Sleep apnea	2903	GRIN2A
meddra.10040975	Sleep apnea	6197	RPS6KA3
meddra.10040975	Sleep apnea	2566	GABRG2
meddra.10040975	Sleep apnea	2565	GABRG1
meddra.10041002	Sleep paralysis	1815	DRD4
meddra.10041002	Sleep paralysis	135	ADORA2A
meddra.10041002	Sleep paralysis	2775	GNAO1
meddra.10041002	Sleep paralysis	285598	ARL10
meddra.10041002	Sleep paralysis	2773	GNAI3
meddra.10041235	Snoring	2767	GNA11
meddra.10041235	Snoring	135	ADORA2A
meddra.10041235	Snoring	1813	DRD2
meddra.10041235	Snoring	134	ADORA1
meddra.10041235	Snoring	150	ADRA2A
meddra.10041235	Snoring	2773	GNAI3
meddra.10041235	Snoring	6002	RGS12
meddra.10041235	Snoring	2771	GNAI2
meddra.10041235	Snoring	1128	CHRM1
meddra.10041235	Snoring	3350	HTR1A
meddra.10041962	Status epilepticus	2566	GABRG2
meddra.10041962	Status epilepticus	2257	FGF12
meddra.10041962	Status epilepticus	6323	SCN1A
meddra.10041962	Status epilepticus	2256	FGF11
meddra.10041962	Status epilepticus	55160	ARHGEF10L
meddra.10041962	Status epilepticus	6335	SCN9A
meddra.10041962	Status epilepticus	6330	SCN4B
meddra.10041962	Status epilepticus	2259	FGF14
meddra.10041962	Status epilepticus	6324	SCN1B
meddra.10041962	Status epilepticus	6326	SCN2A
meddra.10042434	Sudden death	6014	RIT2
meddra.10042434	Sudden death	775	CACNA1C
meddra.10042434	Sudden death	1742	DLG4
meddra.10042434	Sudden death	801	CALM1
meddra.10042434	Sudden death	128153	SPATA17
meddra.10042458	Suicidal ideation	117155	CATSPER2
meddra.10042458	Suicidal ideation	2775	GNAO1
meddra.10042458	Suicidal ideation	778	CACNA1F
meddra.10042458	Suicidal ideation	57010	CABP4
meddra.10042458	Suicidal ideation	4986	OPRK1
meddra.10042458	Suicidal ideation	1268	CNR1
meddra.10042458	Suicidal ideation	1827	RCAN1
meddra.10042458	Suicidal ideation	1141	CHRNB2
meddra.10042458	Suicidal ideation	135	ADORA2A
meddra.10042458	Suicidal ideation	7442	TRPV1
meddra.10042604	Supraventricular tachycardia	10060	ABCC9
meddra.10042604	Supraventricular tachycardia	2194	FASN
meddra.10042604	Supraventricular tachycardia	154	ADRB2
meddra.10042604	Supraventricular tachycardia	781	CACNA2D1
meddra.10042604	Supraventricular tachycardia	3767	KCNJ11
meddra.10042604	Supraventricular tachycardia	6324	SCN1B
meddra.10042604	Supraventricular tachycardia	10021	HCN4
meddra.10042604	Supraventricular tachycardia	6331	SCN5A
meddra.10042604	Supraventricular tachycardia	90134	KCNH7
meddra.10042604	Supraventricular tachycardia	260425	MAGI3
meddra.10042604	Supraventricular tachycardia	3757	KCNH2
meddra.10042604	Supraventricular tachycardia	6327	SCN2B
meddra.10042604	Supraventricular tachycardia	610	HCN2
meddra.10042604	Supraventricular tachycardia	150	ADRA2A
meddra.10042604	Supraventricular tachycardia	153	ADRB1
meddra.10043298	Testicular atrophy	367	AR
meddra.10043298	Testicular atrophy	1644	DDC
meddra.10043298	Testicular atrophy	7181	NR2C1
meddra.10043298	Testicular atrophy	10401	PIAS3
meddra.10043563	Thrombocytosis	3553	IL1B
meddra.10043563	Thrombocytosis	1432	MAPK14
meddra.10043563	Thrombocytosis	775	CACNA1C
meddra.10043563	Thrombocytosis	673	BRAF
meddra.10043563	Thrombocytosis	768	CA9
meddra.10043563	Thrombocytosis	613	BCR
meddra.10043563	Thrombocytosis	240	ALOX5
meddra.10043563	Thrombocytosis	1465	CSRP1
meddra.10043563	Thrombocytosis	3717	JAK2
meddra.10044066	Torsade de pointes	83786	FRMD8
meddra.10044066	Torsade de pointes	3757	KCNH2
meddra.10044066	Torsade de pointes	27133	KCNH5
meddra.10044066	Torsade de pointes	3756	KCNH1
meddra.10044066	Torsade de pointes	805	CALM2
meddra.10044066	Torsade de pointes	808	CALM3
meddra.10044066	Torsade de pointes	6326	SCN2A
meddra.10044066	Torsade de pointes	3784	KCNQ1
meddra.10044066	Torsade de pointes	90134	KCNH7
meddra.10044066	Torsade de pointes	6328	SCN3A
meddra.10044066	Torsade de pointes	801	CALM1
meddra.10044066	Torsade de pointes	2259	FGF14
meddra.10044066	Torsade de pointes	9992	KCNE2
meddra.10046904	Vaginal dryness	10987	COPS5
meddra.10046904	Vaginal dryness	857	CAV1
meddra.10046904	Vaginal dryness	3355	HTR1F
meddra.10046904	Vaginal dryness	3362	HTR6
meddra.10047115	Vasculitis	3290	HSD11B1
meddra.10047115	Vasculitis	2147	F2
meddra.10047115	Vasculitis	3156	HMGCR
meddra.10047115	Vasculitis	471	ATIC
meddra.10047115	Vasculitis	624	BDKRB2
meddra.10047115	Vasculitis	10057	ABCC5
meddra.10047115	Vasculitis	240	ALOX5
meddra.10047115	Vasculitis	9429	ABCG2
meddra.10047115	Vasculitis	5243	ABCB1
meddra.10047115	Vasculitis	1244	ABCC2
meddra.10047115	Vasculitis	9052	GPRC5A
meddra.10047115	Vasculitis	135	ADORA2A
meddra.10047115	Vasculitis	10257	ABCC4
meddra.10047115	Vasculitis	6335	SCN9A
meddra.10047115	Vasculitis	3683	ITGAL
meddra.10047115	Vasculitis	11280	SCN11A
meddra.10047115	Vasculitis	2356	FPGS
meddra.10047115	Vasculitis	4313	MMP2
meddra.10047115	Vasculitis	196	AHR
meddra.10047115	Vasculitis	5743	PTGS2
meddra.10047115	Vasculitis	5321	PLA2G4A
meddra.10047115	Vasculitis	1719	DHFR
meddra.10047115	Vasculitis	2560	GABRB1
meddra.10047115	Vasculitis	5742	PTGS1
meddra.10047115	Vasculitis	6336	SCN10A
meddra.10047281	Ventricular arrhythmia	6326	SCN2A
meddra.10047281	Ventricular arrhythmia	3757	KCNH2
meddra.10047281	Ventricular arrhythmia	6331	SCN5A
meddra.10047281	Ventricular arrhythmia	775	CACNA1C
meddra.10047281	Ventricular arrhythmia	6330	SCN4B
meddra.10047281	Ventricular arrhythmia	3784	KCNQ1
meddra.10047281	Ventricular arrhythmia	2257	FGF12
meddra.10047281	Ventricular arrhythmia	10021	HCN4
meddra.10047281	Ventricular arrhythmia	57657	HCN3
meddra.10047281	Ventricular arrhythmia	9992	KCNE2
meddra.10047281	Ventricular arrhythmia	6336	SCN10A
meddra.10047281	Ventricular arrhythmia	6327	SCN2B
meddra.10047281	Ventricular arrhythmia	57628	DPP10
meddra.10047281	Ventricular arrhythmia	781	CACNA2D1
meddra.10047281	Ventricular arrhythmia	3752	KCND3
meddra.10047281	Ventricular arrhythmia	90134	KCNH7
meddra.10047281	Ventricular arrhythmia	2256	FGF11
meddra.10047281	Ventricular arrhythmia	51555	PEX5L
meddra.10047281	Ventricular arrhythmia	153	ADRB1
meddra.10047281	Ventricular arrhythmia	6324	SCN1B
meddra.10047281	Ventricular arrhythmia	7134	TNNC1
meddra.10047281	Ventricular arrhythmia	2259	FGF14
meddra.10047281	Ventricular arrhythmia	610	HCN2
meddra.10047290	Ventricular fibrillation	6324	SCN1B
meddra.10047290	Ventricular fibrillation	801	CALM1
meddra.10047290	Ventricular fibrillation	805	CALM2
meddra.10047290	Ventricular fibrillation	6331	SCN5A
meddra.10047290	Ventricular fibrillation	3757	KCNH2
meddra.10047290	Ventricular fibrillation	10021	HCN4
meddra.10047290	Ventricular fibrillation	2556	GABRA3
meddra.10047290	Ventricular fibrillation	30819	KCNIP2
meddra.10047290	Ventricular fibrillation	10060	ABCC9
meddra.10047290	Ventricular fibrillation	83786	FRMD8
meddra.10047290	Ventricular fibrillation	781	CACNA2D1
meddra.10047290	Ventricular fibrillation	808	CALM3
meddra.10047290	Ventricular fibrillation	2257	FGF12
meddra.10047290	Ventricular fibrillation	3780	KCNN1
meddra.10047290	Ventricular fibrillation	6327	SCN2B
meddra.10047290	Ventricular fibrillation	2558	GABRA5
meddra.10047290	Ventricular fibrillation	3752	KCND3
meddra.10047290	Ventricular fibrillation	2256	FGF11
meddra.10047290	Ventricular fibrillation	3783	KCNN4
meddra.10047290	Ventricular fibrillation	2259	FGF14
meddra.10047290	Ventricular fibrillation	9992	KCNE2
meddra.10047290	Ventricular fibrillation	3767	KCNJ11
meddra.10047302	Ventricular tachycardia	6833	ABCC8
meddra.10047302	Ventricular tachycardia	805	CALM2
meddra.10047302	Ventricular tachycardia	3767	KCNJ11
meddra.10047302	Ventricular tachycardia	10021	HCN4
meddra.10047302	Ventricular tachycardia	10060	ABCC9
meddra.10047302	Ventricular tachycardia	3783	KCNN4
meddra.10047302	Ventricular tachycardia	3780	KCNN1
meddra.10047302	Ventricular tachycardia	6331	SCN5A
meddra.10047302	Ventricular tachycardia	801	CALM1
meddra.10047302	Ventricular tachycardia	808	CALM3
meddra.10049418	Sudden cardiac death	9992	KCNE2
meddra.10049418	Sudden cardiac death	90134	KCNH7
meddra.10049418	Sudden cardiac death	3757	KCNH2
meddra.10049418	Sudden cardiac death	4734	NEDD4
meddra.10049418	Sudden cardiac death	153	ADRB1
meddra.10050335	Renal tubular dysfunction	6622	SNCA
meddra.10050335	Renal tubular dysfunction	815	CAMK2A
meddra.10050335	Renal tubular dysfunction	5428	POLG
meddra.10050335	Renal tubular dysfunction	1329	COX5B
meddra.10050335	Renal tubular dysfunction	6390	SDHB
meddra.10051228	Chylothorax	867	CBL
meddra.10051228	Chylothorax	5605	MAP2K2
meddra.10051228	Chylothorax	5604	MAP2K1
meddra.10051228	Chylothorax	4058	LTK
meddra.10051228	Chylothorax	1969	EPHA2
meddra.10055299	Intraventricular hemorrhage	2811	GP1BA
meddra.10055299	Intraventricular hemorrhage	5104	SERPINA5
meddra.10055299	Intraventricular hemorrhage	5196	PF4
meddra.10055299	Intraventricular hemorrhage	5624	PROC
meddra.10055299	Intraventricular hemorrhage	7450	VWF
meddra.10055299	Intraventricular hemorrhage	2147	F2
meddra.10055299	Intraventricular hemorrhage	51244	CCDC174
meddra.10055299	Intraventricular hemorrhage	7056	THBD
meddra.10055548	Exertional dyspnea	7124	TNF
meddra.10055548	Exertional dyspnea	5743	PTGS2
meddra.10055548	Exertional dyspnea	3815	KIT
meddra.10055548	Exertional dyspnea	2322	FLT3
meddra.10055548	Exertional dyspnea	1788	DNMT3A
meddra.10057320	Venous insufficiency	147	ADRA1B
meddra.10057320	Venous insufficiency	2776	GNAQ
meddra.10057320	Venous insufficiency	3362	HTR6
meddra.10057320	Venous insufficiency	3357	HTR2B
meddra.10057320	Venous insufficiency	5330	PLCB2
meddra.10057320	Venous insufficiency	148581	UBE2U
meddra.10066295	Keratosis pilaris	3845	KRAS
meddra.10066295	Keratosis pilaris	10235	RASGRP2
meddra.10066295	Keratosis pilaris	157310	PEBP4
meddra.10066295	Keratosis pilaris	5605	MAP2K2
meddra.10066295	Keratosis pilaris	5894	RAF1
meddra.10066295	Keratosis pilaris	5604	MAP2K1
meddra.10066295	Keratosis pilaris	255426	RASGEF1C
meddra.10066295	Keratosis pilaris	283455	KSR2
meddra.10066295	Keratosis pilaris	4893	NRAS
meddra.10072413	Action tremor	9863	MAGI2
meddra.10072413	Action tremor	773	CACNA1A
meddra.10072413	Action tremor	134	ADORA1
meddra.10072413	Action tremor	5582	PRKCG
meddra.10072413	Action tremor	2911	GRM1
meddra.10073685	Epidural hemorrhage	2157	F8
meddra.10073685	Epidural hemorrhage	5269	SERPINB6
meddra.10073685	Epidural hemorrhage	350	APOH
meddra.10073685	Epidural hemorrhage	5274	SERPINI1
meddra.10073685	Epidural hemorrhage	5270	SERPINE2
meddra.10073685	Epidural hemorrhage	5627	PROS1
meddra.10073685	Epidural hemorrhage	55529	PIP4P2
meddra.10073685	Epidural hemorrhage	2155	F7
meddra.10073685	Epidural hemorrhage	2159	F10
meddra.10073685	Epidural hemorrhage	90809	PIP4P1
meddra.10073685	Epidural hemorrhage	2277	VEGFD
meddra.10073685	Epidural hemorrhage	2677	GGCX
meddra.10073685	Epidural hemorrhage	2572	GAD2
meddra.10073685	Epidural hemorrhage	5328	PLAU
meddra.10073685	Epidural hemorrhage	3998	LMAN1
meddra.10073685	Epidural hemorrhage	2152	F3
meddra.10073685	Epidural hemorrhage	26085	KLK13
meddra.10073685	Epidural hemorrhage	7035	TFPI
