# Supplementary material for: Exploring common mechanisms of adverse drug reactions and disease phenotypes through network-based analysis
Source: Cell Rep Methods. 2025 Feb 14;5(2):100990. doi: 10.1016/j.crmeth.2025.100990 (PMC11955268; doi:10.1016/j.crmeth.2025.100990)
Supplement: Table S4. Confounder removal results for STRING network, related to Figure 1 [file mmc4.csv]

ADR_name	Organ_Confounding_Control	Confounding_control_after_indication_diffused
meddra.10020587	No association with organ	No association with indications-related proteins
meddra.10041962	ADRs without drugs after removal	No association with indications-related proteins
meddra.10009848	No association with organ	associted with indications
meddra.10006100	No association with organ	No association with indications-related proteins
meddra.10042604	No association with organ	No association with indications-related proteins
meddra.10018491	No association with organ	No association with indications-related proteins
meddra.10047302	No association with organ	No association with indications-related proteins
meddra.10021649	No association with organ	associted with indications
meddra.10020558	No association with organ	associted with indications
meddra.10020647	No association with organ	No association with indications-related proteins
meddra.10047290	No association with organ	No association with indications-related proteins
meddra.10023891	No association with organ	No association with indications-related proteins
meddra.10006514	associated with organ	No association with indications-related proteins
meddra.10028521	No association with organ	No association with indications-related proteins
meddra.10021113	No association with organ	No association with indications-related proteins
meddra.10003883	No association with organ	No association with indications-related proteins
meddra.10043563	No association with organ	No association with indications-related proteins
meddra.10042241	No association with organ	associted with indications
meddra.10033664	No association with organ	No association with indications-related proteins
meddra.10042458	associated with organ	No association with indications-related proteins
meddra.10003656	No association with organ	ADRs without at least one indication that has at least one associated gene listed in our dataset
meddra.10036142	No association with organ	No association with indications-related proteins
meddra.10030071	No association with organ	associted with indications
meddra.10020400	No association with organ	No association with indications-related proteins
meddra.10006578	No association with organ	No association with indications-related proteins
meddra.10020712	No association with organ	No association with indications-related proteins
meddra.10044066	No association with organ	No association with indications-related proteins
meddra.10034341	No association with organ	No association with indications-related proteins
meddra.10001541	No association with organ	No association with indications-related proteins
meddra.10028836	No association with organ	No association with indications-related proteins
meddra.10021328	No association with organ	No association with indications-related proteins
meddra.10040558	associated with organ	No association with indications-related proteins
meddra.10021059	No association with organ	No association with indications-related proteins
meddra.10008612	No association with organ	No association with indications-related proteins
meddra.10020907	No association with organ	associted with indications
meddra.10013952	No association with organ	No association with indications-related proteins
meddra.10051228	ADRs without drugs after removal	ADRs without at least one indication that has at least one associated gene listed in our dataset
meddra.10043969	No association with organ	No association with indications-related proteins
meddra.10015068	No association with organ	No association with indications-related proteins
meddra.10034721	No association with organ	No association with indications-related proteins
meddra.10040741	No association with organ	No association with indications-related proteins
meddra.10027417	No association with organ	No association with indications-related proteins
meddra.10047115	No association with organ	associted with indications
meddra.10039100	No association with organ	No association with indications-related proteins
meddra.10019468	No association with organ	No association with indications-related proteins
meddra.10007515	No association with organ	No association with indications-related proteins
meddra.10020599	ADRs without drugs after removal	No association with indications-related proteins
meddra.10047281	No association with organ	No association with indications-related proteins
meddra.10021139	associated with organ	No association with indications-related proteins
meddra.10041687	No association with organ	ADRs without at least one indication that has at least one associated gene listed in our dataset
meddra.10042062	No association with organ	No association with indications-related proteins
meddra.10022618	No association with organ	No association with indications-related proteins
meddra.10008604	No association with organ	No association with indications-related proteins
meddra.10008417	No association with organ	No association with indications-related proteins
meddra.10028339	No association with organ	No association with indications-related proteins
meddra.10009012	ADRs without drugs after removal	No association with indications-related proteins
meddra.10030294	ADRs without drugs after removal	No association with indications-related proteins
meddra.10009696	ADRs without drugs after removal	ADRs without at least one indication that has at least one associated gene listed in our dataset
meddra.10040975	associated with organ	No association with indications-related proteins
meddra.10022763	No association with organ	No association with indications-related proteins
meddra.10016060	No association with organ	No association with indications-related proteins
meddra.10013642	ADRs without drugs after removal	No association with indications-related proteins
meddra.10020765	No association with organ	associted with indications
meddra.10016062	No association with organ	No association with indications-related proteins
meddra.10019058	No association with organ	associted with indications
meddra.10023157	No association with organ	No association with indications-related proteins
meddra.10011013	No association with organ	No association with indications-related proteins
meddra.10036507	No association with organ	No association with indications-related proteins
meddra.10007625	ADRs without drugs after removal	No association with indications-related proteins
meddra.10028606	No association with organ	No association with indications-related proteins
meddra.10030300	No association with organ	No association with indications-related proteins
meddra.10037632	ADRs without drugs after removal	ADRs without at least one indication that has at least one associated gene listed in our dataset
meddra.10034962	No association with organ	No association with indications-related proteins
meddra.10058084	No association with organ	No association with indications-related proteins
meddra.10016699	No association with organ	associted with indications
meddra.10034039	ADRs without drugs after removal	ADRs without at least one indication that has at least one associated gene listed in our dataset
meddra.10039147	No association with organ	No association with indications-related proteins
meddra.10011283	No association with organ	No association with indications-related proteins
meddra.10030337	No association with organ	No association with indications-related proteins
meddra.10020670	No association with organ	ADRs without at least one indication that has at least one associated gene listed in our dataset
meddra.10041002	No association with organ	ADRs without at least one indication that has at least one associated gene listed in our dataset
meddra.10036132	No association with organ	ADRs without at least one indication that has at least one associated gene listed in our dataset
meddra.10039705	associated with organ	No association with indications-related proteins
meddra.10041235	No association with organ	ADRs without at least one indication that has at least one associated gene listed in our dataset
meddra.10041347	No association with organ	associted with indications
meddra.10057065	No association with organ	No association with indications-related proteins
meddra.10027129	No association with organ	No association with indications-related proteins
meddra.10020590	No association with organ	No association with indications-related proteins
meddra.10027423	ADRs without drugs after removal	ADRs without at least one indication that has at least one associated gene listed in our dataset
meddra.10020957	No association with organ	No association with indications-related proteins
meddra.10015084	No association with organ	ADRs without at least one indication that has at least one associated gene listed in our dataset
meddra.10004446	associated with organ	No association with indications-related proteins
meddra.10028629	No association with organ	No association with indications-related proteins
meddra.10008748	No association with organ	No association with indications-related proteins
meddra.10038796	No association with organ	No association with indications-related proteins
meddra.10001020	ADRs without drugs after removal	No association with indications-related proteins
meddra.10031250	No association with organ	No association with indications-related proteins
meddra.10043298	ADRs without drugs after removal	No association with indications-related proteins
meddra.10039119	ADRs without drugs after removal	No association with indications-related proteins
meddra.10036206	ADRs without drugs after removal	No association with indications-related proteins
meddra.10000055	No association with organ	No association with indications-related proteins
meddra.10019827	No association with organ	No association with indications-related proteins
meddra.10028310	No association with organ	ADRs without at least one indication that has at least one associated gene listed in our dataset
meddra.10073685	ADRs without drugs after removal	ADRs without at least one indication that has at least one associated gene listed in our dataset
meddra.10041894	No association with organ	ADRs without at least one indication that has at least one associated gene listed in our dataset
meddra.10058330	No association with organ	No association with indications-related proteins
meddra.10040639	No association with organ	No association with indications-related proteins
meddra.10058319	No association with organ	ADRs without at least one indication that has at least one associated gene listed in our dataset
meddra.10057320	No association with organ	ADRs without at least one indication that has at least one associated gene listed in our dataset
meddra.10011803	No association with organ	ADRs without at least one indication that has at least one associated gene listed in our dataset
meddra.10038967	No association with organ	No association with indications-related proteins
meddra.10036485	ADRs without drugs after removal	ADRs without at least one indication that has at least one associated gene listed in our dataset
meddra.10061974	ADRs without drugs after removal	ADRs without at least one indication that has at least one associated gene listed in our dataset
meddra.10055299	No association with organ	No association with indications-related proteins
meddra.10031122	ADRs without drugs after removal	ADRs without at least one indication that has at least one associated gene listed in our dataset
meddra.10058556	ADRs without drugs after removal	ADRs without at least one indication that has at least one associated gene listed in our dataset
meddra.10016398	No association with organ	No association with indications-related proteins
meddra.10007191	ADRs without drugs after removal	ADRs without at least one indication that has at least one associated gene listed in our dataset
meddra.10033713	ADRs without drugs after removal	ADRs without at least one indication that has at least one associated gene listed in our dataset
meddra.10015754	ADRs without drugs after removal	ADRs without at least one indication that has at least one associated gene listed in our dataset
