# Supplementary material for: Exploring common mechanisms of adverse drug reactions and disease phenotypes through network-based analysis
Source: Cell Rep Methods. 2025 Feb 14;5(2):100990. doi: 10.1016/j.crmeth.2025.100990 (PMC11955268; doi:10.1016/j.crmeth.2025.100990)
Supplement: Table S5. Confounder removal results for physical network, related to Figure 1 [file mmc5.csv]

ADR_name	Organ_Confounding_Control	Confounding_control_after_indication_diffused
meddra.10007515	No association with organ	No association with indications-related proteins
meddra.10038695	No association with organ	No association with indications-related proteins
meddra.10001927	No association with organ	No association with indications-related proteins
meddra.10006002	No association with organ	associted with indications
meddra.10029148	No association with organ	associted with indications
meddra.10023232	No association with organ	associted with indications
meddra.10021649	No association with organ	No association with indications-related proteins
meddra.10020558	No association with organ	No association with indications-related proteins
meddra.10019252	No association with organ	No association with indications-related proteins
meddra.10001906	No association with organ	No association with indications-related proteins
meddra.10033799	No association with organ	No association with indications-related proteins
meddra.10034341	No association with organ	No association with indications-related proteins
meddra.10019468	No association with organ	No association with indications-related proteins
meddra.10020400	No association with organ	No association with indications-related proteins
meddra.10018276	No association with organ	associted with indications
meddra.10022763	No association with organ	No association with indications-related proteins
meddra.10016062	No association with organ	No association with indications-related proteins
meddra.10034721	No association with organ	No association with indications-related proteins
meddra.10028836	No association with organ	No association with indications-related proteins
meddra.10041235	No association with organ	ADRs without at least one indication that has at least one associated gene listed in our dataset
meddra.10013442	No association with organ	associted with indications
meddra.10020587	No association with organ	associted with indications
meddra.10042604	No association with organ	No association with indications-related proteins
meddra.10006100	No association with organ	No association with indications-related proteins
meddra.10041962	ADRs without drugs after removal	No association with indications-related proteins
meddra.10023891	No association with organ	No association with indications-related proteins
meddra.10021113	No association with organ	No association with indications-related proteins
meddra.10044066	No association with organ	No association with indications-related proteins
meddra.10033664	No association with organ	No association with indications-related proteins
meddra.10047290	No association with organ	No association with indications-related proteins
meddra.10020559	No association with organ	No association with indications-related proteins
meddra.10047302	No association with organ	No association with indications-related proteins
meddra.10025233	No association with organ	No association with indications-related proteins
meddra.10043563	No association with organ	associted with indications
meddra.10024378	No association with organ	No association with indications-related proteins
meddra.10028521	No association with organ	No association with indications-related proteins
meddra.10033132	No association with organ	No association with indications-related proteins
meddra.10042458	No association with organ	No association with indications-related proteins
meddra.10001580	No association with organ	No association with indications-related proteins
meddra.10003445	No association with organ	associted with indications
meddra.10021059	No association with organ	No association with indications-related proteins
meddra.10013952	No association with organ	No association with indications-related proteins
meddra.10051228	ADRs without drugs after removal	ADRs without at least one indication that has at least one associated gene listed in our dataset
meddra.10003662	No association with organ	No association with indications-related proteins
meddra.10020907	No association with organ	No association with indications-related proteins
meddra.10020576	associated with organ	No association with indications-related proteins
meddra.10039100	No association with organ	No association with indications-related proteins
meddra.10072413	ADRs without drugs after removal	No association with indications-related proteins
meddra.10047115	No association with organ	associted with indications
meddra.10027417	No association with organ	No association with indications-related proteins
meddra.10040741	No association with organ	No association with indications-related proteins
meddra.10047281	No association with organ	No association with indications-related proteins
meddra.10050335	ADRs without drugs after removal	No association with indications-related proteins
meddra.10009012	ADRs without drugs after removal	No association with indications-related proteins
meddra.10020200	No association with organ	No association with indications-related proteins
meddra.10028339	No association with organ	No association with indications-related proteins
meddra.10022618	No association with organ	No association with indications-related proteins
meddra.10042434	No association with organ	No association with indications-related proteins
meddra.10083066	ADRs without drugs after removal	ADRs without at least one indication that has at least one associated gene listed in our dataset
meddra.10034010	No association with organ	No association with indications-related proteins
meddra.10030294	ADRs without drugs after removal	No association with indications-related proteins
meddra.10039073	No association with organ	No association with indications-related proteins
meddra.10013642	ADRs without drugs after removal	No association with indications-related proteins
meddra.10038848	No association with organ	No association with indications-related proteins
meddra.10009696	ADRs without drugs after removal	ADRs without at least one indication that has at least one associated gene listed in our dataset
meddra.10040975	associated with organ	No association with indications-related proteins
meddra.10019058	No association with organ	No association with indications-related proteins
meddra.10000804	No association with organ	No association with indications-related proteins
meddra.10055548	No association with organ	associted with indications
meddra.10027170	No association with organ	No association with indications-related proteins
meddra.10030300	No association with organ	No association with indications-related proteins
meddra.10034962	No association with organ	No association with indications-related proteins
meddra.10005159	No association with organ	ADRs without at least one indication that has at least one associated gene listed in our dataset
meddra.10034039	ADRs without drugs after removal	ADRs without at least one indication that has at least one associated gene listed in our dataset
meddra.10016699	No association with organ	associted with indications
meddra.10012267	No association with organ	No association with indications-related proteins
meddra.10046904	No association with organ	No association with indications-related proteins
meddra.10039147	No association with organ	No association with indications-related proteins
meddra.10020670	No association with organ	ADRs without at least one indication that has at least one associated gene listed in our dataset
meddra.10041002	No association with organ	ADRs without at least one indication that has at least one associated gene listed in our dataset
meddra.10040736	No association with organ	No association with indications-related proteins
meddra.10023204	No association with organ	ADRs without at least one indication that has at least one associated gene listed in our dataset
meddra.10038077	ADRs without drugs after removal	ADRs without at least one indication that has at least one associated gene listed in our dataset
meddra.10027423	ADRs without drugs after removal	ADRs without at least one indication that has at least one associated gene listed in our dataset
meddra.10049418	No association with organ	No association with indications-related proteins
meddra.10029147	ADRs without drugs after removal	No association with indications-related proteins
meddra.10039119	ADRs without drugs after removal	No association with indications-related proteins
meddra.10043298	ADRs without drugs after removal	No association with indications-related proteins
meddra.10028310	No association with organ	ADRs without at least one indication that has at least one associated gene listed in our dataset
meddra.10073685	ADRs without drugs after removal	ADRs without at least one indication that has at least one associated gene listed in our dataset
meddra.10057320	No association with organ	ADRs without at least one indication that has at least one associated gene listed in our dataset
meddra.10066295	ADRs without drugs after removal	No association with indications-related proteins
meddra.10033713	ADRs without drugs after removal	ADRs without at least one indication that has at least one associated gene listed in our dataset
meddra.10033675	ADRs without drugs after removal	ADRs without at least one indication that has at least one associated gene listed in our dataset
meddra.10021619	No association with organ	No association with indications-related proteins
meddra.10055299	No association with organ	No association with indications-related proteins
meddra.10015366	No association with organ	ADRs without at least one indication that has at least one associated gene listed in our dataset
meddra.10012205	No association with organ	ADRs without at least one indication that has at least one associated gene listed in our dataset
