# Supplementary material for: Exploring common mechanisms of adverse drug reactions and disease phenotypes through network-based analysis
Source: Cell Rep Methods. 2025 Feb 14;5(2):100990. doi: 10.1016/j.crmeth.2025.100990 (PMC11955268; doi:10.1016/j.crmeth.2025.100990)
Supplement: Table S6. ADR tissue/organ association, related to Figure 1 [file mmc6.csv]

se_name	Tissues
abdominal colic	gi
acute promyelocytic leukemia	blood
akinesia	nervous
atrial arrhythmia	heart
azoospermia	repro
benign prostatic hyperplasia	repro
bradykinesia	nervous
bruxism	musculoskeletal
bundle branch block	heart
capillary fragility	vascular
cardiac arrest	heart
cardiogenic shock	heart
cheilitis	infection
cholangitis	immune
cholecystitis	hepatobiliary
chorea	nervous
chronic myelogenous leukemia	blood
chylothorax	immune
clumsiness	nervous
cogwheel rigidity	musculoskeletal
corneal erosion	eye
crackles	respiratory
cystocele	urologic
drooling	nervous
dysgraphia	nervous
dysphonia	ear
epidural hemorrhage	vascular
epiphora	eye
episcleritis	eye
external ophthalmoplegia	musculoskeletal
facial palsy	nervous
facial paralysis	nervous
female infertility	repro
first degree atrioventricular block	heart
gastrointestinal obstruction	gi
goiter	endocrine
halitosis	metabolism
hemiplegia	nervous
hepatocellular adenoma	hepatobiliary
hostility	mental
hyperactivity	mental
hypercalcemia	metabolism
hypercalciuria	metabolism
hyperchloremia	metabolism
hyperkalemia	metabolism
hypermagnesemia	metabolism
hyperphosphatemia	metabolism
hypersomnia	nervous
hyperuricemia	metabolism
hypochloremia	blood
hypophosphatemia	metabolism
hypothermia	metabolism
hypovolemia	vascular
ileus	gi
incoordination	nervous
interstitial pneumonitis	immune
intracranial hemorrhage	nervous
intraventricular hemorrhage	blood
jaw pain	musculoskeletal
laryngospasm	respiratory
megaloblastic anemia	blood
melanonychia	skin
metabolic acidosis	urologic
metabolic alkalosis	metabolism
muscle hemorrhage	musculoskeletal
muscle stiffness	musculoskeletal
mydriasis	eye
myocarditis	heart
myoglobinuria	musculoskeletal
neck pain	musculoskeletal
oculogyric crisis	nervous
oligomenorrhea	repro
oligospermia	repro
onycholysis	skin
orthopnea	respiratory
osteomalacia	musculoskeletal
panic attack	mental
papilloma	skin
paroxysmal atrial fibrillation	heart
peptic ulcer	gi
personality disorder	mental
photopsia	eye
polyphagia	endocrine
polyuria	urologic
portal vein thrombosis	vascular
pre-eclampsia	pregnancy
pre-syncope	metabolism
precocious puberty	endocrine
pyoderma	infection
reticulocytosis	blood
retrograde ejaculation	repro
rhinorrhea	immune
rickets	metabolism
right bundle branch block	heart
scleritis	immune
serositis	immune
shivering	nervous
sick sinus syndrome	heart
sinus bradycardia	heart
sleep apnea	nervous
sleep paralysis	nervous
snoring	respiratory
somnambulism	nervous
spontaneous abortion	pregnancy
st segment elevation	heart
status epilepticus	nervous
stillbirth	repro
striae distensae	skin
stridor	respiratory
suicidal ideation	mental
supraventricular tachycardia	heart
testicular atrophy	repro
thrombocytosis	blood
tongue pain	immune
torsade de pointes	heart
vasculitis	immune
venous insufficiency	vascular
ventricular arrhythmia	heart
ventricular fibrillation	heart
ventricular tachycardia	heart
