# Supplementary material for: Exploring common mechanisms of adverse drug reactions and disease phenotypes through network-based analysis
Source: Cell Rep Methods. 2025 Feb 14;5(2):100990. doi: 10.1016/j.crmeth.2025.100990 (PMC11955268; doi:10.1016/j.crmeth.2025.100990)
Supplement: Table S7. Pathway enrichment analysis results using Reactome and Gene Ontology, related to Figure 3 [file mmc7.csv]

ADR_name	Reactome_ID	Reactome_Description	Reactome_pvalue	Reactome_p.adjust	Reactome_qvalue	GO_ID	GO_Description	GO_pvalue	GO_p.adjust	GO_qvalue	Meddra_id
abdominal colic	R-HSA-75109	Triglyceride biosynthesis	2.10708430526482e-16	1.1799672109483e-14	5.3231603501427e-15	GO:0006641	triglyceride metabolic process	1.15703948942842e-32	6.72239943357909e-30	3.64162955093786e-30	meddra.10000055
abdominal colic	R-HSA-75109	Triglyceride biosynthesis	2.10708430526482e-16	1.1799672109483e-14	5.3231603501427e-15	GO:0006639	acylglycerol metabolic process	8.2477963877469e-31	1.82652536553312e-28	9.89457531106811e-29	meddra.10000055
abdominal colic	R-HSA-75109	Triglyceride biosynthesis	2.10708430526482e-16	1.1799672109483e-14	5.3231603501427e-15	GO:0006638	neutral lipid metabolic process	9.4312841593793e-31	1.82652536553312e-28	9.89457531106811e-29	meddra.10000055
abdominal colic	R-HSA-75109	Triglyceride biosynthesis	2.10708430526482e-16	1.1799672109483e-14	5.3231603501427e-15	GO:0046460	neutral lipid biosynthetic process	1.51282493252705e-27	1.75790257159643e-25	9.52283483843342e-26	meddra.10000055
abdominal colic	R-HSA-75109	Triglyceride biosynthesis	2.10708430526482e-16	1.1799672109483e-14	5.3231603501427e-15	GO:0046463	acylglycerol biosynthetic process	1.51282493252705e-27	1.75790257159643e-25	9.52283483843342e-26	meddra.10000055
abdominal colic	R-HSA-8979227	Triglyceride metabolism	7.51707630301363e-15	2.10478136484382e-13	9.49525427749089e-14	GO:0006641	triglyceride metabolic process	1.15703948942842e-32	6.72239943357909e-30	3.64162955093786e-30	meddra.10000055
abdominal colic	R-HSA-8979227	Triglyceride metabolism	7.51707630301363e-15	2.10478136484382e-13	9.49525427749089e-14	GO:0006639	acylglycerol metabolic process	8.2477963877469e-31	1.82652536553312e-28	9.89457531106811e-29	meddra.10000055
abdominal colic	R-HSA-8979227	Triglyceride metabolism	7.51707630301363e-15	2.10478136484382e-13	9.49525427749089e-14	GO:0006638	neutral lipid metabolic process	9.4312841593793e-31	1.82652536553312e-28	9.89457531106811e-29	meddra.10000055
abdominal colic	R-HSA-8979227	Triglyceride metabolism	7.51707630301363e-15	2.10478136484382e-13	9.49525427749089e-14	GO:0046460	neutral lipid biosynthetic process	1.51282493252705e-27	1.75790257159643e-25	9.52283483843342e-26	meddra.10000055
abdominal colic	R-HSA-8979227	Triglyceride metabolism	7.51707630301363e-15	2.10478136484382e-13	9.49525427749089e-14	GO:0046463	acylglycerol biosynthetic process	1.51282493252705e-27	1.75790257159643e-25	9.52283483843342e-26	meddra.10000055
abdominal colic	R-HSA-8978868	Fatty acid metabolism	3.2646440656353e-09	6.09400225585256e-08	2.74917395000867e-08	GO:0006641	triglyceride metabolic process	1.15703948942842e-32	6.72239943357909e-30	3.64162955093786e-30	meddra.10000055
abdominal colic	R-HSA-8978868	Fatty acid metabolism	3.2646440656353e-09	6.09400225585256e-08	2.74917395000867e-08	GO:0006639	acylglycerol metabolic process	8.2477963877469e-31	1.82652536553312e-28	9.89457531106811e-29	meddra.10000055
abdominal colic	R-HSA-8978868	Fatty acid metabolism	3.2646440656353e-09	6.09400225585256e-08	2.74917395000867e-08	GO:0006638	neutral lipid metabolic process	9.4312841593793e-31	1.82652536553312e-28	9.89457531106811e-29	meddra.10000055
abdominal colic	R-HSA-8978868	Fatty acid metabolism	3.2646440656353e-09	6.09400225585256e-08	2.74917395000867e-08	GO:0046460	neutral lipid biosynthetic process	1.51282493252705e-27	1.75790257159643e-25	9.52283483843342e-26	meddra.10000055
abdominal colic	R-HSA-8978868	Fatty acid metabolism	3.2646440656353e-09	6.09400225585256e-08	2.74917395000867e-08	GO:0046463	acylglycerol biosynthetic process	1.51282493252705e-27	1.75790257159643e-25	9.52283483843342e-26	meddra.10000055
abdominal colic	R-HSA-1483206	Glycerophospholipid biosynthesis	1.03874336165484e-08	1.45424070631677e-07	6.56048438939898e-08	GO:0006641	triglyceride metabolic process	1.15703948942842e-32	6.72239943357909e-30	3.64162955093786e-30	meddra.10000055
abdominal colic	R-HSA-1483206	Glycerophospholipid biosynthesis	1.03874336165484e-08	1.45424070631677e-07	6.56048438939898e-08	GO:0006639	acylglycerol metabolic process	8.2477963877469e-31	1.82652536553312e-28	9.89457531106811e-29	meddra.10000055
abdominal colic	R-HSA-1483206	Glycerophospholipid biosynthesis	1.03874336165484e-08	1.45424070631677e-07	6.56048438939898e-08	GO:0006638	neutral lipid metabolic process	9.4312841593793e-31	1.82652536553312e-28	9.89457531106811e-29	meddra.10000055
abdominal colic	R-HSA-1483206	Glycerophospholipid biosynthesis	1.03874336165484e-08	1.45424070631677e-07	6.56048438939898e-08	GO:0046460	neutral lipid biosynthetic process	1.51282493252705e-27	1.75790257159643e-25	9.52283483843342e-26	meddra.10000055
abdominal colic	R-HSA-1483206	Glycerophospholipid biosynthesis	1.03874336165484e-08	1.45424070631677e-07	6.56048438939898e-08	GO:0046463	acylglycerol biosynthetic process	1.51282493252705e-27	1.75790257159643e-25	9.52283483843342e-26	meddra.10000055
abdominal colic	R-HSA-75105	Fatty acyl-CoA biosynthesis	1.88405923117361e-08	2.11014633891444e-07	9.51945716803507e-08	GO:0006641	triglyceride metabolic process	1.15703948942842e-32	6.72239943357909e-30	3.64162955093786e-30	meddra.10000055
abdominal colic	R-HSA-75105	Fatty acyl-CoA biosynthesis	1.88405923117361e-08	2.11014633891444e-07	9.51945716803507e-08	GO:0006639	acylglycerol metabolic process	8.2477963877469e-31	1.82652536553312e-28	9.89457531106811e-29	meddra.10000055
abdominal colic	R-HSA-75105	Fatty acyl-CoA biosynthesis	1.88405923117361e-08	2.11014633891444e-07	9.51945716803507e-08	GO:0006638	neutral lipid metabolic process	9.4312841593793e-31	1.82652536553312e-28	9.89457531106811e-29	meddra.10000055
abdominal colic	R-HSA-75105	Fatty acyl-CoA biosynthesis	1.88405923117361e-08	2.11014633891444e-07	9.51945716803507e-08	GO:0046460	neutral lipid biosynthetic process	1.51282493252705e-27	1.75790257159643e-25	9.52283483843342e-26	meddra.10000055
abdominal colic	R-HSA-75105	Fatty acyl-CoA biosynthesis	1.88405923117361e-08	2.11014633891444e-07	9.51945716803507e-08	GO:0046463	acylglycerol biosynthetic process	1.51282493252705e-27	1.75790257159643e-25	9.52283483843342e-26	meddra.10000055
akinesia	R-HSA-629594	Highly calcium permeable postsynaptic nicotinic acetylcholine receptors	7.41273059378871e-27	1.55667342469563e-25	7.80287430925127e-26	GO:0035094	response to nicotine	7.9736511598734e-22	3.5961166731029e-19	1.60312354898507e-19	meddra.10001541
akinesia	R-HSA-629594	Highly calcium permeable postsynaptic nicotinic acetylcholine receptors	7.41273059378871e-27	1.55667342469563e-25	7.80287430925127e-26	GO:0007271	synaptic transmission, cholinergic	9.7660244598784e-21	2.20223851570258e-18	9.8174245886146e-19	meddra.10001541
akinesia	R-HSA-629594	Highly calcium permeable postsynaptic nicotinic acetylcholine receptors	7.41273059378871e-27	1.55667342469563e-25	7.80287430925127e-26	GO:0060079	excitatory postsynaptic potential	9.32187989561051e-19	1.40138927764011e-16	6.24729494758459e-17	meddra.10001541
akinesia	R-HSA-629594	Highly calcium permeable postsynaptic nicotinic acetylcholine receptors	7.41273059378871e-27	1.55667342469563e-25	7.80287430925127e-26	GO:0099565	chemical synaptic transmission, postsynaptic	1.82619159602426e-18	2.05903102451736e-16	9.1790156537009e-17	meddra.10001541
akinesia	R-HSA-629594	Highly calcium permeable postsynaptic nicotinic acetylcholine receptors	7.41273059378871e-27	1.55667342469563e-25	7.80287430925127e-26	GO:0060078	regulation of postsynaptic membrane potential	1.89351120282577e-17	1.70794710494885e-15	7.61390820504679e-16	meddra.10001541
akinesia	R-HSA-181431	Acetylcholine binding and downstream events	1.68515431589839e-25	1.17960802112887e-24	5.91282216104698e-25	GO:0035094	response to nicotine	7.9736511598734e-22	3.5961166731029e-19	1.60312354898507e-19	meddra.10001541
akinesia	R-HSA-181431	Acetylcholine binding and downstream events	1.68515431589839e-25	1.17960802112887e-24	5.91282216104698e-25	GO:0007271	synaptic transmission, cholinergic	9.7660244598784e-21	2.20223851570258e-18	9.8174245886146e-19	meddra.10001541
akinesia	R-HSA-181431	Acetylcholine binding and downstream events	1.68515431589839e-25	1.17960802112887e-24	5.91282216104698e-25	GO:0060079	excitatory postsynaptic potential	9.32187989561051e-19	1.40138927764011e-16	6.24729494758459e-17	meddra.10001541
akinesia	R-HSA-181431	Acetylcholine binding and downstream events	1.68515431589839e-25	1.17960802112887e-24	5.91282216104698e-25	GO:0099565	chemical synaptic transmission, postsynaptic	1.82619159602426e-18	2.05903102451736e-16	9.1790156537009e-17	meddra.10001541
akinesia	R-HSA-181431	Acetylcholine binding and downstream events	1.68515431589839e-25	1.17960802112887e-24	5.91282216104698e-25	GO:0060078	regulation of postsynaptic membrane potential	1.89351120282577e-17	1.70794710494885e-15	7.61390820504679e-16	meddra.10001541
akinesia	R-HSA-622327	Postsynaptic nicotinic acetylcholine receptors	1.68515431589839e-25	1.17960802112887e-24	5.91282216104698e-25	GO:0035094	response to nicotine	7.9736511598734e-22	3.5961166731029e-19	1.60312354898507e-19	meddra.10001541
akinesia	R-HSA-622327	Postsynaptic nicotinic acetylcholine receptors	1.68515431589839e-25	1.17960802112887e-24	5.91282216104698e-25	GO:0007271	synaptic transmission, cholinergic	9.7660244598784e-21	2.20223851570258e-18	9.8174245886146e-19	meddra.10001541
akinesia	R-HSA-622327	Postsynaptic nicotinic acetylcholine receptors	1.68515431589839e-25	1.17960802112887e-24	5.91282216104698e-25	GO:0060079	excitatory postsynaptic potential	9.32187989561051e-19	1.40138927764011e-16	6.24729494758459e-17	meddra.10001541
akinesia	R-HSA-622327	Postsynaptic nicotinic acetylcholine receptors	1.68515431589839e-25	1.17960802112887e-24	5.91282216104698e-25	GO:0099565	chemical synaptic transmission, postsynaptic	1.82619159602426e-18	2.05903102451736e-16	9.1790156537009e-17	meddra.10001541
akinesia	R-HSA-622327	Postsynaptic nicotinic acetylcholine receptors	1.68515431589839e-25	1.17960802112887e-24	5.91282216104698e-25	GO:0060078	regulation of postsynaptic membrane potential	1.89351120282577e-17	1.70794710494885e-15	7.61390820504679e-16	meddra.10001541
akinesia	R-HSA-622323	Presynaptic nicotinic acetylcholine receptors	1.61291170365324e-19	8.46778644417953e-19	4.24450448329801e-19	GO:0035094	response to nicotine	7.9736511598734e-22	3.5961166731029e-19	1.60312354898507e-19	meddra.10001541
akinesia	R-HSA-622323	Presynaptic nicotinic acetylcholine receptors	1.61291170365324e-19	8.46778644417953e-19	4.24450448329801e-19	GO:0007271	synaptic transmission, cholinergic	9.7660244598784e-21	2.20223851570258e-18	9.8174245886146e-19	meddra.10001541
akinesia	R-HSA-622323	Presynaptic nicotinic acetylcholine receptors	1.61291170365324e-19	8.46778644417953e-19	4.24450448329801e-19	GO:0060079	excitatory postsynaptic potential	9.32187989561051e-19	1.40138927764011e-16	6.24729494758459e-17	meddra.10001541
akinesia	R-HSA-622323	Presynaptic nicotinic acetylcholine receptors	1.61291170365324e-19	8.46778644417953e-19	4.24450448329801e-19	GO:0099565	chemical synaptic transmission, postsynaptic	1.82619159602426e-18	2.05903102451736e-16	9.1790156537009e-17	meddra.10001541
akinesia	R-HSA-622323	Presynaptic nicotinic acetylcholine receptors	1.61291170365324e-19	8.46778644417953e-19	4.24450448329801e-19	GO:0060078	regulation of postsynaptic membrane potential	1.89351120282577e-17	1.70794710494885e-15	7.61390820504679e-16	meddra.10001541
akinesia	R-HSA-112314	Neurotransmitter receptors and postsynaptic signal transmission	4.73688936684961e-14	1.98949353407684e-13	9.97239866705182e-14	GO:0035094	response to nicotine	7.9736511598734e-22	3.5961166731029e-19	1.60312354898507e-19	meddra.10001541
akinesia	R-HSA-112314	Neurotransmitter receptors and postsynaptic signal transmission	4.73688936684961e-14	1.98949353407684e-13	9.97239866705182e-14	GO:0007271	synaptic transmission, cholinergic	9.7660244598784e-21	2.20223851570258e-18	9.8174245886146e-19	meddra.10001541
akinesia	R-HSA-112314	Neurotransmitter receptors and postsynaptic signal transmission	4.73688936684961e-14	1.98949353407684e-13	9.97239866705182e-14	GO:0060079	excitatory postsynaptic potential	9.32187989561051e-19	1.40138927764011e-16	6.24729494758459e-17	meddra.10001541
akinesia	R-HSA-112314	Neurotransmitter receptors and postsynaptic signal transmission	4.73688936684961e-14	1.98949353407684e-13	9.97239866705182e-14	GO:0099565	chemical synaptic transmission, postsynaptic	1.82619159602426e-18	2.05903102451736e-16	9.1790156537009e-17	meddra.10001541
akinesia	R-HSA-112314	Neurotransmitter receptors and postsynaptic signal transmission	4.73688936684961e-14	1.98949353407684e-13	9.97239866705182e-14	GO:0060078	regulation of postsynaptic membrane potential	1.89351120282577e-17	1.70794710494885e-15	7.61390820504679e-16	meddra.10001541
azoospermia	R-HSA-5579029	Metabolic disorders of biological oxidation enzymes	5.26084211193858e-09	1.0685160017777e-07	3.86634079590613e-08	GO:0120178	steroid hormone biosynthetic process	3.03617272272722e-12	5.55331429011484e-10	1.86328308418327e-10	meddra.10003883
azoospermia	R-HSA-5579029	Metabolic disorders of biological oxidation enzymes	5.26084211193858e-09	1.0685160017777e-07	3.86634079590613e-08	GO:0008202	steroid metabolic process	3.47082143132177e-12	5.55331429011484e-10	1.86328308418327e-10	meddra.10003883
azoospermia	R-HSA-5579029	Metabolic disorders of biological oxidation enzymes	5.26084211193858e-09	1.0685160017777e-07	3.86634079590613e-08	GO:0120254	olefinic compound metabolic process	1.00718250494019e-11	1.07432800526954e-09	3.60465317557541e-10	meddra.10003883
azoospermia	R-HSA-5579029	Metabolic disorders of biological oxidation enzymes	5.26084211193858e-09	1.0685160017777e-07	3.86634079590613e-08	GO:0006694	steroid biosynthetic process	2.18254424150494e-11	1.59438359988273e-09	5.34957655223812e-10	meddra.10003883
azoospermia	R-HSA-5579029	Metabolic disorders of biological oxidation enzymes	5.26084211193858e-09	1.0685160017777e-07	3.86634079590613e-08	GO:0042446	hormone biosynthetic process	2.49122437481677e-11	1.59438359988273e-09	5.34957655223812e-10	meddra.10003883
azoospermia	R-HSA-196071	Metabolism of steroid hormones	6.6782250111106e-09	1.0685160017777e-07	3.86634079590613e-08	GO:0120178	steroid hormone biosynthetic process	3.03617272272722e-12	5.55331429011484e-10	1.86328308418327e-10	meddra.10003883
azoospermia	R-HSA-196071	Metabolism of steroid hormones	6.6782250111106e-09	1.0685160017777e-07	3.86634079590613e-08	GO:0008202	steroid metabolic process	3.47082143132177e-12	5.55331429011484e-10	1.86328308418327e-10	meddra.10003883
azoospermia	R-HSA-196071	Metabolism of steroid hormones	6.6782250111106e-09	1.0685160017777e-07	3.86634079590613e-08	GO:0120254	olefinic compound metabolic process	1.00718250494019e-11	1.07432800526954e-09	3.60465317557541e-10	meddra.10003883
azoospermia	R-HSA-196071	Metabolism of steroid hormones	6.6782250111106e-09	1.0685160017777e-07	3.86634079590613e-08	GO:0006694	steroid biosynthetic process	2.18254424150494e-11	1.59438359988273e-09	5.34957655223812e-10	meddra.10003883
azoospermia	R-HSA-196071	Metabolism of steroid hormones	6.6782250111106e-09	1.0685160017777e-07	3.86634079590613e-08	GO:0042446	hormone biosynthetic process	2.49122437481677e-11	1.59438359988273e-09	5.34957655223812e-10	meddra.10003883
azoospermia	R-HSA-194002	Glucocorticoid biosynthesis	3.01549847350012e-08	3.21653170506679e-07	1.16387660380706e-07	GO:0120178	steroid hormone biosynthetic process	3.03617272272722e-12	5.55331429011484e-10	1.86328308418327e-10	meddra.10003883
azoospermia	R-HSA-194002	Glucocorticoid biosynthesis	3.01549847350012e-08	3.21653170506679e-07	1.16387660380706e-07	GO:0008202	steroid metabolic process	3.47082143132177e-12	5.55331429011484e-10	1.86328308418327e-10	meddra.10003883
azoospermia	R-HSA-194002	Glucocorticoid biosynthesis	3.01549847350012e-08	3.21653170506679e-07	1.16387660380706e-07	GO:0120254	olefinic compound metabolic process	1.00718250494019e-11	1.07432800526954e-09	3.60465317557541e-10	meddra.10003883
azoospermia	R-HSA-194002	Glucocorticoid biosynthesis	3.01549847350012e-08	3.21653170506679e-07	1.16387660380706e-07	GO:0006694	steroid biosynthetic process	2.18254424150494e-11	1.59438359988273e-09	5.34957655223812e-10	meddra.10003883
azoospermia	R-HSA-194002	Glucocorticoid biosynthesis	3.01549847350012e-08	3.21653170506679e-07	1.16387660380706e-07	GO:0042446	hormone biosynthetic process	2.49122437481677e-11	1.59438359988273e-09	5.34957655223812e-10	meddra.10003883
azoospermia	R-HSA-211976	Endogenous sterols	7.30778666606357e-07	5.84622933285086e-06	2.11541192964998e-06	GO:0120178	steroid hormone biosynthetic process	3.03617272272722e-12	5.55331429011484e-10	1.86328308418327e-10	meddra.10003883
azoospermia	R-HSA-211976	Endogenous sterols	7.30778666606357e-07	5.84622933285086e-06	2.11541192964998e-06	GO:0008202	steroid metabolic process	3.47082143132177e-12	5.55331429011484e-10	1.86328308418327e-10	meddra.10003883
azoospermia	R-HSA-211976	Endogenous sterols	7.30778666606357e-07	5.84622933285086e-06	2.11541192964998e-06	GO:0120254	olefinic compound metabolic process	1.00718250494019e-11	1.07432800526954e-09	3.60465317557541e-10	meddra.10003883
azoospermia	R-HSA-211976	Endogenous sterols	7.30778666606357e-07	5.84622933285086e-06	2.11541192964998e-06	GO:0006694	steroid biosynthetic process	2.18254424150494e-11	1.59438359988273e-09	5.34957655223812e-10	meddra.10003883
azoospermia	R-HSA-211976	Endogenous sterols	7.30778666606357e-07	5.84622933285086e-06	2.11541192964998e-06	GO:0042446	hormone biosynthetic process	2.49122437481677e-11	1.59438359988273e-09	5.34957655223812e-10	meddra.10003883
azoospermia	R-HSA-8957322	Metabolism of steroids	2.53260692973778e-06	1.62086843503218e-05	5.86498446886644e-06	GO:0120178	steroid hormone biosynthetic process	3.03617272272722e-12	5.55331429011484e-10	1.86328308418327e-10	meddra.10003883
azoospermia	R-HSA-8957322	Metabolism of steroids	2.53260692973778e-06	1.62086843503218e-05	5.86498446886644e-06	GO:0008202	steroid metabolic process	3.47082143132177e-12	5.55331429011484e-10	1.86328308418327e-10	meddra.10003883
azoospermia	R-HSA-8957322	Metabolism of steroids	2.53260692973778e-06	1.62086843503218e-05	5.86498446886644e-06	GO:0120254	olefinic compound metabolic process	1.00718250494019e-11	1.07432800526954e-09	3.60465317557541e-10	meddra.10003883
azoospermia	R-HSA-8957322	Metabolism of steroids	2.53260692973778e-06	1.62086843503218e-05	5.86498446886644e-06	GO:0006694	steroid biosynthetic process	2.18254424150494e-11	1.59438359988273e-09	5.34957655223812e-10	meddra.10003883
azoospermia	R-HSA-8957322	Metabolism of steroids	2.53260692973778e-06	1.62086843503218e-05	5.86498446886644e-06	GO:0042446	hormone biosynthetic process	2.49122437481677e-11	1.59438359988273e-09	5.34957655223812e-10	meddra.10003883
bradykinesia	R-HSA-209776	Metabolism of amine-derived hormones	6.00685075781992e-07	1.74198671976778e-05	6.9553008774757e-06	GO:0042417	dopamine metabolic process	4.36632710345853e-17	2.65909320600624e-14	1.1306489131061e-14	meddra.10006100
bradykinesia	R-HSA-209776	Metabolism of amine-derived hormones	6.00685075781992e-07	1.74198671976778e-05	6.9553008774757e-06	GO:0006584	catecholamine metabolic process	5.11951544704196e-16	1.03926163574952e-13	4.41895017534148e-14	meddra.10006100
bradykinesia	R-HSA-209776	Metabolism of amine-derived hormones	6.00685075781992e-07	1.74198671976778e-05	6.9553008774757e-06	GO:0009712	catechol-containing compound metabolic process	5.11951544704196e-16	1.03926163574952e-13	4.41895017534148e-14	meddra.10006100
bradykinesia	R-HSA-209776	Metabolism of amine-derived hormones	6.00685075781992e-07	1.74198671976778e-05	6.9553008774757e-06	GO:0006576	biogenic amine metabolic process	2.86024622561633e-14	4.35472487850086e-12	1.85163308289899e-12	meddra.10006100
bradykinesia	R-HSA-209776	Metabolism of amine-derived hormones	6.00685075781992e-07	1.74198671976778e-05	6.9553008774757e-06	GO:0018958	phenol-containing compound metabolic process	7.88347781421411e-14	9.60207597771279e-12	4.08281166799299e-12	meddra.10006100
bradykinesia	R-HSA-112311	Neurotransmitter clearance	4.06681570992352e-05	0.00058968827793891	0.000235447225311361	GO:0042417	dopamine metabolic process	4.36632710345853e-17	2.65909320600624e-14	1.1306489131061e-14	meddra.10006100
bradykinesia	R-HSA-112311	Neurotransmitter clearance	4.06681570992352e-05	0.00058968827793891	0.000235447225311361	GO:0006584	catecholamine metabolic process	5.11951544704196e-16	1.03926163574952e-13	4.41895017534148e-14	meddra.10006100
bradykinesia	R-HSA-112311	Neurotransmitter clearance	4.06681570992352e-05	0.00058968827793891	0.000235447225311361	GO:0009712	catechol-containing compound metabolic process	5.11951544704196e-16	1.03926163574952e-13	4.41895017534148e-14	meddra.10006100
bradykinesia	R-HSA-112311	Neurotransmitter clearance	4.06681570992352e-05	0.00058968827793891	0.000235447225311361	GO:0006576	biogenic amine metabolic process	2.86024622561633e-14	4.35472487850086e-12	1.85163308289899e-12	meddra.10006100
bradykinesia	R-HSA-112311	Neurotransmitter clearance	4.06681570992352e-05	0.00058968827793891	0.000235447225311361	GO:0018958	phenol-containing compound metabolic process	7.88347781421411e-14	9.60207597771279e-12	4.08281166799299e-12	meddra.10006100
bradykinesia	R-HSA-373076	Class A/1 (Rhodopsin-like receptors)	0.00384154774495534	0.0256908586243857	0.0102576930986658	GO:0042417	dopamine metabolic process	4.36632710345853e-17	2.65909320600624e-14	1.1306489131061e-14	meddra.10006100
bradykinesia	R-HSA-373076	Class A/1 (Rhodopsin-like receptors)	0.00384154774495534	0.0256908586243857	0.0102576930986658	GO:0006584	catecholamine metabolic process	5.11951544704196e-16	1.03926163574952e-13	4.41895017534148e-14	meddra.10006100
bradykinesia	R-HSA-373076	Class A/1 (Rhodopsin-like receptors)	0.00384154774495534	0.0256908586243857	0.0102576930986658	GO:0009712	catechol-containing compound metabolic process	5.11951544704196e-16	1.03926163574952e-13	4.41895017534148e-14	meddra.10006100
bradykinesia	R-HSA-373076	Class A/1 (Rhodopsin-like receptors)	0.00384154774495534	0.0256908586243857	0.0102576930986658	GO:0006576	biogenic amine metabolic process	2.86024622561633e-14	4.35472487850086e-12	1.85163308289899e-12	meddra.10006100
bradykinesia	R-HSA-373076	Class A/1 (Rhodopsin-like receptors)	0.00384154774495534	0.0256908586243857	0.0102576930986658	GO:0018958	phenol-containing compound metabolic process	7.88347781421411e-14	9.60207597771279e-12	4.08281166799299e-12	meddra.10006100
bradykinesia	R-HSA-211945	Phase I - Functionalization of compounds	0.00477282049407297	0.0256908586243857	0.0102576930986658	GO:0042417	dopamine metabolic process	4.36632710345853e-17	2.65909320600624e-14	1.1306489131061e-14	meddra.10006100
bradykinesia	R-HSA-211945	Phase I - Functionalization of compounds	0.00477282049407297	0.0256908586243857	0.0102576930986658	GO:0006584	catecholamine metabolic process	5.11951544704196e-16	1.03926163574952e-13	4.41895017534148e-14	meddra.10006100
bradykinesia	R-HSA-211945	Phase I - Functionalization of compounds	0.00477282049407297	0.0256908586243857	0.0102576930986658	GO:0009712	catechol-containing compound metabolic process	5.11951544704196e-16	1.03926163574952e-13	4.41895017534148e-14	meddra.10006100
bradykinesia	R-HSA-211945	Phase I - Functionalization of compounds	0.00477282049407297	0.0256908586243857	0.0102576930986658	GO:0006576	biogenic amine metabolic process	2.86024622561633e-14	4.35472487850086e-12	1.85163308289899e-12	meddra.10006100
bradykinesia	R-HSA-211945	Phase I - Functionalization of compounds	0.00477282049407297	0.0256908586243857	0.0102576930986658	GO:0018958	phenol-containing compound metabolic process	7.88347781421411e-14	9.60207597771279e-12	4.08281166799299e-12	meddra.10006100
bradykinesia	R-HSA-6785807	Interleukin-4 and Interleukin-13 signaling	0.00495009940187743	0.0256908586243857	0.0102576930986658	GO:0042417	dopamine metabolic process	4.36632710345853e-17	2.65909320600624e-14	1.1306489131061e-14	meddra.10006100
bradykinesia	R-HSA-6785807	Interleukin-4 and Interleukin-13 signaling	0.00495009940187743	0.0256908586243857	0.0102576930986658	GO:0006584	catecholamine metabolic process	5.11951544704196e-16	1.03926163574952e-13	4.41895017534148e-14	meddra.10006100
bradykinesia	R-HSA-6785807	Interleukin-4 and Interleukin-13 signaling	0.00495009940187743	0.0256908586243857	0.0102576930986658	GO:0009712	catechol-containing compound metabolic process	5.11951544704196e-16	1.03926163574952e-13	4.41895017534148e-14	meddra.10006100
bradykinesia	R-HSA-6785807	Interleukin-4 and Interleukin-13 signaling	0.00495009940187743	0.0256908586243857	0.0102576930986658	GO:0006576	biogenic amine metabolic process	2.86024622561633e-14	4.35472487850086e-12	1.85163308289899e-12	meddra.10006100
bradykinesia	R-HSA-6785807	Interleukin-4 and Interleukin-13 signaling	0.00495009940187743	0.0256908586243857	0.0102576930986658	GO:0018958	phenol-containing compound metabolic process	7.88347781421411e-14	9.60207597771279e-12	4.08281166799299e-12	meddra.10006100
bundle branch block	R-HSA-5576892	Phase 0 - rapid depolarisation	1.00865349040029e-17	8.47268931936241e-16	4.3531361164644e-16	GO:0086010	membrane depolarization during action potential	2.39034794987574e-17	8.34231434506632e-15	4.00068762137097e-15	meddra.10006578
bundle branch block	R-HSA-5576892	Phase 0 - rapid depolarisation	1.00865349040029e-17	8.47268931936241e-16	4.3531361164644e-16	GO:0006941	striated muscle contraction	1.38732427813559e-15	2.42088086534661e-13	1.16097136959768e-13	meddra.10006578
bundle branch block	R-HSA-5576892	Phase 0 - rapid depolarisation	1.00865349040029e-17	8.47268931936241e-16	4.3531361164644e-16	GO:0060048	cardiac muscle contraction	2.04600556241805e-14	2.38018647094633e-12	1.1414557348227e-12	meddra.10006578
bundle branch block	R-HSA-5576892	Phase 0 - rapid depolarisation	1.00865349040029e-17	8.47268931936241e-16	4.3531361164644e-16	GO:0001508	action potential	3.05558350186706e-14	2.66599660537901e-12	1.2785204652549e-12	meddra.10006578
bundle branch block	R-HSA-5576892	Phase 0 - rapid depolarisation	1.00865349040029e-17	8.47268931936241e-16	4.3531361164644e-16	GO:0086001	cardiac muscle cell action potential	4.34510048484388e-14	3.03288013842103e-12	1.45446521492669e-12	meddra.10006578
bundle branch block	R-HSA-445095	Interaction between L1 and Ankyrins	2.29428700893523e-15	9.63600543752797e-14	4.95082986138655e-14	GO:0086010	membrane depolarization during action potential	2.39034794987574e-17	8.34231434506632e-15	4.00068762137097e-15	meddra.10006578
bundle branch block	R-HSA-445095	Interaction between L1 and Ankyrins	2.29428700893523e-15	9.63600543752797e-14	4.95082986138655e-14	GO:0006941	striated muscle contraction	1.38732427813559e-15	2.42088086534661e-13	1.16097136959768e-13	meddra.10006578
bundle branch block	R-HSA-445095	Interaction between L1 and Ankyrins	2.29428700893523e-15	9.63600543752797e-14	4.95082986138655e-14	GO:0060048	cardiac muscle contraction	2.04600556241805e-14	2.38018647094633e-12	1.1414557348227e-12	meddra.10006578
bundle branch block	R-HSA-445095	Interaction between L1 and Ankyrins	2.29428700893523e-15	9.63600543752797e-14	4.95082986138655e-14	GO:0001508	action potential	3.05558350186706e-14	2.66599660537901e-12	1.2785204652549e-12	meddra.10006578
bundle branch block	R-HSA-445095	Interaction between L1 and Ankyrins	2.29428700893523e-15	9.63600543752797e-14	4.95082986138655e-14	GO:0086001	cardiac muscle cell action potential	4.34510048484388e-14	3.03288013842103e-12	1.45446521492669e-12	meddra.10006578
bundle branch block	R-HSA-5576891	Cardiac conduction	9.75243549990775e-13	2.73068193997417e-11	1.40298194910954e-11	GO:0086010	membrane depolarization during action potential	2.39034794987574e-17	8.34231434506632e-15	4.00068762137097e-15	meddra.10006578
bundle branch block	R-HSA-5576891	Cardiac conduction	9.75243549990775e-13	2.73068193997417e-11	1.40298194910954e-11	GO:0006941	striated muscle contraction	1.38732427813559e-15	2.42088086534661e-13	1.16097136959768e-13	meddra.10006578
bundle branch block	R-HSA-5576891	Cardiac conduction	9.75243549990775e-13	2.73068193997417e-11	1.40298194910954e-11	GO:0060048	cardiac muscle contraction	2.04600556241805e-14	2.38018647094633e-12	1.1414557348227e-12	meddra.10006578
bundle branch block	R-HSA-5576891	Cardiac conduction	9.75243549990775e-13	2.73068193997417e-11	1.40298194910954e-11	GO:0001508	action potential	3.05558350186706e-14	2.66599660537901e-12	1.2785204652549e-12	meddra.10006578
bundle branch block	R-HSA-5576891	Cardiac conduction	9.75243549990775e-13	2.73068193997417e-11	1.40298194910954e-11	GO:0086001	cardiac muscle cell action potential	4.34510048484388e-14	3.03288013842103e-12	1.45446521492669e-12	meddra.10006578
bundle branch block	R-HSA-397014	Muscle contraction	3.4423428878231e-11	7.22892006442851e-10	3.71410680001966e-10	GO:0086010	membrane depolarization during action potential	2.39034794987574e-17	8.34231434506632e-15	4.00068762137097e-15	meddra.10006578
bundle branch block	R-HSA-397014	Muscle contraction	3.4423428878231e-11	7.22892006442851e-10	3.71410680001966e-10	GO:0006941	striated muscle contraction	1.38732427813559e-15	2.42088086534661e-13	1.16097136959768e-13	meddra.10006578
bundle branch block	R-HSA-397014	Muscle contraction	3.4423428878231e-11	7.22892006442851e-10	3.71410680001966e-10	GO:0060048	cardiac muscle contraction	2.04600556241805e-14	2.38018647094633e-12	1.1414557348227e-12	meddra.10006578
bundle branch block	R-HSA-397014	Muscle contraction	3.4423428878231e-11	7.22892006442851e-10	3.71410680001966e-10	GO:0001508	action potential	3.05558350186706e-14	2.66599660537901e-12	1.2785204652549e-12	meddra.10006578
bundle branch block	R-HSA-397014	Muscle contraction	3.4423428878231e-11	7.22892006442851e-10	3.71410680001966e-10	GO:0086001	cardiac muscle cell action potential	4.34510048484388e-14	3.03288013842103e-12	1.45446521492669e-12	meddra.10006578
bundle branch block	R-HSA-373760	L1CAM interactions	4.65263792138156e-11	7.81643170792102e-10	4.01596115319251e-10	GO:0086010	membrane depolarization during action potential	2.39034794987574e-17	8.34231434506632e-15	4.00068762137097e-15	meddra.10006578
bundle branch block	R-HSA-373760	L1CAM interactions	4.65263792138156e-11	7.81643170792102e-10	4.01596115319251e-10	GO:0006941	striated muscle contraction	1.38732427813559e-15	2.42088086534661e-13	1.16097136959768e-13	meddra.10006578
bundle branch block	R-HSA-373760	L1CAM interactions	4.65263792138156e-11	7.81643170792102e-10	4.01596115319251e-10	GO:0060048	cardiac muscle contraction	2.04600556241805e-14	2.38018647094633e-12	1.1414557348227e-12	meddra.10006578
bundle branch block	R-HSA-373760	L1CAM interactions	4.65263792138156e-11	7.81643170792102e-10	4.01596115319251e-10	GO:0001508	action potential	3.05558350186706e-14	2.66599660537901e-12	1.2785204652549e-12	meddra.10006578
bundle branch block	R-HSA-373760	L1CAM interactions	4.65263792138156e-11	7.81643170792102e-10	4.01596115319251e-10	GO:0086001	cardiac muscle cell action potential	4.34510048484388e-14	3.03288013842103e-12	1.45446521492669e-12	meddra.10006578
cardiac arrest	R-HSA-5576892	Phase 0 - rapid depolarisation	1.15364076069917e-20	3.57628635816743e-19	1.33579456502009e-19	GO:0034765	regulation of monoatomic ion transmembrane transport	3.89648635374586e-34	1.61704183680453e-31	7.87500399914953e-32	meddra.10007515
cardiac arrest	R-HSA-5576892	Phase 0 - rapid depolarisation	1.15364076069917e-20	3.57628635816743e-19	1.33579456502009e-19	GO:0098703	calcium ion import across plasma membrane	2.13403090146896e-25	4.4281141205481e-23	2.15649438464232e-23	meddra.10007515
cardiac arrest	R-HSA-5576892	Phase 0 - rapid depolarisation	1.15364076069917e-20	3.57628635816743e-19	1.33579456502009e-19	GO:0070588	calcium ion transmembrane transport	8.38512456042146e-25	8.75024357724931e-23	4.2613741707847e-23	meddra.10007515
cardiac arrest	R-HSA-5576892	Phase 0 - rapid depolarisation	1.15364076069917e-20	3.57628635816743e-19	1.33579456502009e-19	GO:0098659	inorganic cation import across plasma membrane	1.05424621412642e-24	8.75024357724931e-23	4.2613741707847e-23	meddra.10007515
cardiac arrest	R-HSA-5576892	Phase 0 - rapid depolarisation	1.15364076069917e-20	3.57628635816743e-19	1.33579456502009e-19	GO:0099587	inorganic ion import across plasma membrane	1.05424621412642e-24	8.75024357724931e-23	4.2613741707847e-23	meddra.10007515
cardiac arrest	R-HSA-112308	Presynaptic depolarization and calcium channel opening	3.4593403795225e-17	5.36197758825988e-16	2.00277600919724e-16	GO:0034765	regulation of monoatomic ion transmembrane transport	3.89648635374586e-34	1.61704183680453e-31	7.87500399914953e-32	meddra.10007515
cardiac arrest	R-HSA-112308	Presynaptic depolarization and calcium channel opening	3.4593403795225e-17	5.36197758825988e-16	2.00277600919724e-16	GO:0098703	calcium ion import across plasma membrane	2.13403090146896e-25	4.4281141205481e-23	2.15649438464232e-23	meddra.10007515
cardiac arrest	R-HSA-112308	Presynaptic depolarization and calcium channel opening	3.4593403795225e-17	5.36197758825988e-16	2.00277600919724e-16	GO:0070588	calcium ion transmembrane transport	8.38512456042146e-25	8.75024357724931e-23	4.2613741707847e-23	meddra.10007515
cardiac arrest	R-HSA-112308	Presynaptic depolarization and calcium channel opening	3.4593403795225e-17	5.36197758825988e-16	2.00277600919724e-16	GO:0098659	inorganic cation import across plasma membrane	1.05424621412642e-24	8.75024357724931e-23	4.2613741707847e-23	meddra.10007515
cardiac arrest	R-HSA-112308	Presynaptic depolarization and calcium channel opening	3.4593403795225e-17	5.36197758825988e-16	2.00277600919724e-16	GO:0099587	inorganic ion import across plasma membrane	1.05424621412642e-24	8.75024357724931e-23	4.2613741707847e-23	meddra.10007515
cardiac arrest	R-HSA-5576891	Cardiac conduction	3.04320552074625e-16	3.14464570477113e-15	1.17457055186697e-15	GO:0034765	regulation of monoatomic ion transmembrane transport	3.89648635374586e-34	1.61704183680453e-31	7.87500399914953e-32	meddra.10007515
cardiac arrest	R-HSA-5576891	Cardiac conduction	3.04320552074625e-16	3.14464570477113e-15	1.17457055186697e-15	GO:0098703	calcium ion import across plasma membrane	2.13403090146896e-25	4.4281141205481e-23	2.15649438464232e-23	meddra.10007515
cardiac arrest	R-HSA-5576891	Cardiac conduction	3.04320552074625e-16	3.14464570477113e-15	1.17457055186697e-15	GO:0070588	calcium ion transmembrane transport	8.38512456042146e-25	8.75024357724931e-23	4.2613741707847e-23	meddra.10007515
cardiac arrest	R-HSA-5576891	Cardiac conduction	3.04320552074625e-16	3.14464570477113e-15	1.17457055186697e-15	GO:0098659	inorganic cation import across plasma membrane	1.05424621412642e-24	8.75024357724931e-23	4.2613741707847e-23	meddra.10007515
cardiac arrest	R-HSA-5576891	Cardiac conduction	3.04320552074625e-16	3.14464570477113e-15	1.17457055186697e-15	GO:0099587	inorganic ion import across plasma membrane	1.05424621412642e-24	8.75024357724931e-23	4.2613741707847e-23	meddra.10007515
cardiac arrest	R-HSA-397014	Muscle contraction	4.20985133227179e-14	3.26263478251064e-13	1.21864117513131e-13	GO:0034765	regulation of monoatomic ion transmembrane transport	3.89648635374586e-34	1.61704183680453e-31	7.87500399914953e-32	meddra.10007515
cardiac arrest	R-HSA-397014	Muscle contraction	4.20985133227179e-14	3.26263478251064e-13	1.21864117513131e-13	GO:0098703	calcium ion import across plasma membrane	2.13403090146896e-25	4.4281141205481e-23	2.15649438464232e-23	meddra.10007515
cardiac arrest	R-HSA-397014	Muscle contraction	4.20985133227179e-14	3.26263478251064e-13	1.21864117513131e-13	GO:0070588	calcium ion transmembrane transport	8.38512456042146e-25	8.75024357724931e-23	4.2613741707847e-23	meddra.10007515
cardiac arrest	R-HSA-397014	Muscle contraction	4.20985133227179e-14	3.26263478251064e-13	1.21864117513131e-13	GO:0098659	inorganic cation import across plasma membrane	1.05424621412642e-24	8.75024357724931e-23	4.2613741707847e-23	meddra.10007515
cardiac arrest	R-HSA-397014	Muscle contraction	4.20985133227179e-14	3.26263478251064e-13	1.21864117513131e-13	GO:0099587	inorganic ion import across plasma membrane	1.05424621412642e-24	8.75024357724931e-23	4.2613741707847e-23	meddra.10007515
cardiac arrest	R-HSA-445095	Interaction between L1 and Ankyrins	1.12278190499396e-13	6.96124781096253e-13	2.60012651682811e-13	GO:0034765	regulation of monoatomic ion transmembrane transport	3.89648635374586e-34	1.61704183680453e-31	7.87500399914953e-32	meddra.10007515
cardiac arrest	R-HSA-445095	Interaction between L1 and Ankyrins	1.12278190499396e-13	6.96124781096253e-13	2.60012651682811e-13	GO:0098703	calcium ion import across plasma membrane	2.13403090146896e-25	4.4281141205481e-23	2.15649438464232e-23	meddra.10007515
cardiac arrest	R-HSA-445095	Interaction between L1 and Ankyrins	1.12278190499396e-13	6.96124781096253e-13	2.60012651682811e-13	GO:0070588	calcium ion transmembrane transport	8.38512456042146e-25	8.75024357724931e-23	4.2613741707847e-23	meddra.10007515
cardiac arrest	R-HSA-445095	Interaction between L1 and Ankyrins	1.12278190499396e-13	6.96124781096253e-13	2.60012651682811e-13	GO:0098659	inorganic cation import across plasma membrane	1.05424621412642e-24	8.75024357724931e-23	4.2613741707847e-23	meddra.10007515
cardiac arrest	R-HSA-445095	Interaction between L1 and Ankyrins	1.12278190499396e-13	6.96124781096253e-13	2.60012651682811e-13	GO:0099587	inorganic ion import across plasma membrane	1.05424621412642e-24	8.75024357724931e-23	4.2613741707847e-23	meddra.10007515
cheilitis	R-HSA-1679131	Trafficking and processing of endosomal TLR	5.14228291151953e-09	1.02845658230391e-07	1.62387881416406e-08	GO:0097067	cellular response to thyroid hormone stimulus	2.12087216131471e-08	3.39339545810353e-06	1.71902269917087e-06	meddra.10008417
cheilitis	R-HSA-1679131	Trafficking and processing of endosomal TLR	5.14228291151953e-09	1.02845658230391e-07	1.62387881416406e-08	GO:0097066	response to thyroid hormone	1.13748287604004e-07	9.09986300832031e-06	4.60979902395174e-06	meddra.10008417
cheilitis	R-HSA-1679131	Trafficking and processing of endosomal TLR	5.14228291151953e-09	1.02845658230391e-07	1.62387881416406e-08	GO:0030574	collagen catabolic process	4.4060817907609e-07	2.34991028840582e-05	1.19041508031084e-05	meddra.10008417
cheilitis	R-HSA-1679131	Trafficking and processing of endosomal TLR	5.14228291151953e-09	1.02845658230391e-07	1.62387881416406e-08	GO:0032963	collagen metabolic process	5.93232574184514e-06	0.000237293029673805	0.00012020765319002	meddra.10008417
cheilitis	R-HSA-1679131	Trafficking and processing of endosomal TLR	5.14228291151953e-09	1.02845658230391e-07	1.62387881416406e-08	GO:0019886	antigen processing and presentation of exogenous peptide antigen via MHC class II	5.45702176301138e-05	0.00174624696416364	0.000884611948951319	meddra.10008417
cheilitis	R-HSA-2022090	Assembly of collagen fibrils and other multimeric structures	6.44982493883304e-07	6.44982493883304e-06	1.01839341139469e-06	GO:0097067	cellular response to thyroid hormone stimulus	2.12087216131471e-08	3.39339545810353e-06	1.71902269917087e-06	meddra.10008417
cheilitis	R-HSA-2022090	Assembly of collagen fibrils and other multimeric structures	6.44982493883304e-07	6.44982493883304e-06	1.01839341139469e-06	GO:0097066	response to thyroid hormone	1.13748287604004e-07	9.09986300832031e-06	4.60979902395174e-06	meddra.10008417
cheilitis	R-HSA-2022090	Assembly of collagen fibrils and other multimeric structures	6.44982493883304e-07	6.44982493883304e-06	1.01839341139469e-06	GO:0030574	collagen catabolic process	4.4060817907609e-07	2.34991028840582e-05	1.19041508031084e-05	meddra.10008417
cheilitis	R-HSA-2022090	Assembly of collagen fibrils and other multimeric structures	6.44982493883304e-07	6.44982493883304e-06	1.01839341139469e-06	GO:0032963	collagen metabolic process	5.93232574184514e-06	0.000237293029673805	0.00012020765319002	meddra.10008417
cheilitis	R-HSA-2022090	Assembly of collagen fibrils and other multimeric structures	6.44982493883304e-07	6.44982493883304e-06	1.01839341139469e-06	GO:0019886	antigen processing and presentation of exogenous peptide antigen via MHC class II	5.45702176301138e-05	0.00174624696416364	0.000884611948951319	meddra.10008417
cheilitis	R-HSA-1474290	Collagen formation	2.10120055266883e-06	1.40080036844589e-05	2.21179005544088e-06	GO:0097067	cellular response to thyroid hormone stimulus	2.12087216131471e-08	3.39339545810353e-06	1.71902269917087e-06	meddra.10008417
cheilitis	R-HSA-1474290	Collagen formation	2.10120055266883e-06	1.40080036844589e-05	2.21179005544088e-06	GO:0097066	response to thyroid hormone	1.13748287604004e-07	9.09986300832031e-06	4.60979902395174e-06	meddra.10008417
cheilitis	R-HSA-1474290	Collagen formation	2.10120055266883e-06	1.40080036844589e-05	2.21179005544088e-06	GO:0030574	collagen catabolic process	4.4060817907609e-07	2.34991028840582e-05	1.19041508031084e-05	meddra.10008417
cheilitis	R-HSA-1474290	Collagen formation	2.10120055266883e-06	1.40080036844589e-05	2.21179005544088e-06	GO:0032963	collagen metabolic process	5.93232574184514e-06	0.000237293029673805	0.00012020765319002	meddra.10008417
cheilitis	R-HSA-1474290	Collagen formation	2.10120055266883e-06	1.40080036844589e-05	2.21179005544088e-06	GO:0019886	antigen processing and presentation of exogenous peptide antigen via MHC class II	5.45702176301138e-05	0.00174624696416364	0.000884611948951319	meddra.10008417
cheilitis	R-HSA-2132295	MHC class II antigen presentation	5.40031463021856e-06	2.17607585740568e-05	3.43590924853528e-06	GO:0097067	cellular response to thyroid hormone stimulus	2.12087216131471e-08	3.39339545810353e-06	1.71902269917087e-06	meddra.10008417
cheilitis	R-HSA-2132295	MHC class II antigen presentation	5.40031463021856e-06	2.17607585740568e-05	3.43590924853528e-06	GO:0097066	response to thyroid hormone	1.13748287604004e-07	9.09986300832031e-06	4.60979902395174e-06	meddra.10008417
cheilitis	R-HSA-2132295	MHC class II antigen presentation	5.40031463021856e-06	2.17607585740568e-05	3.43590924853528e-06	GO:0030574	collagen catabolic process	4.4060817907609e-07	2.34991028840582e-05	1.19041508031084e-05	meddra.10008417
cheilitis	R-HSA-2132295	MHC class II antigen presentation	5.40031463021856e-06	2.17607585740568e-05	3.43590924853528e-06	GO:0032963	collagen metabolic process	5.93232574184514e-06	0.000237293029673805	0.00012020765319002	meddra.10008417
cheilitis	R-HSA-2132295	MHC class II antigen presentation	5.40031463021856e-06	2.17607585740568e-05	3.43590924853528e-06	GO:0019886	antigen processing and presentation of exogenous peptide antigen via MHC class II	5.45702176301138e-05	0.00174624696416364	0.000884611948951319	meddra.10008417
cheilitis	R-HSA-1236977	Endosomal/Vacuolar pathway	5.4401896435142e-06	2.17607585740568e-05	3.43590924853528e-06	GO:0097067	cellular response to thyroid hormone stimulus	2.12087216131471e-08	3.39339545810353e-06	1.71902269917087e-06	meddra.10008417
cheilitis	R-HSA-1236977	Endosomal/Vacuolar pathway	5.4401896435142e-06	2.17607585740568e-05	3.43590924853528e-06	GO:0097066	response to thyroid hormone	1.13748287604004e-07	9.09986300832031e-06	4.60979902395174e-06	meddra.10008417
cheilitis	R-HSA-1236977	Endosomal/Vacuolar pathway	5.4401896435142e-06	2.17607585740568e-05	3.43590924853528e-06	GO:0030574	collagen catabolic process	4.4060817907609e-07	2.34991028840582e-05	1.19041508031084e-05	meddra.10008417
cheilitis	R-HSA-1236977	Endosomal/Vacuolar pathway	5.4401896435142e-06	2.17607585740568e-05	3.43590924853528e-06	GO:0032963	collagen metabolic process	5.93232574184514e-06	0.000237293029673805	0.00012020765319002	meddra.10008417
cheilitis	R-HSA-1236977	Endosomal/Vacuolar pathway	5.4401896435142e-06	2.17607585740568e-05	3.43590924853528e-06	GO:0019886	antigen processing and presentation of exogenous peptide antigen via MHC class II	5.45702176301138e-05	0.00174624696416364	0.000884611948951319	meddra.10008417
cholangitis	R-HSA-186797	Signaling by PDGF	7.62785955822788e-06	0.000465299433051901	0.000152557191164558	GO:0048144	fibroblast proliferation	1.45252236545593e-05	0.00588271558009651	0.00308852124023261	meddra.10008604
cholangitis	R-HSA-186797	Signaling by PDGF	7.62785955822788e-06	0.000465299433051901	0.000152557191164558	GO:0038084	vascular endothelial growth factor signaling pathway	0.000254716336798131	0.0265746521878025	0.0139521240856039	meddra.10008604
cholangitis	R-HSA-186797	Signaling by PDGF	7.62785955822788e-06	0.000465299433051901	0.000152557191164558	GO:0048013	ephrin receptor signaling pathway	0.000254716336798131	0.0265746521878025	0.0139521240856039	meddra.10008604
cholangitis	R-HSA-186797	Signaling by PDGF	7.62785955822788e-06	0.000465299433051901	0.000152557191164558	GO:0048146	positive regulation of fibroblast proliferation	0.000275157201375238	0.0265746521878025	0.0139521240856039	meddra.10008604
cholangitis	R-HSA-186797	Signaling by PDGF	7.62785955822788e-06	0.000465299433051901	0.000152557191164558	GO:0048008	platelet-derived growth factor receptor signaling pathway	0.000329660664433326	0.0265746521878025	0.0139521240856039	meddra.10008604
cholangitis	R-HSA-1237044	Erythrocytes take up carbon dioxide and release oxygen	3.58996117357313e-05	0.00072995877195987	0.000239330744904875	GO:0048144	fibroblast proliferation	1.45252236545593e-05	0.00588271558009651	0.00308852124023261	meddra.10008604
cholangitis	R-HSA-1237044	Erythrocytes take up carbon dioxide and release oxygen	3.58996117357313e-05	0.00072995877195987	0.000239330744904875	GO:0038084	vascular endothelial growth factor signaling pathway	0.000254716336798131	0.0265746521878025	0.0139521240856039	meddra.10008604
cholangitis	R-HSA-1237044	Erythrocytes take up carbon dioxide and release oxygen	3.58996117357313e-05	0.00072995877195987	0.000239330744904875	GO:0048013	ephrin receptor signaling pathway	0.000254716336798131	0.0265746521878025	0.0139521240856039	meddra.10008604
cholangitis	R-HSA-1237044	Erythrocytes take up carbon dioxide and release oxygen	3.58996117357313e-05	0.00072995877195987	0.000239330744904875	GO:0048146	positive regulation of fibroblast proliferation	0.000275157201375238	0.0265746521878025	0.0139521240856039	meddra.10008604
cholangitis	R-HSA-1237044	Erythrocytes take up carbon dioxide and release oxygen	3.58996117357313e-05	0.00072995877195987	0.000239330744904875	GO:0048008	platelet-derived growth factor receptor signaling pathway	0.000329660664433326	0.0265746521878025	0.0139521240856039	meddra.10008604
cholangitis	R-HSA-1480926	O2/CO2 exchange in erythrocytes	3.58996117357313e-05	0.00072995877195987	0.000239330744904875	GO:0048144	fibroblast proliferation	1.45252236545593e-05	0.00588271558009651	0.00308852124023261	meddra.10008604
cholangitis	R-HSA-1480926	O2/CO2 exchange in erythrocytes	3.58996117357313e-05	0.00072995877195987	0.000239330744904875	GO:0038084	vascular endothelial growth factor signaling pathway	0.000254716336798131	0.0265746521878025	0.0139521240856039	meddra.10008604
cholangitis	R-HSA-1480926	O2/CO2 exchange in erythrocytes	3.58996117357313e-05	0.00072995877195987	0.000239330744904875	GO:0048013	ephrin receptor signaling pathway	0.000254716336798131	0.0265746521878025	0.0139521240856039	meddra.10008604
cholangitis	R-HSA-1480926	O2/CO2 exchange in erythrocytes	3.58996117357313e-05	0.00072995877195987	0.000239330744904875	GO:0048146	positive regulation of fibroblast proliferation	0.000275157201375238	0.0265746521878025	0.0139521240856039	meddra.10008604
cholangitis	R-HSA-1480926	O2/CO2 exchange in erythrocytes	3.58996117357313e-05	0.00072995877195987	0.000239330744904875	GO:0048008	platelet-derived growth factor receptor signaling pathway	0.000329660664433326	0.0265746521878025	0.0139521240856039	meddra.10008604
cholangitis	R-HSA-186763	Downstream signal transduction	0.000185778079690457	0.00283311571527948	0.000928890398452287	GO:0048144	fibroblast proliferation	1.45252236545593e-05	0.00588271558009651	0.00308852124023261	meddra.10008604
cholangitis	R-HSA-186763	Downstream signal transduction	0.000185778079690457	0.00283311571527948	0.000928890398452287	GO:0038084	vascular endothelial growth factor signaling pathway	0.000254716336798131	0.0265746521878025	0.0139521240856039	meddra.10008604
cholangitis	R-HSA-186763	Downstream signal transduction	0.000185778079690457	0.00283311571527948	0.000928890398452287	GO:0048013	ephrin receptor signaling pathway	0.000254716336798131	0.0265746521878025	0.0139521240856039	meddra.10008604
cholangitis	R-HSA-186763	Downstream signal transduction	0.000185778079690457	0.00283311571527948	0.000928890398452287	GO:0048146	positive regulation of fibroblast proliferation	0.000275157201375238	0.0265746521878025	0.0139521240856039	meddra.10008604
cholangitis	R-HSA-186763	Downstream signal transduction	0.000185778079690457	0.00283311571527948	0.000928890398452287	GO:0048008	platelet-derived growth factor receptor signaling pathway	0.000329660664433326	0.0265746521878025	0.0139521240856039	meddra.10008604
cholangitis	R-HSA-187687	Signalling to ERKs	0.000256236806338871	0.00312608903733423	0.00102494722535548	GO:0048144	fibroblast proliferation	1.45252236545593e-05	0.00588271558009651	0.00308852124023261	meddra.10008604
cholangitis	R-HSA-187687	Signalling to ERKs	0.000256236806338871	0.00312608903733423	0.00102494722535548	GO:0038084	vascular endothelial growth factor signaling pathway	0.000254716336798131	0.0265746521878025	0.0139521240856039	meddra.10008604
cholangitis	R-HSA-187687	Signalling to ERKs	0.000256236806338871	0.00312608903733423	0.00102494722535548	GO:0048013	ephrin receptor signaling pathway	0.000254716336798131	0.0265746521878025	0.0139521240856039	meddra.10008604
cholangitis	R-HSA-187687	Signalling to ERKs	0.000256236806338871	0.00312608903733423	0.00102494722535548	GO:0048146	positive regulation of fibroblast proliferation	0.000275157201375238	0.0265746521878025	0.0139521240856039	meddra.10008604
cholangitis	R-HSA-187687	Signalling to ERKs	0.000256236806338871	0.00312608903733423	0.00102494722535548	GO:0048008	platelet-derived growth factor receptor signaling pathway	0.000329660664433326	0.0265746521878025	0.0139521240856039	meddra.10008604
cholecystitis	R-HSA-977443	GABA receptor activation	3.37803089432745e-11	1.08096988618478e-09	5.33373299104333e-10	GO:0007214	gamma-aminobutyric acid signaling pathway	5.90001368146365e-17	3.1978074153533e-14	1.83832005232973e-14	meddra.10008612
cholecystitis	R-HSA-977443	GABA receptor activation	3.37803089432745e-11	1.08096988618478e-09	5.33373299104333e-10	GO:1902476	chloride transmembrane transport	1.16720123859217e-12	3.16311535658477e-10	1.81837666643832e-10	meddra.10008612
cholecystitis	R-HSA-977443	GABA receptor activation	3.37803089432745e-11	1.08096988618478e-09	5.33373299104333e-10	GO:0006821	chloride transport	2.90851831606514e-12	4.28878569881907e-10	2.46548954525237e-10	meddra.10008612
cholecystitis	R-HSA-977443	GABA receptor activation	3.37803089432745e-11	1.08096988618478e-09	5.33373299104333e-10	GO:0051932	synaptic transmission, GABAergic	3.16515549728345e-12	4.28878569881907e-10	2.46548954525237e-10	meddra.10008612
cholecystitis	R-HSA-977443	GABA receptor activation	3.37803089432745e-11	1.08096988618478e-09	5.33373299104333e-10	GO:0098661	inorganic anion transmembrane transport	4.06151626014612e-12	4.4026836259984e-10	2.53096592211211e-10	meddra.10008612
cholecystitis	R-HSA-112315	Transmission across Chemical Synapses	7.47409366405289e-09	1.19585498624846e-07	5.90060026109438e-08	GO:0007214	gamma-aminobutyric acid signaling pathway	5.90001368146365e-17	3.1978074153533e-14	1.83832005232973e-14	meddra.10008612
cholecystitis	R-HSA-112315	Transmission across Chemical Synapses	7.47409366405289e-09	1.19585498624846e-07	5.90060026109438e-08	GO:1902476	chloride transmembrane transport	1.16720123859217e-12	3.16311535658477e-10	1.81837666643832e-10	meddra.10008612
cholecystitis	R-HSA-112315	Transmission across Chemical Synapses	7.47409366405289e-09	1.19585498624846e-07	5.90060026109438e-08	GO:0006821	chloride transport	2.90851831606514e-12	4.28878569881907e-10	2.46548954525237e-10	meddra.10008612
cholecystitis	R-HSA-112315	Transmission across Chemical Synapses	7.47409366405289e-09	1.19585498624846e-07	5.90060026109438e-08	GO:0051932	synaptic transmission, GABAergic	3.16515549728345e-12	4.28878569881907e-10	2.46548954525237e-10	meddra.10008612
cholecystitis	R-HSA-112315	Transmission across Chemical Synapses	7.47409366405289e-09	1.19585498624846e-07	5.90060026109438e-08	GO:0098661	inorganic anion transmembrane transport	4.06151626014612e-12	4.4026836259984e-10	2.53096592211211e-10	meddra.10008612
cholecystitis	R-HSA-112314	Neurotransmitter receptors and postsynaptic signal transmission	5.96510925403787e-08	6.36278320430706e-07	3.13953118633572e-07	GO:0007214	gamma-aminobutyric acid signaling pathway	5.90001368146365e-17	3.1978074153533e-14	1.83832005232973e-14	meddra.10008612
cholecystitis	R-HSA-112314	Neurotransmitter receptors and postsynaptic signal transmission	5.96510925403787e-08	6.36278320430706e-07	3.13953118633572e-07	GO:1902476	chloride transmembrane transport	1.16720123859217e-12	3.16311535658477e-10	1.81837666643832e-10	meddra.10008612
cholecystitis	R-HSA-112314	Neurotransmitter receptors and postsynaptic signal transmission	5.96510925403787e-08	6.36278320430706e-07	3.13953118633572e-07	GO:0006821	chloride transport	2.90851831606514e-12	4.28878569881907e-10	2.46548954525237e-10	meddra.10008612
cholecystitis	R-HSA-112314	Neurotransmitter receptors and postsynaptic signal transmission	5.96510925403787e-08	6.36278320430706e-07	3.13953118633572e-07	GO:0051932	synaptic transmission, GABAergic	3.16515549728345e-12	4.28878569881907e-10	2.46548954525237e-10	meddra.10008612
cholecystitis	R-HSA-112314	Neurotransmitter receptors and postsynaptic signal transmission	5.96510925403787e-08	6.36278320430706e-07	3.13953118633572e-07	GO:0098661	inorganic anion transmembrane transport	4.06151626014612e-12	4.4026836259984e-10	2.53096592211211e-10	meddra.10008612
cholecystitis	R-HSA-112316	Neuronal System	1.33489392377624e-07	1.06791513902099e-06	5.26931812016936e-07	GO:0007214	gamma-aminobutyric acid signaling pathway	5.90001368146365e-17	3.1978074153533e-14	1.83832005232973e-14	meddra.10008612
cholecystitis	R-HSA-112316	Neuronal System	1.33489392377624e-07	1.06791513902099e-06	5.26931812016936e-07	GO:1902476	chloride transmembrane transport	1.16720123859217e-12	3.16311535658477e-10	1.81837666643832e-10	meddra.10008612
cholecystitis	R-HSA-112316	Neuronal System	1.33489392377624e-07	1.06791513902099e-06	5.26931812016936e-07	GO:0006821	chloride transport	2.90851831606514e-12	4.28878569881907e-10	2.46548954525237e-10	meddra.10008612
cholecystitis	R-HSA-112316	Neuronal System	1.33489392377624e-07	1.06791513902099e-06	5.26931812016936e-07	GO:0051932	synaptic transmission, GABAergic	3.16515549728345e-12	4.28878569881907e-10	2.46548954525237e-10	meddra.10008612
cholecystitis	R-HSA-112316	Neuronal System	1.33489392377624e-07	1.06791513902099e-06	5.26931812016936e-07	GO:0098661	inorganic anion transmembrane transport	4.06151626014612e-12	4.4026836259984e-10	2.53096592211211e-10	meddra.10008612
cholecystitis	R-HSA-1236394	Signaling by ERBB4	4.78670615325478e-07	3.06349193808306e-06	1.5115914168173e-06	GO:0007214	gamma-aminobutyric acid signaling pathway	5.90001368146365e-17	3.1978074153533e-14	1.83832005232973e-14	meddra.10008612
cholecystitis	R-HSA-1236394	Signaling by ERBB4	4.78670615325478e-07	3.06349193808306e-06	1.5115914168173e-06	GO:1902476	chloride transmembrane transport	1.16720123859217e-12	3.16311535658477e-10	1.81837666643832e-10	meddra.10008612
cholecystitis	R-HSA-1236394	Signaling by ERBB4	4.78670615325478e-07	3.06349193808306e-06	1.5115914168173e-06	GO:0006821	chloride transport	2.90851831606514e-12	4.28878569881907e-10	2.46548954525237e-10	meddra.10008612
cholecystitis	R-HSA-1236394	Signaling by ERBB4	4.78670615325478e-07	3.06349193808306e-06	1.5115914168173e-06	GO:0051932	synaptic transmission, GABAergic	3.16515549728345e-12	4.28878569881907e-10	2.46548954525237e-10	meddra.10008612
cholecystitis	R-HSA-1236394	Signaling by ERBB4	4.78670615325478e-07	3.06349193808306e-06	1.5115914168173e-06	GO:0098661	inorganic anion transmembrane transport	4.06151626014612e-12	4.4026836259984e-10	2.53096592211211e-10	meddra.10008612
chorea	R-HSA-112311	Neurotransmitter clearance	1.55579752116709e-05	0.000560087107620154	0.000180144976135137	GO:0019336	phenol-containing compound catabolic process	5.15114804361038e-09	1.11779912546345e-06	3.90402799094682e-07	meddra.10008748
chorea	R-HSA-112311	Neurotransmitter clearance	1.55579752116709e-05	0.000560087107620154	0.000180144976135137	GO:0042402	cellular biogenic amine catabolic process	2.54464173113469e-08	2.57064215665239e-06	8.97823115590455e-07	meddra.10008748
chorea	R-HSA-112311	Neurotransmitter clearance	1.55579752116709e-05	0.000560087107620154	0.000180144976135137	GO:0009310	amine catabolic process	3.55388316587888e-08	2.57064215665239e-06	8.97823115590455e-07	meddra.10008748
chorea	R-HSA-112311	Neurotransmitter clearance	1.55579752116709e-05	0.000560087107620154	0.000180144976135137	GO:0042417	dopamine metabolic process	3.3121039456691e-07	1.79681639052549e-05	6.27556537074146e-06	meddra.10008748
chorea	R-HSA-112311	Neurotransmitter clearance	1.55579752116709e-05	0.000560087107620154	0.000180144976135137	GO:0006584	catecholamine metabolic process	9.06806214563365e-07	2.81109926514643e-05	9.8180522479041e-06	meddra.10008748
chorea	R-HSA-163210	Formation of ATP by chemiosmotic coupling	5.27690531169714e-05	0.000949842956105485	0.000305505044361413	GO:0019336	phenol-containing compound catabolic process	5.15114804361038e-09	1.11779912546345e-06	3.90402799094682e-07	meddra.10008748
chorea	R-HSA-163210	Formation of ATP by chemiosmotic coupling	5.27690531169714e-05	0.000949842956105485	0.000305505044361413	GO:0042402	cellular biogenic amine catabolic process	2.54464173113469e-08	2.57064215665239e-06	8.97823115590455e-07	meddra.10008748
chorea	R-HSA-163210	Formation of ATP by chemiosmotic coupling	5.27690531169714e-05	0.000949842956105485	0.000305505044361413	GO:0009310	amine catabolic process	3.55388316587888e-08	2.57064215665239e-06	8.97823115590455e-07	meddra.10008748
chorea	R-HSA-163210	Formation of ATP by chemiosmotic coupling	5.27690531169714e-05	0.000949842956105485	0.000305505044361413	GO:0042417	dopamine metabolic process	3.3121039456691e-07	1.79681639052549e-05	6.27556537074146e-06	meddra.10008748
chorea	R-HSA-163210	Formation of ATP by chemiosmotic coupling	5.27690531169714e-05	0.000949842956105485	0.000305505044361413	GO:0006584	catecholamine metabolic process	9.06806214563365e-07	2.81109926514643e-05	9.8180522479041e-06	meddra.10008748
chorea	R-HSA-8949613	Cristae formation	0.000159745877201556	0.00191695052641867	0.000616563034813021	GO:0019336	phenol-containing compound catabolic process	5.15114804361038e-09	1.11779912546345e-06	3.90402799094682e-07	meddra.10008748
chorea	R-HSA-8949613	Cristae formation	0.000159745877201556	0.00191695052641867	0.000616563034813021	GO:0042402	cellular biogenic amine catabolic process	2.54464173113469e-08	2.57064215665239e-06	8.97823115590455e-07	meddra.10008748
chorea	R-HSA-8949613	Cristae formation	0.000159745877201556	0.00191695052641867	0.000616563034813021	GO:0009310	amine catabolic process	3.55388316587888e-08	2.57064215665239e-06	8.97823115590455e-07	meddra.10008748
chorea	R-HSA-8949613	Cristae formation	0.000159745877201556	0.00191695052641867	0.000616563034813021	GO:0042417	dopamine metabolic process	3.3121039456691e-07	1.79681639052549e-05	6.27556537074146e-06	meddra.10008748
chorea	R-HSA-8949613	Cristae formation	0.000159745877201556	0.00191695052641867	0.000616563034813021	GO:0006584	catecholamine metabolic process	9.06806214563365e-07	2.81109926514643e-05	9.8180522479041e-06	meddra.10008748
chorea	R-HSA-1592230	Mitochondrial biogenesis	0.00150440314038095	0.0112126426489026	0.00360640553034877	GO:0019336	phenol-containing compound catabolic process	5.15114804361038e-09	1.11779912546345e-06	3.90402799094682e-07	meddra.10008748
chorea	R-HSA-1592230	Mitochondrial biogenesis	0.00150440314038095	0.0112126426489026	0.00360640553034877	GO:0042402	cellular biogenic amine catabolic process	2.54464173113469e-08	2.57064215665239e-06	8.97823115590455e-07	meddra.10008748
chorea	R-HSA-1592230	Mitochondrial biogenesis	0.00150440314038095	0.0112126426489026	0.00360640553034877	GO:0009310	amine catabolic process	3.55388316587888e-08	2.57064215665239e-06	8.97823115590455e-07	meddra.10008748
chorea	R-HSA-1592230	Mitochondrial biogenesis	0.00150440314038095	0.0112126426489026	0.00360640553034877	GO:0042417	dopamine metabolic process	3.3121039456691e-07	1.79681639052549e-05	6.27556537074146e-06	meddra.10008748
chorea	R-HSA-1592230	Mitochondrial biogenesis	0.00150440314038095	0.0112126426489026	0.00360640553034877	GO:0006584	catecholamine metabolic process	9.06806214563365e-07	2.81109926514643e-05	9.8180522479041e-06	meddra.10008748
chorea	R-HSA-112316	Neuronal System	0.00160466940234065	0.0112126426489026	0.00360640553034877	GO:0019336	phenol-containing compound catabolic process	5.15114804361038e-09	1.11779912546345e-06	3.90402799094682e-07	meddra.10008748
chorea	R-HSA-112316	Neuronal System	0.00160466940234065	0.0112126426489026	0.00360640553034877	GO:0042402	cellular biogenic amine catabolic process	2.54464173113469e-08	2.57064215665239e-06	8.97823115590455e-07	meddra.10008748
chorea	R-HSA-112316	Neuronal System	0.00160466940234065	0.0112126426489026	0.00360640553034877	GO:0009310	amine catabolic process	3.55388316587888e-08	2.57064215665239e-06	8.97823115590455e-07	meddra.10008748
chorea	R-HSA-112316	Neuronal System	0.00160466940234065	0.0112126426489026	0.00360640553034877	GO:0042417	dopamine metabolic process	3.3121039456691e-07	1.79681639052549e-05	6.27556537074146e-06	meddra.10008748
chorea	R-HSA-112316	Neuronal System	0.00160466940234065	0.0112126426489026	0.00360640553034877	GO:0006584	catecholamine metabolic process	9.06806214563365e-07	2.81109926514643e-05	9.8180522479041e-06	meddra.10008748
corneal erosion	R-HSA-2162123	Synthesis of Prostaglandins (PG) and Thromboxanes (TX)	1.24621417656805e-13	5.48334237689943e-12	1.70534571530365e-12	GO:0001516	prostaglandin biosynthetic process	5.63887901893414e-13	1.25183114220338e-10	5.04531280641475e-11	meddra.10011013
corneal erosion	R-HSA-2162123	Synthesis of Prostaglandins (PG) and Thromboxanes (TX)	1.24621417656805e-13	5.48334237689943e-12	1.70534571530365e-12	GO:0046457	prostanoid biosynthetic process	5.63887901893414e-13	1.25183114220338e-10	5.04531280641475e-11	meddra.10011013
corneal erosion	R-HSA-2162123	Synthesis of Prostaglandins (PG) and Thromboxanes (TX)	1.24621417656805e-13	5.48334237689943e-12	1.70534571530365e-12	GO:0006693	prostaglandin metabolic process	5.91874019156846e-12	6.44532380267458e-10	2.59768858808601e-10	meddra.10011013
corneal erosion	R-HSA-2162123	Synthesis of Prostaglandins (PG) and Thromboxanes (TX)	1.24621417656805e-13	5.48334237689943e-12	1.70534571530365e-12	GO:0006692	prostanoid metabolic process	6.56121027351132e-12	6.44532380267458e-10	2.59768858808601e-10	meddra.10011013
corneal erosion	R-HSA-2162123	Synthesis of Prostaglandins (PG) and Thromboxanes (TX)	1.24621417656805e-13	5.48334237689943e-12	1.70534571530365e-12	GO:0006636	unsaturated fatty acid biosynthetic process	7.25824752553444e-12	6.44532380267458e-10	2.59768858808601e-10	meddra.10011013
corneal erosion	R-HSA-2142753	Arachidonic acid metabolism	2.0568851230371e-10	4.52514727068163e-09	1.40734245260433e-09	GO:0001516	prostaglandin biosynthetic process	5.63887901893414e-13	1.25183114220338e-10	5.04531280641475e-11	meddra.10011013
corneal erosion	R-HSA-2142753	Arachidonic acid metabolism	2.0568851230371e-10	4.52514727068163e-09	1.40734245260433e-09	GO:0046457	prostanoid biosynthetic process	5.63887901893414e-13	1.25183114220338e-10	5.04531280641475e-11	meddra.10011013
corneal erosion	R-HSA-2142753	Arachidonic acid metabolism	2.0568851230371e-10	4.52514727068163e-09	1.40734245260433e-09	GO:0006693	prostaglandin metabolic process	5.91874019156846e-12	6.44532380267458e-10	2.59768858808601e-10	meddra.10011013
corneal erosion	R-HSA-2142753	Arachidonic acid metabolism	2.0568851230371e-10	4.52514727068163e-09	1.40734245260433e-09	GO:0006692	prostanoid metabolic process	6.56121027351132e-12	6.44532380267458e-10	2.59768858808601e-10	meddra.10011013
corneal erosion	R-HSA-2142753	Arachidonic acid metabolism	2.0568851230371e-10	4.52514727068163e-09	1.40734245260433e-09	GO:0006636	unsaturated fatty acid biosynthetic process	7.25824752553444e-12	6.44532380267458e-10	2.59768858808601e-10	meddra.10011013
corneal erosion	R-HSA-8978868	Fatty acid metabolism	5.46871649653514e-08	8.0207841949182e-07	2.49450226157743e-07	GO:0001516	prostaglandin biosynthetic process	5.63887901893414e-13	1.25183114220338e-10	5.04531280641475e-11	meddra.10011013
corneal erosion	R-HSA-8978868	Fatty acid metabolism	5.46871649653514e-08	8.0207841949182e-07	2.49450226157743e-07	GO:0046457	prostanoid biosynthetic process	5.63887901893414e-13	1.25183114220338e-10	5.04531280641475e-11	meddra.10011013
corneal erosion	R-HSA-8978868	Fatty acid metabolism	5.46871649653514e-08	8.0207841949182e-07	2.49450226157743e-07	GO:0006693	prostaglandin metabolic process	5.91874019156846e-12	6.44532380267458e-10	2.59768858808601e-10	meddra.10011013
corneal erosion	R-HSA-8978868	Fatty acid metabolism	5.46871649653514e-08	8.0207841949182e-07	2.49450226157743e-07	GO:0006692	prostanoid metabolic process	6.56121027351132e-12	6.44532380267458e-10	2.59768858808601e-10	meddra.10011013
corneal erosion	R-HSA-8978868	Fatty acid metabolism	5.46871649653514e-08	8.0207841949182e-07	2.49450226157743e-07	GO:0006636	unsaturated fatty acid biosynthetic process	7.25824752553444e-12	6.44532380267458e-10	2.59768858808601e-10	meddra.10011013
corneal erosion	R-HSA-418346	Platelet homeostasis	0.00171441241275702	0.0188390302858757	0.00585902855780824	GO:0001516	prostaglandin biosynthetic process	5.63887901893414e-13	1.25183114220338e-10	5.04531280641475e-11	meddra.10011013
corneal erosion	R-HSA-418346	Platelet homeostasis	0.00171441241275702	0.0188390302858757	0.00585902855780824	GO:0046457	prostanoid biosynthetic process	5.63887901893414e-13	1.25183114220338e-10	5.04531280641475e-11	meddra.10011013
corneal erosion	R-HSA-418346	Platelet homeostasis	0.00171441241275702	0.0188390302858757	0.00585902855780824	GO:0006693	prostaglandin metabolic process	5.91874019156846e-12	6.44532380267458e-10	2.59768858808601e-10	meddra.10011013
corneal erosion	R-HSA-418346	Platelet homeostasis	0.00171441241275702	0.0188390302858757	0.00585902855780824	GO:0006692	prostanoid metabolic process	6.56121027351132e-12	6.44532380267458e-10	2.59768858808601e-10	meddra.10011013
corneal erosion	R-HSA-418346	Platelet homeostasis	0.00171441241275702	0.0188390302858757	0.00585902855780824	GO:0006636	unsaturated fatty acid biosynthetic process	7.25824752553444e-12	6.44532380267458e-10	2.59768858808601e-10	meddra.10011013
corneal erosion	R-HSA-211945	Phase I - Functionalization of compounds	0.00247606015073931	0.0188390302858757	0.00585902855780824	GO:0001516	prostaglandin biosynthetic process	5.63887901893414e-13	1.25183114220338e-10	5.04531280641475e-11	meddra.10011013
corneal erosion	R-HSA-211945	Phase I - Functionalization of compounds	0.00247606015073931	0.0188390302858757	0.00585902855780824	GO:0046457	prostanoid biosynthetic process	5.63887901893414e-13	1.25183114220338e-10	5.04531280641475e-11	meddra.10011013
corneal erosion	R-HSA-211945	Phase I - Functionalization of compounds	0.00247606015073931	0.0188390302858757	0.00585902855780824	GO:0006693	prostaglandin metabolic process	5.91874019156846e-12	6.44532380267458e-10	2.59768858808601e-10	meddra.10011013
corneal erosion	R-HSA-211945	Phase I - Functionalization of compounds	0.00247606015073931	0.0188390302858757	0.00585902855780824	GO:0006692	prostanoid metabolic process	6.56121027351132e-12	6.44532380267458e-10	2.59768858808601e-10	meddra.10011013
corneal erosion	R-HSA-211945	Phase I - Functionalization of compounds	0.00247606015073931	0.0188390302858757	0.00585902855780824	GO:0006636	unsaturated fatty acid biosynthetic process	7.25824752553444e-12	6.44532380267458e-10	2.59768858808601e-10	meddra.10011013
crackles	R-HSA-445095	Interaction between L1 and Ankyrins	5.40965821953701e-18	4.86869239758331e-17	1.13887541463937e-17	GO:0035725	sodium ion transmembrane transport	5.86319284715227e-17	7.91531034365556e-15	1.78981676386753e-15	meddra.10011283
crackles	R-HSA-445095	Interaction between L1 and Ankyrins	5.40965821953701e-18	4.86869239758331e-17	1.13887541463937e-17	GO:0006814	sodium ion transport	7.95330505098872e-16	5.36848090941738e-14	1.21392550778249e-14	meddra.10011283
crackles	R-HSA-445095	Interaction between L1 and Ankyrins	5.40965821953701e-18	4.86869239758331e-17	1.13887541463937e-17	GO:0086010	membrane depolarization during action potential	2.75347207854245e-13	1.2390624353441e-11	2.80177860623618e-12	meddra.10011283
crackles	R-HSA-445095	Interaction between L1 and Ankyrins	5.40965821953701e-18	4.86869239758331e-17	1.13887541463937e-17	GO:0001508	action potential	5.34879498836346e-12	1.80521830857267e-10	4.08197512269843e-11	meddra.10011283
crackles	R-HSA-445095	Interaction between L1 and Ankyrins	5.40965821953701e-18	4.86869239758331e-17	1.13887541463937e-17	GO:0006941	striated muscle contraction	2.33046520493897e-11	6.29225605333521e-10	1.42281033564695e-10	meddra.10011283
crackles	R-HSA-5576892	Phase 0 - rapid depolarisation	1.10644979239374e-17	4.97902406577185e-17	1.16468399199341e-17	GO:0035725	sodium ion transmembrane transport	5.86319284715227e-17	7.91531034365556e-15	1.78981676386753e-15	meddra.10011283
crackles	R-HSA-5576892	Phase 0 - rapid depolarisation	1.10644979239374e-17	4.97902406577185e-17	1.16468399199341e-17	GO:0006814	sodium ion transport	7.95330505098872e-16	5.36848090941738e-14	1.21392550778249e-14	meddra.10011283
crackles	R-HSA-5576892	Phase 0 - rapid depolarisation	1.10644979239374e-17	4.97902406577185e-17	1.16468399199341e-17	GO:0086010	membrane depolarization during action potential	2.75347207854245e-13	1.2390624353441e-11	2.80177860623618e-12	meddra.10011283
crackles	R-HSA-5576892	Phase 0 - rapid depolarisation	1.10644979239374e-17	4.97902406577185e-17	1.16468399199341e-17	GO:0001508	action potential	5.34879498836346e-12	1.80521830857267e-10	4.08197512269843e-11	meddra.10011283
crackles	R-HSA-5576892	Phase 0 - rapid depolarisation	1.10644979239374e-17	4.97902406577185e-17	1.16468399199341e-17	GO:0006941	striated muscle contraction	2.33046520493897e-11	6.29225605333521e-10	1.42281033564695e-10	meddra.10011283
crackles	R-HSA-373760	L1CAM interactions	1.14433092557361e-13	3.43299277672082e-13	8.03039246016566e-14	GO:0035725	sodium ion transmembrane transport	5.86319284715227e-17	7.91531034365556e-15	1.78981676386753e-15	meddra.10011283
crackles	R-HSA-373760	L1CAM interactions	1.14433092557361e-13	3.43299277672082e-13	8.03039246016566e-14	GO:0006814	sodium ion transport	7.95330505098872e-16	5.36848090941738e-14	1.21392550778249e-14	meddra.10011283
crackles	R-HSA-373760	L1CAM interactions	1.14433092557361e-13	3.43299277672082e-13	8.03039246016566e-14	GO:0086010	membrane depolarization during action potential	2.75347207854245e-13	1.2390624353441e-11	2.80177860623618e-12	meddra.10011283
crackles	R-HSA-373760	L1CAM interactions	1.14433092557361e-13	3.43299277672082e-13	8.03039246016566e-14	GO:0001508	action potential	5.34879498836346e-12	1.80521830857267e-10	4.08197512269843e-11	meddra.10011283
crackles	R-HSA-373760	L1CAM interactions	1.14433092557361e-13	3.43299277672082e-13	8.03039246016566e-14	GO:0006941	striated muscle contraction	2.33046520493897e-11	6.29225605333521e-10	1.42281033564695e-10	meddra.10011283
crackles	R-HSA-5576891	Cardiac conduction	2.40495478039829e-13	5.41114825589615e-13	1.26576567389384e-13	GO:0035725	sodium ion transmembrane transport	5.86319284715227e-17	7.91531034365556e-15	1.78981676386753e-15	meddra.10011283
crackles	R-HSA-5576891	Cardiac conduction	2.40495478039829e-13	5.41114825589615e-13	1.26576567389384e-13	GO:0006814	sodium ion transport	7.95330505098872e-16	5.36848090941738e-14	1.21392550778249e-14	meddra.10011283
crackles	R-HSA-5576891	Cardiac conduction	2.40495478039829e-13	5.41114825589615e-13	1.26576567389384e-13	GO:0086010	membrane depolarization during action potential	2.75347207854245e-13	1.2390624353441e-11	2.80177860623618e-12	meddra.10011283
crackles	R-HSA-5576891	Cardiac conduction	2.40495478039829e-13	5.41114825589615e-13	1.26576567389384e-13	GO:0001508	action potential	5.34879498836346e-12	1.80521830857267e-10	4.08197512269843e-11	meddra.10011283
crackles	R-HSA-5576891	Cardiac conduction	2.40495478039829e-13	5.41114825589615e-13	1.26576567389384e-13	GO:0006941	striated muscle contraction	2.33046520493897e-11	6.29225605333521e-10	1.42281033564695e-10	meddra.10011283
crackles	R-HSA-397014	Muscle contraction	5.52205502625885e-12	9.93969904726594e-12	2.32507580053004e-12	GO:0035725	sodium ion transmembrane transport	5.86319284715227e-17	7.91531034365556e-15	1.78981676386753e-15	meddra.10011283
crackles	R-HSA-397014	Muscle contraction	5.52205502625885e-12	9.93969904726594e-12	2.32507580053004e-12	GO:0006814	sodium ion transport	7.95330505098872e-16	5.36848090941738e-14	1.21392550778249e-14	meddra.10011283
crackles	R-HSA-397014	Muscle contraction	5.52205502625885e-12	9.93969904726594e-12	2.32507580053004e-12	GO:0086010	membrane depolarization during action potential	2.75347207854245e-13	1.2390624353441e-11	2.80177860623618e-12	meddra.10011283
crackles	R-HSA-397014	Muscle contraction	5.52205502625885e-12	9.93969904726594e-12	2.32507580053004e-12	GO:0001508	action potential	5.34879498836346e-12	1.80521830857267e-10	4.08197512269843e-11	meddra.10011283
crackles	R-HSA-397014	Muscle contraction	5.52205502625885e-12	9.93969904726594e-12	2.32507580053004e-12	GO:0006941	striated muscle contraction	2.33046520493897e-11	6.29225605333521e-10	1.42281033564695e-10	meddra.10011283
dysphonia	R-HSA-181431	Acetylcholine binding and downstream events	3.35489463334173e-07	9.729194436691e-06	4.06118824036104e-06	GO:0033674	positive regulation of kinase activity	2.61979537472966e-08	1.33609564111213e-05	6.28750889935119e-06	meddra.10013952
dysphonia	R-HSA-181431	Acetylcholine binding and downstream events	3.35489463334173e-07	9.729194436691e-06	4.06118824036104e-06	GO:0051347	positive regulation of transferase activity	8.88923609195444e-08	2.16687060061621e-05	1.01970381205469e-05	meddra.10013952
dysphonia	R-HSA-181431	Acetylcholine binding and downstream events	3.35489463334173e-07	9.729194436691e-06	4.06118824036104e-06	GO:0042391	regulation of membrane potential	1.27462976506836e-07	2.16687060061621e-05	1.01970381205469e-05	meddra.10013952
dysphonia	R-HSA-181431	Acetylcholine binding and downstream events	3.35489463334173e-07	9.729194436691e-06	4.06118824036104e-06	GO:0060079	excitatory postsynaptic potential	4.6705433470601e-07	5.30384249417335e-05	2.49592587961099e-05	meddra.10013952
dysphonia	R-HSA-181431	Acetylcholine binding and downstream events	3.35489463334173e-07	9.729194436691e-06	4.06118824036104e-06	GO:0043491	phosphatidylinositol 3-kinase/protein kinase B signal transduction	6.00556305402737e-07	5.30384249417335e-05	2.49592587961099e-05	meddra.10013952
dysphonia	R-HSA-622327	Postsynaptic nicotinic acetylcholine receptors	3.35489463334173e-07	9.729194436691e-06	4.06118824036104e-06	GO:0033674	positive regulation of kinase activity	2.61979537472966e-08	1.33609564111213e-05	6.28750889935119e-06	meddra.10013952
dysphonia	R-HSA-622327	Postsynaptic nicotinic acetylcholine receptors	3.35489463334173e-07	9.729194436691e-06	4.06118824036104e-06	GO:0051347	positive regulation of transferase activity	8.88923609195444e-08	2.16687060061621e-05	1.01970381205469e-05	meddra.10013952
dysphonia	R-HSA-622327	Postsynaptic nicotinic acetylcholine receptors	3.35489463334173e-07	9.729194436691e-06	4.06118824036104e-06	GO:0042391	regulation of membrane potential	1.27462976506836e-07	2.16687060061621e-05	1.01970381205469e-05	meddra.10013952
dysphonia	R-HSA-622327	Postsynaptic nicotinic acetylcholine receptors	3.35489463334173e-07	9.729194436691e-06	4.06118824036104e-06	GO:0060079	excitatory postsynaptic potential	4.6705433470601e-07	5.30384249417335e-05	2.49592587961099e-05	meddra.10013952
dysphonia	R-HSA-622327	Postsynaptic nicotinic acetylcholine receptors	3.35489463334173e-07	9.729194436691e-06	4.06118824036104e-06	GO:0043491	phosphatidylinositol 3-kinase/protein kinase B signal transduction	6.00556305402737e-07	5.30384249417335e-05	2.49592587961099e-05	meddra.10013952
dysphonia	R-HSA-622323	Presynaptic nicotinic acetylcholine receptors	5.95816205343016e-05	0.000863933497747373	0.000360625597970773	GO:0033674	positive regulation of kinase activity	2.61979537472966e-08	1.33609564111213e-05	6.28750889935119e-06	meddra.10013952
dysphonia	R-HSA-622323	Presynaptic nicotinic acetylcholine receptors	5.95816205343016e-05	0.000863933497747373	0.000360625597970773	GO:0051347	positive regulation of transferase activity	8.88923609195444e-08	2.16687060061621e-05	1.01970381205469e-05	meddra.10013952
dysphonia	R-HSA-622323	Presynaptic nicotinic acetylcholine receptors	5.95816205343016e-05	0.000863933497747373	0.000360625597970773	GO:0042391	regulation of membrane potential	1.27462976506836e-07	2.16687060061621e-05	1.01970381205469e-05	meddra.10013952
dysphonia	R-HSA-622323	Presynaptic nicotinic acetylcholine receptors	5.95816205343016e-05	0.000863933497747373	0.000360625597970773	GO:0060079	excitatory postsynaptic potential	4.6705433470601e-07	5.30384249417335e-05	2.49592587961099e-05	meddra.10013952
dysphonia	R-HSA-622323	Presynaptic nicotinic acetylcholine receptors	5.95816205343016e-05	0.000863933497747373	0.000360625597970773	GO:0043491	phosphatidylinositol 3-kinase/protein kinase B signal transduction	6.00556305402737e-07	5.30384249417335e-05	2.49592587961099e-05	meddra.10013952
dysphonia	R-HSA-629594	Highly calcium permeable postsynaptic nicotinic acetylcholine receptors	5.95816205343016e-05	0.000863933497747373	0.000360625597970773	GO:0033674	positive regulation of kinase activity	2.61979537472966e-08	1.33609564111213e-05	6.28750889935119e-06	meddra.10013952
dysphonia	R-HSA-629594	Highly calcium permeable postsynaptic nicotinic acetylcholine receptors	5.95816205343016e-05	0.000863933497747373	0.000360625597970773	GO:0051347	positive regulation of transferase activity	8.88923609195444e-08	2.16687060061621e-05	1.01970381205469e-05	meddra.10013952
dysphonia	R-HSA-629594	Highly calcium permeable postsynaptic nicotinic acetylcholine receptors	5.95816205343016e-05	0.000863933497747373	0.000360625597970773	GO:0042391	regulation of membrane potential	1.27462976506836e-07	2.16687060061621e-05	1.01970381205469e-05	meddra.10013952
dysphonia	R-HSA-629594	Highly calcium permeable postsynaptic nicotinic acetylcholine receptors	5.95816205343016e-05	0.000863933497747373	0.000360625597970773	GO:0060079	excitatory postsynaptic potential	4.6705433470601e-07	5.30384249417335e-05	2.49592587961099e-05	meddra.10013952
dysphonia	R-HSA-629594	Highly calcium permeable postsynaptic nicotinic acetylcholine receptors	5.95816205343016e-05	0.000863933497747373	0.000360625597970773	GO:0043491	phosphatidylinositol 3-kinase/protein kinase B signal transduction	6.00556305402737e-07	5.30384249417335e-05	2.49592587961099e-05	meddra.10013952
dysphonia	R-HSA-400685	Sema4D in semaphorin signaling	0.00026891264058606	0.00311938663079829	0.00130210331231145	GO:0033674	positive regulation of kinase activity	2.61979537472966e-08	1.33609564111213e-05	6.28750889935119e-06	meddra.10013952
dysphonia	R-HSA-400685	Sema4D in semaphorin signaling	0.00026891264058606	0.00311938663079829	0.00130210331231145	GO:0051347	positive regulation of transferase activity	8.88923609195444e-08	2.16687060061621e-05	1.01970381205469e-05	meddra.10013952
dysphonia	R-HSA-400685	Sema4D in semaphorin signaling	0.00026891264058606	0.00311938663079829	0.00130210331231145	GO:0042391	regulation of membrane potential	1.27462976506836e-07	2.16687060061621e-05	1.01970381205469e-05	meddra.10013952
dysphonia	R-HSA-400685	Sema4D in semaphorin signaling	0.00026891264058606	0.00311938663079829	0.00130210331231145	GO:0060079	excitatory postsynaptic potential	4.6705433470601e-07	5.30384249417335e-05	2.49592587961099e-05	meddra.10013952
dysphonia	R-HSA-400685	Sema4D in semaphorin signaling	0.00026891264058606	0.00311938663079829	0.00130210331231145	GO:0043491	phosphatidylinositol 3-kinase/protein kinase B signal transduction	6.00556305402737e-07	5.30384249417335e-05	2.49592587961099e-05	meddra.10013952
epiphora	R-HSA-6811558	PI5P, PP2A and IER3 Regulate PI3K/AKT Signaling	3.38830336487349e-17	3.75138497468305e-15	8.65970677442994e-16	GO:0051347	positive regulation of transferase activity	7.85183339913573e-23	5.83911033289911e-20	2.79278139405879e-20	meddra.10015068
epiphora	R-HSA-6811558	PI5P, PP2A and IER3 Regulate PI3K/AKT Signaling	3.38830336487349e-17	3.75138497468305e-15	8.65970677442994e-16	GO:0046777	protein autophosphorylation	1.09860965811836e-22	5.83911033289911e-20	2.79278139405879e-20	meddra.10015068
epiphora	R-HSA-6811558	PI5P, PP2A and IER3 Regulate PI3K/AKT Signaling	3.38830336487349e-17	3.75138497468305e-15	8.65970677442994e-16	GO:0033674	positive regulation of kinase activity	7.36140483181271e-22	2.6083911120723e-19	1.24756439781247e-19	meddra.10015068
epiphora	R-HSA-6811558	PI5P, PP2A and IER3 Regulate PI3K/AKT Signaling	3.38830336487349e-17	3.75138497468305e-15	8.65970677442994e-16	GO:0043410	positive regulation of MAPK cascade	9.19852967826246e-20	2.44450926199825e-17	1.16918153542126e-17	meddra.10015068
epiphora	R-HSA-6811558	PI5P, PP2A and IER3 Regulate PI3K/AKT Signaling	3.38830336487349e-17	3.75138497468305e-15	8.65970677442994e-16	GO:0018108	peptidyl-tyrosine phosphorylation	1.29604732975969e-18	2.50692620386854e-16	1.19903486306729e-16	meddra.10015068
epiphora	R-HSA-199418	Negative regulation of the PI3K/AKT network	6.58137714856675e-17	3.75138497468305e-15	8.65970677442994e-16	GO:0051347	positive regulation of transferase activity	7.85183339913573e-23	5.83911033289911e-20	2.79278139405879e-20	meddra.10015068
epiphora	R-HSA-199418	Negative regulation of the PI3K/AKT network	6.58137714856675e-17	3.75138497468305e-15	8.65970677442994e-16	GO:0046777	protein autophosphorylation	1.09860965811836e-22	5.83911033289911e-20	2.79278139405879e-20	meddra.10015068
epiphora	R-HSA-199418	Negative regulation of the PI3K/AKT network	6.58137714856675e-17	3.75138497468305e-15	8.65970677442994e-16	GO:0033674	positive regulation of kinase activity	7.36140483181271e-22	2.6083911120723e-19	1.24756439781247e-19	meddra.10015068
epiphora	R-HSA-199418	Negative regulation of the PI3K/AKT network	6.58137714856675e-17	3.75138497468305e-15	8.65970677442994e-16	GO:0043410	positive regulation of MAPK cascade	9.19852967826246e-20	2.44450926199825e-17	1.16918153542126e-17	meddra.10015068
epiphora	R-HSA-199418	Negative regulation of the PI3K/AKT network	6.58137714856675e-17	3.75138497468305e-15	8.65970677442994e-16	GO:0018108	peptidyl-tyrosine phosphorylation	1.29604732975969e-18	2.50692620386854e-16	1.19903486306729e-16	meddra.10015068
epiphora	R-HSA-2219530	Constitutive Signaling by Aberrant PI3K in Cancer	3.07331375544683e-16	1.1678592270698e-14	2.69588925916389e-15	GO:0051347	positive regulation of transferase activity	7.85183339913573e-23	5.83911033289911e-20	2.79278139405879e-20	meddra.10015068
epiphora	R-HSA-2219530	Constitutive Signaling by Aberrant PI3K in Cancer	3.07331375544683e-16	1.1678592270698e-14	2.69588925916389e-15	GO:0046777	protein autophosphorylation	1.09860965811836e-22	5.83911033289911e-20	2.79278139405879e-20	meddra.10015068
epiphora	R-HSA-2219530	Constitutive Signaling by Aberrant PI3K in Cancer	3.07331375544683e-16	1.1678592270698e-14	2.69588925916389e-15	GO:0033674	positive regulation of kinase activity	7.36140483181271e-22	2.6083911120723e-19	1.24756439781247e-19	meddra.10015068
epiphora	R-HSA-2219530	Constitutive Signaling by Aberrant PI3K in Cancer	3.07331375544683e-16	1.1678592270698e-14	2.69588925916389e-15	GO:0043410	positive regulation of MAPK cascade	9.19852967826246e-20	2.44450926199825e-17	1.16918153542126e-17	meddra.10015068
epiphora	R-HSA-2219530	Constitutive Signaling by Aberrant PI3K in Cancer	3.07331375544683e-16	1.1678592270698e-14	2.69588925916389e-15	GO:0018108	peptidyl-tyrosine phosphorylation	1.29604732975969e-18	2.50692620386854e-16	1.19903486306729e-16	meddra.10015068
epiphora	R-HSA-2219528	PI3K/AKT Signaling in Cancer	4.56131373109162e-15	1.29997441336111e-13	3.0008642967708e-14	GO:0051347	positive regulation of transferase activity	7.85183339913573e-23	5.83911033289911e-20	2.79278139405879e-20	meddra.10015068
epiphora	R-HSA-2219528	PI3K/AKT Signaling in Cancer	4.56131373109162e-15	1.29997441336111e-13	3.0008642967708e-14	GO:0046777	protein autophosphorylation	1.09860965811836e-22	5.83911033289911e-20	2.79278139405879e-20	meddra.10015068
epiphora	R-HSA-2219528	PI3K/AKT Signaling in Cancer	4.56131373109162e-15	1.29997441336111e-13	3.0008642967708e-14	GO:0033674	positive regulation of kinase activity	7.36140483181271e-22	2.6083911120723e-19	1.24756439781247e-19	meddra.10015068
epiphora	R-HSA-2219528	PI3K/AKT Signaling in Cancer	4.56131373109162e-15	1.29997441336111e-13	3.0008642967708e-14	GO:0043410	positive regulation of MAPK cascade	9.19852967826246e-20	2.44450926199825e-17	1.16918153542126e-17	meddra.10015068
epiphora	R-HSA-2219528	PI3K/AKT Signaling in Cancer	4.56131373109162e-15	1.29997441336111e-13	3.0008642967708e-14	GO:0018108	peptidyl-tyrosine phosphorylation	1.29604732975969e-18	2.50692620386854e-16	1.19903486306729e-16	meddra.10015068
epiphora	R-HSA-1257604	PIP3 activates AKT signaling	4.35728793115527e-13	9.58924930879066e-12	2.2135847896562e-12	GO:0051347	positive regulation of transferase activity	7.85183339913573e-23	5.83911033289911e-20	2.79278139405879e-20	meddra.10015068
epiphora	R-HSA-1257604	PIP3 activates AKT signaling	4.35728793115527e-13	9.58924930879066e-12	2.2135847896562e-12	GO:0046777	protein autophosphorylation	1.09860965811836e-22	5.83911033289911e-20	2.79278139405879e-20	meddra.10015068
epiphora	R-HSA-1257604	PIP3 activates AKT signaling	4.35728793115527e-13	9.58924930879066e-12	2.2135847896562e-12	GO:0033674	positive regulation of kinase activity	7.36140483181271e-22	2.6083911120723e-19	1.24756439781247e-19	meddra.10015068
epiphora	R-HSA-1257604	PIP3 activates AKT signaling	4.35728793115527e-13	9.58924930879066e-12	2.2135847896562e-12	GO:0043410	positive regulation of MAPK cascade	9.19852967826246e-20	2.44450926199825e-17	1.16918153542126e-17	meddra.10015068
epiphora	R-HSA-1257604	PIP3 activates AKT signaling	4.35728793115527e-13	9.58924930879066e-12	2.2135847896562e-12	GO:0018108	peptidyl-tyrosine phosphorylation	1.29604732975969e-18	2.50692620386854e-16	1.19903486306729e-16	meddra.10015068
facial palsy	R-HSA-181431	Acetylcholine binding and downstream events	5.66748012548928e-17	5.38410611921482e-16	1.49144213828665e-16	GO:0007271	synaptic transmission, cholinergic	1.86262778464881e-18	4.82420596224041e-16	1.92144760942719e-16	meddra.10016060
facial palsy	R-HSA-181431	Acetylcholine binding and downstream events	5.66748012548928e-17	5.38410611921482e-16	1.49144213828665e-16	GO:0060079	excitatory postsynaptic potential	3.64998466449053e-17	4.72673014051523e-15	1.88262366905301e-15	meddra.10016060
facial palsy	R-HSA-181431	Acetylcholine binding and downstream events	5.66748012548928e-17	5.38410611921482e-16	1.49144213828665e-16	GO:0099565	chemical synaptic transmission, postsynaptic	6.61844576047832e-17	5.71392483987961e-15	2.2758164369364e-15	meddra.10016060
facial palsy	R-HSA-181431	Acetylcholine binding and downstream events	5.66748012548928e-17	5.38410611921482e-16	1.49144213828665e-16	GO:0060078	regulation of postsynaptic membrane potential	5.25337257639228e-16	3.401558743214e-14	1.35481713812222e-14	meddra.10016060
facial palsy	R-HSA-181431	Acetylcholine binding and downstream events	5.66748012548928e-17	5.38410611921482e-16	1.49144213828665e-16	GO:0007274	neuromuscular synaptic transmission	1.01595865056021e-12	5.26266580990191e-11	2.09608311062949e-11	meddra.10016060
facial palsy	R-HSA-622327	Postsynaptic nicotinic acetylcholine receptors	5.66748012548928e-17	5.38410611921482e-16	1.49144213828665e-16	GO:0007271	synaptic transmission, cholinergic	1.86262778464881e-18	4.82420596224041e-16	1.92144760942719e-16	meddra.10016060
facial palsy	R-HSA-622327	Postsynaptic nicotinic acetylcholine receptors	5.66748012548928e-17	5.38410611921482e-16	1.49144213828665e-16	GO:0060079	excitatory postsynaptic potential	3.64998466449053e-17	4.72673014051523e-15	1.88262366905301e-15	meddra.10016060
facial palsy	R-HSA-622327	Postsynaptic nicotinic acetylcholine receptors	5.66748012548928e-17	5.38410611921482e-16	1.49144213828665e-16	GO:0099565	chemical synaptic transmission, postsynaptic	6.61844576047832e-17	5.71392483987961e-15	2.2758164369364e-15	meddra.10016060
facial palsy	R-HSA-622327	Postsynaptic nicotinic acetylcholine receptors	5.66748012548928e-17	5.38410611921482e-16	1.49144213828665e-16	GO:0060078	regulation of postsynaptic membrane potential	5.25337257639228e-16	3.401558743214e-14	1.35481713812222e-14	meddra.10016060
facial palsy	R-HSA-622327	Postsynaptic nicotinic acetylcholine receptors	5.66748012548928e-17	5.38410611921482e-16	1.49144213828665e-16	GO:0007274	neuromuscular synaptic transmission	1.01595865056021e-12	5.26266580990191e-11	2.09608311062949e-11	meddra.10016060
facial palsy	R-HSA-622323	Presynaptic nicotinic acetylcholine receptors	3.28896113707873e-14	1.5622565401124e-13	4.32758044352465e-14	GO:0007271	synaptic transmission, cholinergic	1.86262778464881e-18	4.82420596224041e-16	1.92144760942719e-16	meddra.10016060
facial palsy	R-HSA-622323	Presynaptic nicotinic acetylcholine receptors	3.28896113707873e-14	1.5622565401124e-13	4.32758044352465e-14	GO:0060079	excitatory postsynaptic potential	3.64998466449053e-17	4.72673014051523e-15	1.88262366905301e-15	meddra.10016060
facial palsy	R-HSA-622323	Presynaptic nicotinic acetylcholine receptors	3.28896113707873e-14	1.5622565401124e-13	4.32758044352465e-14	GO:0099565	chemical synaptic transmission, postsynaptic	6.61844576047832e-17	5.71392483987961e-15	2.2758164369364e-15	meddra.10016060
facial palsy	R-HSA-622323	Presynaptic nicotinic acetylcholine receptors	3.28896113707873e-14	1.5622565401124e-13	4.32758044352465e-14	GO:0060078	regulation of postsynaptic membrane potential	5.25337257639228e-16	3.401558743214e-14	1.35481713812222e-14	meddra.10016060
facial palsy	R-HSA-622323	Presynaptic nicotinic acetylcholine receptors	3.28896113707873e-14	1.5622565401124e-13	4.32758044352465e-14	GO:0007274	neuromuscular synaptic transmission	1.01595865056021e-12	5.26266580990191e-11	2.09608311062949e-11	meddra.10016060
facial palsy	R-HSA-629594	Highly calcium permeable postsynaptic nicotinic acetylcholine receptors	3.28896113707873e-14	1.5622565401124e-13	4.32758044352465e-14	GO:0007271	synaptic transmission, cholinergic	1.86262778464881e-18	4.82420596224041e-16	1.92144760942719e-16	meddra.10016060
facial palsy	R-HSA-629594	Highly calcium permeable postsynaptic nicotinic acetylcholine receptors	3.28896113707873e-14	1.5622565401124e-13	4.32758044352465e-14	GO:0060079	excitatory postsynaptic potential	3.64998466449053e-17	4.72673014051523e-15	1.88262366905301e-15	meddra.10016060
facial palsy	R-HSA-629594	Highly calcium permeable postsynaptic nicotinic acetylcholine receptors	3.28896113707873e-14	1.5622565401124e-13	4.32758044352465e-14	GO:0099565	chemical synaptic transmission, postsynaptic	6.61844576047832e-17	5.71392483987961e-15	2.2758164369364e-15	meddra.10016060
facial palsy	R-HSA-629594	Highly calcium permeable postsynaptic nicotinic acetylcholine receptors	3.28896113707873e-14	1.5622565401124e-13	4.32758044352465e-14	GO:0060078	regulation of postsynaptic membrane potential	5.25337257639228e-16	3.401558743214e-14	1.35481713812222e-14	meddra.10016060
facial palsy	R-HSA-629594	Highly calcium permeable postsynaptic nicotinic acetylcholine receptors	3.28896113707873e-14	1.5622565401124e-13	4.32758044352465e-14	GO:0007274	neuromuscular synaptic transmission	1.01595865056021e-12	5.26266580990191e-11	2.09608311062949e-11	meddra.10016060
facial palsy	R-HSA-112314	Neurotransmitter receptors and postsynaptic signal transmission	1.05232834161616e-09	3.99884769814141e-09	1.10771404380648e-09	GO:0007271	synaptic transmission, cholinergic	1.86262778464881e-18	4.82420596224041e-16	1.92144760942719e-16	meddra.10016060
facial palsy	R-HSA-112314	Neurotransmitter receptors and postsynaptic signal transmission	1.05232834161616e-09	3.99884769814141e-09	1.10771404380648e-09	GO:0060079	excitatory postsynaptic potential	3.64998466449053e-17	4.72673014051523e-15	1.88262366905301e-15	meddra.10016060
facial palsy	R-HSA-112314	Neurotransmitter receptors and postsynaptic signal transmission	1.05232834161616e-09	3.99884769814141e-09	1.10771404380648e-09	GO:0099565	chemical synaptic transmission, postsynaptic	6.61844576047832e-17	5.71392483987961e-15	2.2758164369364e-15	meddra.10016060
facial palsy	R-HSA-112314	Neurotransmitter receptors and postsynaptic signal transmission	1.05232834161616e-09	3.99884769814141e-09	1.10771404380648e-09	GO:0060078	regulation of postsynaptic membrane potential	5.25337257639228e-16	3.401558743214e-14	1.35481713812222e-14	meddra.10016060
facial palsy	R-HSA-112314	Neurotransmitter receptors and postsynaptic signal transmission	1.05232834161616e-09	3.99884769814141e-09	1.10771404380648e-09	GO:0007274	neuromuscular synaptic transmission	1.01595865056021e-12	5.26266580990191e-11	2.09608311062949e-11	meddra.10016060
facial paralysis	R-HSA-445095	Interaction between L1 and Ankyrins	2.64262262819139e-19	1.08347527755847e-17	3.89439124154521e-18	GO:0035725	sodium ion transmembrane transport	8.26472938151174e-24	4.05798212632226e-21	2.47071909931509e-21	meddra.10016062
facial paralysis	R-HSA-445095	Interaction between L1 and Ankyrins	2.64262262819139e-19	1.08347527755847e-17	3.89439124154521e-18	GO:0006814	sodium ion transport	1.58257986064534e-21	3.73759444702189e-19	2.27564974371147e-19	meddra.10016062
facial paralysis	R-HSA-445095	Interaction between L1 and Ankyrins	2.64262262819139e-19	1.08347527755847e-17	3.89439124154521e-18	GO:0007214	gamma-aminobutyric acid signaling pathway	2.28366259492172e-21	3.73759444702189e-19	2.27564974371147e-19	meddra.10016062
facial paralysis	R-HSA-445095	Interaction between L1 and Ankyrins	2.64262262819139e-19	1.08347527755847e-17	3.89439124154521e-18	GO:0042391	regulation of membrane potential	4.04739081664476e-19	4.96817222743145e-17	3.02489208401872e-17	meddra.10016062
facial paralysis	R-HSA-445095	Interaction between L1 and Ankyrins	2.64262262819139e-19	1.08347527755847e-17	3.89439124154521e-18	GO:0051932	synaptic transmission, GABAergic	5.74440411416949e-18	5.64100484011444e-16	3.43454898615608e-16	meddra.10016062
facial paralysis	R-HSA-5576892	Phase 0 - rapid depolarisation	7.77229757663935e-19	1.59332100321107e-17	5.72695610910268e-18	GO:0035725	sodium ion transmembrane transport	8.26472938151174e-24	4.05798212632226e-21	2.47071909931509e-21	meddra.10016062
facial paralysis	R-HSA-5576892	Phase 0 - rapid depolarisation	7.77229757663935e-19	1.59332100321107e-17	5.72695610910268e-18	GO:0006814	sodium ion transport	1.58257986064534e-21	3.73759444702189e-19	2.27564974371147e-19	meddra.10016062
facial paralysis	R-HSA-5576892	Phase 0 - rapid depolarisation	7.77229757663935e-19	1.59332100321107e-17	5.72695610910268e-18	GO:0007214	gamma-aminobutyric acid signaling pathway	2.28366259492172e-21	3.73759444702189e-19	2.27564974371147e-19	meddra.10016062
facial paralysis	R-HSA-5576892	Phase 0 - rapid depolarisation	7.77229757663935e-19	1.59332100321107e-17	5.72695610910268e-18	GO:0042391	regulation of membrane potential	4.04739081664476e-19	4.96817222743145e-17	3.02489208401872e-17	meddra.10016062
facial paralysis	R-HSA-5576892	Phase 0 - rapid depolarisation	7.77229757663935e-19	1.59332100321107e-17	5.72695610910268e-18	GO:0051932	synaptic transmission, GABAergic	5.74440411416949e-18	5.64100484011444e-16	3.43454898615608e-16	meddra.10016062
facial paralysis	R-HSA-9717189	Sensory perception of taste	3.93152398527818e-15	5.37308277988018e-14	1.93127494013665e-14	GO:0035725	sodium ion transmembrane transport	8.26472938151174e-24	4.05798212632226e-21	2.47071909931509e-21	meddra.10016062
facial paralysis	R-HSA-9717189	Sensory perception of taste	3.93152398527818e-15	5.37308277988018e-14	1.93127494013665e-14	GO:0006814	sodium ion transport	1.58257986064534e-21	3.73759444702189e-19	2.27564974371147e-19	meddra.10016062
facial paralysis	R-HSA-9717189	Sensory perception of taste	3.93152398527818e-15	5.37308277988018e-14	1.93127494013665e-14	GO:0007214	gamma-aminobutyric acid signaling pathway	2.28366259492172e-21	3.73759444702189e-19	2.27564974371147e-19	meddra.10016062
facial paralysis	R-HSA-9717189	Sensory perception of taste	3.93152398527818e-15	5.37308277988018e-14	1.93127494013665e-14	GO:0042391	regulation of membrane potential	4.04739081664476e-19	4.96817222743145e-17	3.02489208401872e-17	meddra.10016062
facial paralysis	R-HSA-9717189	Sensory perception of taste	3.93152398527818e-15	5.37308277988018e-14	1.93127494013665e-14	GO:0051932	synaptic transmission, GABAergic	5.74440411416949e-18	5.64100484011444e-16	3.43454898615608e-16	meddra.10016062
facial paralysis	R-HSA-373760	L1CAM interactions	5.43697081244285e-13	5.57289508275392e-12	2.00309450984736e-12	GO:0035725	sodium ion transmembrane transport	8.26472938151174e-24	4.05798212632226e-21	2.47071909931509e-21	meddra.10016062
facial paralysis	R-HSA-373760	L1CAM interactions	5.43697081244285e-13	5.57289508275392e-12	2.00309450984736e-12	GO:0006814	sodium ion transport	1.58257986064534e-21	3.73759444702189e-19	2.27564974371147e-19	meddra.10016062
facial paralysis	R-HSA-373760	L1CAM interactions	5.43697081244285e-13	5.57289508275392e-12	2.00309450984736e-12	GO:0007214	gamma-aminobutyric acid signaling pathway	2.28366259492172e-21	3.73759444702189e-19	2.27564974371147e-19	meddra.10016062
facial paralysis	R-HSA-373760	L1CAM interactions	5.43697081244285e-13	5.57289508275392e-12	2.00309450984736e-12	GO:0042391	regulation of membrane potential	4.04739081664476e-19	4.96817222743145e-17	3.02489208401872e-17	meddra.10016062
facial paralysis	R-HSA-373760	L1CAM interactions	5.43697081244285e-13	5.57289508275392e-12	2.00309450984736e-12	GO:0051932	synaptic transmission, GABAergic	5.74440411416949e-18	5.64100484011444e-16	3.43454898615608e-16	meddra.10016062
facial paralysis	R-HSA-5576891	Cardiac conduction	1.5587726960731e-12	1.27819361077994e-11	4.59427742000493e-12	GO:0035725	sodium ion transmembrane transport	8.26472938151174e-24	4.05798212632226e-21	2.47071909931509e-21	meddra.10016062
facial paralysis	R-HSA-5576891	Cardiac conduction	1.5587726960731e-12	1.27819361077994e-11	4.59427742000493e-12	GO:0006814	sodium ion transport	1.58257986064534e-21	3.73759444702189e-19	2.27564974371147e-19	meddra.10016062
facial paralysis	R-HSA-5576891	Cardiac conduction	1.5587726960731e-12	1.27819361077994e-11	4.59427742000493e-12	GO:0007214	gamma-aminobutyric acid signaling pathway	2.28366259492172e-21	3.73759444702189e-19	2.27564974371147e-19	meddra.10016062
facial paralysis	R-HSA-5576891	Cardiac conduction	1.5587726960731e-12	1.27819361077994e-11	4.59427742000493e-12	GO:0042391	regulation of membrane potential	4.04739081664476e-19	4.96817222743145e-17	3.02489208401872e-17	meddra.10016062
facial paralysis	R-HSA-5576891	Cardiac conduction	1.5587726960731e-12	1.27819361077994e-11	4.59427742000493e-12	GO:0051932	synaptic transmission, GABAergic	5.74440411416949e-18	5.64100484011444e-16	3.43454898615608e-16	meddra.10016062
female infertility	R-HSA-3299685	Detoxification of Reactive Oxygen Species	1.21195357327605e-06	3.63586071982816e-05	1.40331466379332e-05	GO:0006706	steroid catabolic process	7.16441300776869e-08	1.80543207795771e-05	7.46607250283264e-06	meddra.10016398
female infertility	R-HSA-3299685	Detoxification of Reactive Oxygen Species	1.21195357327605e-06	3.63586071982816e-05	1.40331466379332e-05	GO:0098869	cellular oxidant detoxification	4.82852458988075e-06	0.000408076052530728	0.00016875325480594	meddra.10016398
female infertility	R-HSA-3299685	Detoxification of Reactive Oxygen Species	1.21195357327605e-06	3.63586071982816e-05	1.40331466379332e-05	GO:0042447	hormone catabolic process	6.4773976592179e-06	0.000408076052530728	0.00016875325480594	meddra.10016398
female infertility	R-HSA-3299685	Detoxification of Reactive Oxygen Species	1.21195357327605e-06	3.63586071982816e-05	1.40331466379332e-05	GO:0061370	testosterone biosynthetic process	6.4773976592179e-06	0.000408076052530728	0.00016875325480594	meddra.10016398
female infertility	R-HSA-3299685	Detoxification of Reactive Oxygen Species	1.21195357327605e-06	3.63586071982816e-05	1.40331466379332e-05	GO:1990748	cellular detoxification	8.40253628534435e-06	0.000423487828781355	0.000175126545736651	meddra.10016398
female infertility	R-HSA-196071	Metabolism of steroid hormones	0.00021610207463695	0.00242621789110496	0.000936434975514196	GO:0006706	steroid catabolic process	7.16441300776869e-08	1.80543207795771e-05	7.46607250283264e-06	meddra.10016398
female infertility	R-HSA-196071	Metabolism of steroid hormones	0.00021610207463695	0.00242621789110496	0.000936434975514196	GO:0098869	cellular oxidant detoxification	4.82852458988075e-06	0.000408076052530728	0.00016875325480594	meddra.10016398
female infertility	R-HSA-196071	Metabolism of steroid hormones	0.00021610207463695	0.00242621789110496	0.000936434975514196	GO:0042447	hormone catabolic process	6.4773976592179e-06	0.000408076052530728	0.00016875325480594	meddra.10016398
female infertility	R-HSA-196071	Metabolism of steroid hormones	0.00021610207463695	0.00242621789110496	0.000936434975514196	GO:0061370	testosterone biosynthetic process	6.4773976592179e-06	0.000408076052530728	0.00016875325480594	meddra.10016398
female infertility	R-HSA-196071	Metabolism of steroid hormones	0.00021610207463695	0.00242621789110496	0.000936434975514196	GO:1990748	cellular detoxification	8.40253628534435e-06	0.000423487828781355	0.000175126545736651	meddra.10016398
female infertility	R-HSA-9711123	Cellular response to chemical stress	0.000242621789110496	0.00242621789110496	0.000936434975514196	GO:0006706	steroid catabolic process	7.16441300776869e-08	1.80543207795771e-05	7.46607250283264e-06	meddra.10016398
female infertility	R-HSA-9711123	Cellular response to chemical stress	0.000242621789110496	0.00242621789110496	0.000936434975514196	GO:0098869	cellular oxidant detoxification	4.82852458988075e-06	0.000408076052530728	0.00016875325480594	meddra.10016398
female infertility	R-HSA-9711123	Cellular response to chemical stress	0.000242621789110496	0.00242621789110496	0.000936434975514196	GO:0042447	hormone catabolic process	6.4773976592179e-06	0.000408076052530728	0.00016875325480594	meddra.10016398
female infertility	R-HSA-9711123	Cellular response to chemical stress	0.000242621789110496	0.00242621789110496	0.000936434975514196	GO:0061370	testosterone biosynthetic process	6.4773976592179e-06	0.000408076052530728	0.00016875325480594	meddra.10016398
female infertility	R-HSA-9711123	Cellular response to chemical stress	0.000242621789110496	0.00242621789110496	0.000936434975514196	GO:1990748	cellular detoxification	8.40253628534435e-06	0.000423487828781355	0.000175126545736651	meddra.10016398
female infertility	R-HSA-8957322	Metabolism of steroids	0.00394860580603828	0.0296145435452871	0.0114301747016898	GO:0006706	steroid catabolic process	7.16441300776869e-08	1.80543207795771e-05	7.46607250283264e-06	meddra.10016398
female infertility	R-HSA-8957322	Metabolism of steroids	0.00394860580603828	0.0296145435452871	0.0114301747016898	GO:0098869	cellular oxidant detoxification	4.82852458988075e-06	0.000408076052530728	0.00016875325480594	meddra.10016398
female infertility	R-HSA-8957322	Metabolism of steroids	0.00394860580603828	0.0296145435452871	0.0114301747016898	GO:0042447	hormone catabolic process	6.4773976592179e-06	0.000408076052530728	0.00016875325480594	meddra.10016398
female infertility	R-HSA-8957322	Metabolism of steroids	0.00394860580603828	0.0296145435452871	0.0114301747016898	GO:0061370	testosterone biosynthetic process	6.4773976592179e-06	0.000408076052530728	0.00016875325480594	meddra.10016398
female infertility	R-HSA-8957322	Metabolism of steroids	0.00394860580603828	0.0296145435452871	0.0114301747016898	GO:1990748	cellular detoxification	8.40253628534435e-06	0.000423487828781355	0.000175126545736651	meddra.10016398
female infertility	R-HSA-193048	Androgen biosynthesis	0.00697524192769861	0.0353098997546651	0.0136283823614497	GO:0006706	steroid catabolic process	7.16441300776869e-08	1.80543207795771e-05	7.46607250283264e-06	meddra.10016398
female infertility	R-HSA-193048	Androgen biosynthesis	0.00697524192769861	0.0353098997546651	0.0136283823614497	GO:0098869	cellular oxidant detoxification	4.82852458988075e-06	0.000408076052530728	0.00016875325480594	meddra.10016398
female infertility	R-HSA-193048	Androgen biosynthesis	0.00697524192769861	0.0353098997546651	0.0136283823614497	GO:0042447	hormone catabolic process	6.4773976592179e-06	0.000408076052530728	0.00016875325480594	meddra.10016398
female infertility	R-HSA-193048	Androgen biosynthesis	0.00697524192769861	0.0353098997546651	0.0136283823614497	GO:0061370	testosterone biosynthetic process	6.4773976592179e-06	0.000408076052530728	0.00016875325480594	meddra.10016398
female infertility	R-HSA-193048	Androgen biosynthesis	0.00697524192769861	0.0353098997546651	0.0136283823614497	GO:1990748	cellular detoxification	8.40253628534435e-06	0.000423487828781355	0.000175126545736651	meddra.10016398
goiter	R-HSA-418555	G alpha (s) signalling events	4.43972498501408e-20	1.9534789934062e-18	6.54275260949444e-19	GO:0007189	adenylate cyclase-activating G protein-coupled receptor signaling pathway	9.72293705716117e-15	5.36706125555296e-12	2.55866764662136e-12	meddra.10018491
goiter	R-HSA-418555	G alpha (s) signalling events	4.43972498501408e-20	1.9534789934062e-18	6.54275260949444e-19	GO:0007188	adenylate cyclase-modulating G protein-coupled receptor signaling pathway	3.76180145589612e-13	1.03825720182733e-10	4.94973875775806e-11	meddra.10018491
goiter	R-HSA-418555	G alpha (s) signalling events	4.43972498501408e-20	1.9534789934062e-18	6.54275260949444e-19	GO:0045776	negative regulation of blood pressure	1.79670771409111e-08	3.30594219392765e-06	1.57605939832554e-06	meddra.10018491
goiter	R-HSA-418555	G alpha (s) signalling events	4.43972498501408e-20	1.9534789934062e-18	6.54275260949444e-19	GO:0019935	cyclic-nucleotide-mediated signaling	1.676749365661e-07	2.31391412461218e-05	1.10312458267171e-05	meddra.10018491
goiter	R-HSA-418555	G alpha (s) signalling events	4.43972498501408e-20	1.9534789934062e-18	6.54275260949444e-19	GO:0007190	activation of adenylate cyclase activity	4.48368977507921e-07	4.94999351168744e-05	2.3598367237259e-05	meddra.10018491
goiter	R-HSA-500792	GPCR ligand binding	8.44381750109047e-15	1.8576398502399e-13	6.2217602639614e-14	GO:0007189	adenylate cyclase-activating G protein-coupled receptor signaling pathway	9.72293705716117e-15	5.36706125555296e-12	2.55866764662136e-12	meddra.10018491
goiter	R-HSA-500792	GPCR ligand binding	8.44381750109047e-15	1.8576398502399e-13	6.2217602639614e-14	GO:0007188	adenylate cyclase-modulating G protein-coupled receptor signaling pathway	3.76180145589612e-13	1.03825720182733e-10	4.94973875775806e-11	meddra.10018491
goiter	R-HSA-500792	GPCR ligand binding	8.44381750109047e-15	1.8576398502399e-13	6.2217602639614e-14	GO:0045776	negative regulation of blood pressure	1.79670771409111e-08	3.30594219392765e-06	1.57605939832554e-06	meddra.10018491
goiter	R-HSA-500792	GPCR ligand binding	8.44381750109047e-15	1.8576398502399e-13	6.2217602639614e-14	GO:0019935	cyclic-nucleotide-mediated signaling	1.676749365661e-07	2.31391412461218e-05	1.10312458267171e-05	meddra.10018491
goiter	R-HSA-500792	GPCR ligand binding	8.44381750109047e-15	1.8576398502399e-13	6.2217602639614e-14	GO:0007190	activation of adenylate cyclase activity	4.48368977507921e-07	4.94999351168744e-05	2.3598367237259e-05	meddra.10018491
goiter	R-HSA-420092	Glucagon-type ligand receptors	1.37553544387795e-10	2.01745198435433e-09	6.7570162155408e-10	GO:0007189	adenylate cyclase-activating G protein-coupled receptor signaling pathway	9.72293705716117e-15	5.36706125555296e-12	2.55866764662136e-12	meddra.10018491
goiter	R-HSA-420092	Glucagon-type ligand receptors	1.37553544387795e-10	2.01745198435433e-09	6.7570162155408e-10	GO:0007188	adenylate cyclase-modulating G protein-coupled receptor signaling pathway	3.76180145589612e-13	1.03825720182733e-10	4.94973875775806e-11	meddra.10018491
goiter	R-HSA-420092	Glucagon-type ligand receptors	1.37553544387795e-10	2.01745198435433e-09	6.7570162155408e-10	GO:0045776	negative regulation of blood pressure	1.79670771409111e-08	3.30594219392765e-06	1.57605939832554e-06	meddra.10018491
goiter	R-HSA-420092	Glucagon-type ligand receptors	1.37553544387795e-10	2.01745198435433e-09	6.7570162155408e-10	GO:0019935	cyclic-nucleotide-mediated signaling	1.676749365661e-07	2.31391412461218e-05	1.10312458267171e-05	meddra.10018491
goiter	R-HSA-420092	Glucagon-type ligand receptors	1.37553544387795e-10	2.01745198435433e-09	6.7570162155408e-10	GO:0007190	activation of adenylate cyclase activity	4.48368977507921e-07	4.94999351168744e-05	2.3598367237259e-05	meddra.10018491
goiter	R-HSA-373080	Class B/2 (Secretin family receptors)	3.24907952783547e-08	3.57398748061901e-07	1.19702929972886e-07	GO:0007189	adenylate cyclase-activating G protein-coupled receptor signaling pathway	9.72293705716117e-15	5.36706125555296e-12	2.55866764662136e-12	meddra.10018491
goiter	R-HSA-373080	Class B/2 (Secretin family receptors)	3.24907952783547e-08	3.57398748061901e-07	1.19702929972886e-07	GO:0007188	adenylate cyclase-modulating G protein-coupled receptor signaling pathway	3.76180145589612e-13	1.03825720182733e-10	4.94973875775806e-11	meddra.10018491
goiter	R-HSA-373080	Class B/2 (Secretin family receptors)	3.24907952783547e-08	3.57398748061901e-07	1.19702929972886e-07	GO:0045776	negative regulation of blood pressure	1.79670771409111e-08	3.30594219392765e-06	1.57605939832554e-06	meddra.10018491
goiter	R-HSA-373080	Class B/2 (Secretin family receptors)	3.24907952783547e-08	3.57398748061901e-07	1.19702929972886e-07	GO:0019935	cyclic-nucleotide-mediated signaling	1.676749365661e-07	2.31391412461218e-05	1.10312458267171e-05	meddra.10018491
goiter	R-HSA-373080	Class B/2 (Secretin family receptors)	3.24907952783547e-08	3.57398748061901e-07	1.19702929972886e-07	GO:0007190	activation of adenylate cyclase activity	4.48368977507921e-07	4.94999351168744e-05	2.3598367237259e-05	meddra.10018491
goiter	R-HSA-373076	Class A/1 (Rhodopsin-like receptors)	6.01060498381201e-07	5.28933238575457e-06	1.77154673207091e-06	GO:0007189	adenylate cyclase-activating G protein-coupled receptor signaling pathway	9.72293705716117e-15	5.36706125555296e-12	2.55866764662136e-12	meddra.10018491
goiter	R-HSA-373076	Class A/1 (Rhodopsin-like receptors)	6.01060498381201e-07	5.28933238575457e-06	1.77154673207091e-06	GO:0007188	adenylate cyclase-modulating G protein-coupled receptor signaling pathway	3.76180145589612e-13	1.03825720182733e-10	4.94973875775806e-11	meddra.10018491
goiter	R-HSA-373076	Class A/1 (Rhodopsin-like receptors)	6.01060498381201e-07	5.28933238575457e-06	1.77154673207091e-06	GO:0045776	negative regulation of blood pressure	1.79670771409111e-08	3.30594219392765e-06	1.57605939832554e-06	meddra.10018491
goiter	R-HSA-373076	Class A/1 (Rhodopsin-like receptors)	6.01060498381201e-07	5.28933238575457e-06	1.77154673207091e-06	GO:0019935	cyclic-nucleotide-mediated signaling	1.676749365661e-07	2.31391412461218e-05	1.10312458267171e-05	meddra.10018491
goiter	R-HSA-373076	Class A/1 (Rhodopsin-like receptors)	6.01060498381201e-07	5.28933238575457e-06	1.77154673207091e-06	GO:0007190	activation of adenylate cyclase activity	4.48368977507921e-07	4.94999351168744e-05	2.3598367237259e-05	meddra.10018491
hemiplegia	R-HSA-445095	Interaction between L1 and Ankyrins	7.02551261051739e-12	2.38867428757591e-10	7.39527643212357e-11	GO:0001508	action potential	3.18124665108181e-09	6.42611823518525e-07	2.41105009345148e-07	meddra.10019468
hemiplegia	R-HSA-445095	Interaction between L1 and Ankyrins	7.02551261051739e-12	2.38867428757591e-10	7.39527643212357e-11	GO:0051899	membrane depolarization	3.71291798266106e-08	3.75004716248767e-06	1.40700049869261e-06	meddra.10019468
hemiplegia	R-HSA-445095	Interaction between L1 and Ankyrins	7.02551261051739e-12	2.38867428757591e-10	7.39527643212357e-11	GO:0086010	membrane depolarization during action potential	2.44307633683949e-07	1.64500473347192e-05	6.17198232464713e-06	meddra.10019468
hemiplegia	R-HSA-445095	Interaction between L1 and Ankyrins	7.02551261051739e-12	2.38867428757591e-10	7.39527643212357e-11	GO:0042391	regulation of membrane potential	7.85997573720252e-07	3.70707188003109e-05	1.39087636978759e-05	meddra.10019468
hemiplegia	R-HSA-445095	Interaction between L1 and Ankyrins	7.02551261051739e-12	2.38867428757591e-10	7.39527643212357e-11	GO:0034765	regulation of monoatomic ion transmembrane transport	9.17592049512647e-07	3.70707188003109e-05	1.39087636978759e-05	meddra.10019468
hemiplegia	R-HSA-373760	L1CAM interactions	7.40148554588362e-09	1.25825254280022e-07	3.8955187083598e-08	GO:0001508	action potential	3.18124665108181e-09	6.42611823518525e-07	2.41105009345148e-07	meddra.10019468
hemiplegia	R-HSA-373760	L1CAM interactions	7.40148554588362e-09	1.25825254280022e-07	3.8955187083598e-08	GO:0051899	membrane depolarization	3.71291798266106e-08	3.75004716248767e-06	1.40700049869261e-06	meddra.10019468
hemiplegia	R-HSA-373760	L1CAM interactions	7.40148554588362e-09	1.25825254280022e-07	3.8955187083598e-08	GO:0086010	membrane depolarization during action potential	2.44307633683949e-07	1.64500473347192e-05	6.17198232464713e-06	meddra.10019468
hemiplegia	R-HSA-373760	L1CAM interactions	7.40148554588362e-09	1.25825254280022e-07	3.8955187083598e-08	GO:0042391	regulation of membrane potential	7.85997573720252e-07	3.70707188003109e-05	1.39087636978759e-05	meddra.10019468
hemiplegia	R-HSA-373760	L1CAM interactions	7.40148554588362e-09	1.25825254280022e-07	3.8955187083598e-08	GO:0034765	regulation of monoatomic ion transmembrane transport	9.17592049512647e-07	3.70707188003109e-05	1.39087636978759e-05	meddra.10019468
hemiplegia	R-HSA-5576892	Phase 0 - rapid depolarisation	1.49146882759251e-06	1.69033133793817e-05	5.23322395646493e-06	GO:0001508	action potential	3.18124665108181e-09	6.42611823518525e-07	2.41105009345148e-07	meddra.10019468
hemiplegia	R-HSA-5576892	Phase 0 - rapid depolarisation	1.49146882759251e-06	1.69033133793817e-05	5.23322395646493e-06	GO:0051899	membrane depolarization	3.71291798266106e-08	3.75004716248767e-06	1.40700049869261e-06	meddra.10019468
hemiplegia	R-HSA-5576892	Phase 0 - rapid depolarisation	1.49146882759251e-06	1.69033133793817e-05	5.23322395646493e-06	GO:0086010	membrane depolarization during action potential	2.44307633683949e-07	1.64500473347192e-05	6.17198232464713e-06	meddra.10019468
hemiplegia	R-HSA-5576892	Phase 0 - rapid depolarisation	1.49146882759251e-06	1.69033133793817e-05	5.23322395646493e-06	GO:0042391	regulation of membrane potential	7.85997573720252e-07	3.70707188003109e-05	1.39087636978759e-05	meddra.10019468
hemiplegia	R-HSA-5576892	Phase 0 - rapid depolarisation	1.49146882759251e-06	1.69033133793817e-05	5.23322395646493e-06	GO:0034765	regulation of monoatomic ion transmembrane transport	9.17592049512647e-07	3.70707188003109e-05	1.39087636978759e-05	meddra.10019468
hemiplegia	R-HSA-209776	Metabolism of amine-derived hormones	7.02905723770596e-05	0.000597469865205006	0.000184975190465946	GO:0001508	action potential	3.18124665108181e-09	6.42611823518525e-07	2.41105009345148e-07	meddra.10019468
hemiplegia	R-HSA-209776	Metabolism of amine-derived hormones	7.02905723770596e-05	0.000597469865205006	0.000184975190465946	GO:0051899	membrane depolarization	3.71291798266106e-08	3.75004716248767e-06	1.40700049869261e-06	meddra.10019468
hemiplegia	R-HSA-209776	Metabolism of amine-derived hormones	7.02905723770596e-05	0.000597469865205006	0.000184975190465946	GO:0086010	membrane depolarization during action potential	2.44307633683949e-07	1.64500473347192e-05	6.17198232464713e-06	meddra.10019468
hemiplegia	R-HSA-209776	Metabolism of amine-derived hormones	7.02905723770596e-05	0.000597469865205006	0.000184975190465946	GO:0042391	regulation of membrane potential	7.85997573720252e-07	3.70707188003109e-05	1.39087636978759e-05	meddra.10019468
hemiplegia	R-HSA-209776	Metabolism of amine-derived hormones	7.02905723770596e-05	0.000597469865205006	0.000184975190465946	GO:0034765	regulation of monoatomic ion transmembrane transport	9.17592049512647e-07	3.70707188003109e-05	1.39087636978759e-05	meddra.10019468
hemiplegia	R-HSA-5576891	Cardiac conduction	9.03021954759519e-05	0.000614054929236473	0.00019010988521253	GO:0001508	action potential	3.18124665108181e-09	6.42611823518525e-07	2.41105009345148e-07	meddra.10019468
hemiplegia	R-HSA-5576891	Cardiac conduction	9.03021954759519e-05	0.000614054929236473	0.00019010988521253	GO:0051899	membrane depolarization	3.71291798266106e-08	3.75004716248767e-06	1.40700049869261e-06	meddra.10019468
hemiplegia	R-HSA-5576891	Cardiac conduction	9.03021954759519e-05	0.000614054929236473	0.00019010988521253	GO:0086010	membrane depolarization during action potential	2.44307633683949e-07	1.64500473347192e-05	6.17198232464713e-06	meddra.10019468
hemiplegia	R-HSA-5576891	Cardiac conduction	9.03021954759519e-05	0.000614054929236473	0.00019010988521253	GO:0042391	regulation of membrane potential	7.85997573720252e-07	3.70707188003109e-05	1.39087636978759e-05	meddra.10019468
hemiplegia	R-HSA-5576891	Cardiac conduction	9.03021954759519e-05	0.000614054929236473	0.00019010988521253	GO:0034765	regulation of monoatomic ion transmembrane transport	9.17592049512647e-07	3.70707188003109e-05	1.39087636978759e-05	meddra.10019468
hepatocellular adenoma	R-HSA-163685	Integration of energy metabolism	1.79748833422967e-05	0.000736970217034163	0.000132446508837975	GO:0007189	adenylate cyclase-activating G protein-coupled receptor signaling pathway	1.62404279933469e-07	7.37315430897948e-05	3.00875297560953e-05	meddra.10019827
hepatocellular adenoma	R-HSA-163685	Integration of energy metabolism	1.79748833422967e-05	0.000736970217034163	0.000132446508837975	GO:0007188	adenylate cyclase-modulating G protein-coupled receptor signaling pathway	9.88150277412283e-07	0.000224310112972588	9.15339204339799e-05	meddra.10019827
hepatocellular adenoma	R-HSA-163685	Integration of energy metabolism	1.79748833422967e-05	0.000736970217034163	0.000132446508837975	GO:0071868	cellular response to monoamine stimulus	3.26925785113488e-06	0.000274046708670904	0.000111829864887733	meddra.10019827
hepatocellular adenoma	R-HSA-163685	Integration of energy metabolism	1.79748833422967e-05	0.000736970217034163	0.000132446508837975	GO:0071870	cellular response to catecholamine stimulus	3.26925785113488e-06	0.000274046708670904	0.000111829864887733	meddra.10019827
hepatocellular adenoma	R-HSA-163685	Integration of energy metabolism	1.79748833422967e-05	0.000736970217034163	0.000132446508837975	GO:0071867	response to monoamine	3.62176266965953e-06	0.000274046708670904	0.000111829864887733	meddra.10019827
hepatocellular adenoma	R-HSA-500792	GPCR ligand binding	4.51810051242962e-05	0.000768108868576367	0.000138042672144662	GO:0007189	adenylate cyclase-activating G protein-coupled receptor signaling pathway	1.62404279933469e-07	7.37315430897948e-05	3.00875297560953e-05	meddra.10019827
hepatocellular adenoma	R-HSA-500792	GPCR ligand binding	4.51810051242962e-05	0.000768108868576367	0.000138042672144662	GO:0007188	adenylate cyclase-modulating G protein-coupled receptor signaling pathway	9.88150277412283e-07	0.000224310112972588	9.15339204339799e-05	meddra.10019827
hepatocellular adenoma	R-HSA-500792	GPCR ligand binding	4.51810051242962e-05	0.000768108868576367	0.000138042672144662	GO:0071868	cellular response to monoamine stimulus	3.26925785113488e-06	0.000274046708670904	0.000111829864887733	meddra.10019827
hepatocellular adenoma	R-HSA-500792	GPCR ligand binding	4.51810051242962e-05	0.000768108868576367	0.000138042672144662	GO:0071870	cellular response to catecholamine stimulus	3.26925785113488e-06	0.000274046708670904	0.000111829864887733	meddra.10019827
hepatocellular adenoma	R-HSA-500792	GPCR ligand binding	4.51810051242962e-05	0.000768108868576367	0.000138042672144662	GO:0071867	response to monoamine	3.62176266965953e-06	0.000274046708670904	0.000111829864887733	meddra.10019827
hepatocellular adenoma	R-HSA-418555	G alpha (s) signalling events	5.62030879446122e-05	0.000768108868576367	0.000138042672144662	GO:0007189	adenylate cyclase-activating G protein-coupled receptor signaling pathway	1.62404279933469e-07	7.37315430897948e-05	3.00875297560953e-05	meddra.10019827
hepatocellular adenoma	R-HSA-418555	G alpha (s) signalling events	5.62030879446122e-05	0.000768108868576367	0.000138042672144662	GO:0007188	adenylate cyclase-modulating G protein-coupled receptor signaling pathway	9.88150277412283e-07	0.000224310112972588	9.15339204339799e-05	meddra.10019827
hepatocellular adenoma	R-HSA-418555	G alpha (s) signalling events	5.62030879446122e-05	0.000768108868576367	0.000138042672144662	GO:0071868	cellular response to monoamine stimulus	3.26925785113488e-06	0.000274046708670904	0.000111829864887733	meddra.10019827
hepatocellular adenoma	R-HSA-418555	G alpha (s) signalling events	5.62030879446122e-05	0.000768108868576367	0.000138042672144662	GO:0071870	cellular response to catecholamine stimulus	3.26925785113488e-06	0.000274046708670904	0.000111829864887733	meddra.10019827
hepatocellular adenoma	R-HSA-418555	G alpha (s) signalling events	5.62030879446122e-05	0.000768108868576367	0.000138042672144662	GO:0071867	response to monoamine	3.62176266965953e-06	0.000274046708670904	0.000111829864887733	meddra.10019827
hepatocellular adenoma	R-HSA-163359	Glucagon signaling in metabolic regulation	0.000129728359120865	0.00106377254479109	0.000191178634493906	GO:0007189	adenylate cyclase-activating G protein-coupled receptor signaling pathway	1.62404279933469e-07	7.37315430897948e-05	3.00875297560953e-05	meddra.10019827
hepatocellular adenoma	R-HSA-163359	Glucagon signaling in metabolic regulation	0.000129728359120865	0.00106377254479109	0.000191178634493906	GO:0007188	adenylate cyclase-modulating G protein-coupled receptor signaling pathway	9.88150277412283e-07	0.000224310112972588	9.15339204339799e-05	meddra.10019827
hepatocellular adenoma	R-HSA-163359	Glucagon signaling in metabolic regulation	0.000129728359120865	0.00106377254479109	0.000191178634493906	GO:0071868	cellular response to monoamine stimulus	3.26925785113488e-06	0.000274046708670904	0.000111829864887733	meddra.10019827
hepatocellular adenoma	R-HSA-163359	Glucagon signaling in metabolic regulation	0.000129728359120865	0.00106377254479109	0.000191178634493906	GO:0071870	cellular response to catecholamine stimulus	3.26925785113488e-06	0.000274046708670904	0.000111829864887733	meddra.10019827
hepatocellular adenoma	R-HSA-163359	Glucagon signaling in metabolic regulation	0.000129728359120865	0.00106377254479109	0.000191178634493906	GO:0071867	response to monoamine	3.62176266965953e-06	0.000274046708670904	0.000111829864887733	meddra.10019827
hepatocellular adenoma	R-HSA-420092	Glucagon-type ligand receptors	0.000129728359120865	0.00106377254479109	0.000191178634493906	GO:0007189	adenylate cyclase-activating G protein-coupled receptor signaling pathway	1.62404279933469e-07	7.37315430897948e-05	3.00875297560953e-05	meddra.10019827
hepatocellular adenoma	R-HSA-420092	Glucagon-type ligand receptors	0.000129728359120865	0.00106377254479109	0.000191178634493906	GO:0007188	adenylate cyclase-modulating G protein-coupled receptor signaling pathway	9.88150277412283e-07	0.000224310112972588	9.15339204339799e-05	meddra.10019827
hepatocellular adenoma	R-HSA-420092	Glucagon-type ligand receptors	0.000129728359120865	0.00106377254479109	0.000191178634493906	GO:0071868	cellular response to monoamine stimulus	3.26925785113488e-06	0.000274046708670904	0.000111829864887733	meddra.10019827
hepatocellular adenoma	R-HSA-420092	Glucagon-type ligand receptors	0.000129728359120865	0.00106377254479109	0.000191178634493906	GO:0071870	cellular response to catecholamine stimulus	3.26925785113488e-06	0.000274046708670904	0.000111829864887733	meddra.10019827
hepatocellular adenoma	R-HSA-420092	Glucagon-type ligand receptors	0.000129728359120865	0.00106377254479109	0.000191178634493906	GO:0071867	response to monoamine	3.62176266965953e-06	0.000274046708670904	0.000111829864887733	meddra.10019827
hostility	R-HSA-112311	Neurotransmitter clearance	4.66362583503468e-10	1.95872285071457e-08	8.83634368743413e-09	GO:0042417	dopamine metabolic process	1.52766893620238e-18	1.11214298555533e-15	3.50559819044335e-16	meddra.10020400
hostility	R-HSA-112311	Neurotransmitter clearance	4.66362583503468e-10	1.95872285071457e-08	8.83634368743413e-09	GO:0006584	catecholamine metabolic process	2.62801628779351e-17	6.37731952504558e-15	2.01020193241749e-15	meddra.10020400
hostility	R-HSA-112311	Neurotransmitter clearance	4.66362583503468e-10	1.95872285071457e-08	8.83634368743413e-09	GO:0009712	catechol-containing compound metabolic process	2.62801628779351e-17	6.37731952504558e-15	2.01020193241749e-15	meddra.10020400
hostility	R-HSA-112311	Neurotransmitter clearance	4.66362583503468e-10	1.95872285071457e-08	8.83634368743413e-09	GO:0015844	monoamine transport	1.11140330258016e-15	2.0227540106959e-13	6.37594526217041e-14	meddra.10020400
hostility	R-HSA-112311	Neurotransmitter clearance	4.66362583503468e-10	1.95872285071457e-08	8.83634368743413e-09	GO:0006576	biogenic amine metabolic process	2.68521685638663e-15	3.90967574289893e-13	1.23237320987849e-13	meddra.10020400
hostility	R-HSA-373076	Class A/1 (Rhodopsin-like receptors)	1.18394462446946e-07	2.48628371138586e-06	1.12163174949738e-06	GO:0042417	dopamine metabolic process	1.52766893620238e-18	1.11214298555533e-15	3.50559819044335e-16	meddra.10020400
hostility	R-HSA-373076	Class A/1 (Rhodopsin-like receptors)	1.18394462446946e-07	2.48628371138586e-06	1.12163174949738e-06	GO:0006584	catecholamine metabolic process	2.62801628779351e-17	6.37731952504558e-15	2.01020193241749e-15	meddra.10020400
hostility	R-HSA-373076	Class A/1 (Rhodopsin-like receptors)	1.18394462446946e-07	2.48628371138586e-06	1.12163174949738e-06	GO:0009712	catechol-containing compound metabolic process	2.62801628779351e-17	6.37731952504558e-15	2.01020193241749e-15	meddra.10020400
hostility	R-HSA-373076	Class A/1 (Rhodopsin-like receptors)	1.18394462446946e-07	2.48628371138586e-06	1.12163174949738e-06	GO:0015844	monoamine transport	1.11140330258016e-15	2.0227540106959e-13	6.37594526217041e-14	meddra.10020400
hostility	R-HSA-373076	Class A/1 (Rhodopsin-like receptors)	1.18394462446946e-07	2.48628371138586e-06	1.12163174949738e-06	GO:0006576	biogenic amine metabolic process	2.68521685638663e-15	3.90967574289893e-13	1.23237320987849e-13	meddra.10020400
hostility	R-HSA-375280	Amine ligand-binding receptors	2.4228329120602e-07	3.39196607688427e-06	1.53021026024855e-06	GO:0042417	dopamine metabolic process	1.52766893620238e-18	1.11214298555533e-15	3.50559819044335e-16	meddra.10020400
hostility	R-HSA-375280	Amine ligand-binding receptors	2.4228329120602e-07	3.39196607688427e-06	1.53021026024855e-06	GO:0006584	catecholamine metabolic process	2.62801628779351e-17	6.37731952504558e-15	2.01020193241749e-15	meddra.10020400
hostility	R-HSA-375280	Amine ligand-binding receptors	2.4228329120602e-07	3.39196607688427e-06	1.53021026024855e-06	GO:0009712	catechol-containing compound metabolic process	2.62801628779351e-17	6.37731952504558e-15	2.01020193241749e-15	meddra.10020400
hostility	R-HSA-375280	Amine ligand-binding receptors	2.4228329120602e-07	3.39196607688427e-06	1.53021026024855e-06	GO:0015844	monoamine transport	1.11140330258016e-15	2.0227540106959e-13	6.37594526217041e-14	meddra.10020400
hostility	R-HSA-375280	Amine ligand-binding receptors	2.4228329120602e-07	3.39196607688427e-06	1.53021026024855e-06	GO:0006576	biogenic amine metabolic process	2.68521685638663e-15	3.90967574289893e-13	1.23237320987849e-13	meddra.10020400
hostility	R-HSA-500792	GPCR ligand binding	1.14750333676701e-06	1.20487850360536e-05	5.43554212152795e-06	GO:0042417	dopamine metabolic process	1.52766893620238e-18	1.11214298555533e-15	3.50559819044335e-16	meddra.10020400
hostility	R-HSA-500792	GPCR ligand binding	1.14750333676701e-06	1.20487850360536e-05	5.43554212152795e-06	GO:0006584	catecholamine metabolic process	2.62801628779351e-17	6.37731952504558e-15	2.01020193241749e-15	meddra.10020400
hostility	R-HSA-500792	GPCR ligand binding	1.14750333676701e-06	1.20487850360536e-05	5.43554212152795e-06	GO:0009712	catechol-containing compound metabolic process	2.62801628779351e-17	6.37731952504558e-15	2.01020193241749e-15	meddra.10020400
hostility	R-HSA-500792	GPCR ligand binding	1.14750333676701e-06	1.20487850360536e-05	5.43554212152795e-06	GO:0015844	monoamine transport	1.11140330258016e-15	2.0227540106959e-13	6.37594526217041e-14	meddra.10020400
hostility	R-HSA-500792	GPCR ligand binding	1.14750333676701e-06	1.20487850360536e-05	5.43554212152795e-06	GO:0006576	biogenic amine metabolic process	2.68521685638663e-15	3.90967574289893e-13	1.23237320987849e-13	meddra.10020400
hostility	R-HSA-390666	Serotonin receptors	0.000113471428465134	0.000953159999107122	0.000429996992078401	GO:0042417	dopamine metabolic process	1.52766893620238e-18	1.11214298555533e-15	3.50559819044335e-16	meddra.10020400
hostility	R-HSA-390666	Serotonin receptors	0.000113471428465134	0.000953159999107122	0.000429996992078401	GO:0006584	catecholamine metabolic process	2.62801628779351e-17	6.37731952504558e-15	2.01020193241749e-15	meddra.10020400
hostility	R-HSA-390666	Serotonin receptors	0.000113471428465134	0.000953159999107122	0.000429996992078401	GO:0009712	catechol-containing compound metabolic process	2.62801628779351e-17	6.37731952504558e-15	2.01020193241749e-15	meddra.10020400
hostility	R-HSA-390666	Serotonin receptors	0.000113471428465134	0.000953159999107122	0.000429996992078401	GO:0015844	monoamine transport	1.11140330258016e-15	2.0227540106959e-13	6.37594526217041e-14	meddra.10020400
hostility	R-HSA-390666	Serotonin receptors	0.000113471428465134	0.000953159999107122	0.000429996992078401	GO:0006576	biogenic amine metabolic process	2.68521685638663e-15	3.90967574289893e-13	1.23237320987849e-13	meddra.10020400
hypercalcemia	R-HSA-2219530	Constitutive Signaling by Aberrant PI3K in Cancer	7.41018414296368e-07	0.000102260541172899	5.14812793090108e-05	GO:0033674	positive regulation of kinase activity	1.32987155477798e-08	8.92343813256025e-06	4.52156328624513e-06	meddra.10020587
hypercalcemia	R-HSA-2219530	Constitutive Signaling by Aberrant PI3K in Cancer	7.41018414296368e-07	0.000102260541172899	5.14812793090108e-05	GO:0051347	positive regulation of transferase activity	4.52842215987512e-08	1.5192856346381e-05	7.6983176717877e-06	meddra.10020587
hypercalcemia	R-HSA-2219530	Constitutive Signaling by Aberrant PI3K in Cancer	7.41018414296368e-07	0.000102260541172899	5.14812793090108e-05	GO:0043552	positive regulation of phosphatidylinositol 3-kinase activity	1.94873738500148e-07	4.35867595111997e-05	2.20856903633501e-05	meddra.10020587
hypercalcemia	R-HSA-2219530	Constitutive Signaling by Aberrant PI3K in Cancer	7.41018414296368e-07	0.000102260541172899	5.14812793090108e-05	GO:0090218	positive regulation of lipid kinase activity	3.80350559516883e-07	6.38038063589571e-05	3.2329797558935e-05	meddra.10020587
hypercalcemia	R-HSA-2219530	Constitutive Signaling by Aberrant PI3K in Cancer	7.41018414296368e-07	0.000102260541172899	5.14812793090108e-05	GO:0043550	regulation of lipid kinase activity	1.33141222338467e-06	0.000178675520378222	9.05360311901574e-05	meddra.10020587
hypercalcemia	R-HSA-2219528	PI3K/AKT Signaling in Cancer	2.35714590891743e-06	0.000106811431933876	5.37723455960017e-05	GO:0033674	positive regulation of kinase activity	1.32987155477798e-08	8.92343813256025e-06	4.52156328624513e-06	meddra.10020587
hypercalcemia	R-HSA-2219528	PI3K/AKT Signaling in Cancer	2.35714590891743e-06	0.000106811431933876	5.37723455960017e-05	GO:0051347	positive regulation of transferase activity	4.52842215987512e-08	1.5192856346381e-05	7.6983176717877e-06	meddra.10020587
hypercalcemia	R-HSA-2219528	PI3K/AKT Signaling in Cancer	2.35714590891743e-06	0.000106811431933876	5.37723455960017e-05	GO:0043552	positive regulation of phosphatidylinositol 3-kinase activity	1.94873738500148e-07	4.35867595111997e-05	2.20856903633501e-05	meddra.10020587
hypercalcemia	R-HSA-2219528	PI3K/AKT Signaling in Cancer	2.35714590891743e-06	0.000106811431933876	5.37723455960017e-05	GO:0090218	positive regulation of lipid kinase activity	3.80350559516883e-07	6.38038063589571e-05	3.2329797558935e-05	meddra.10020587
hypercalcemia	R-HSA-2219528	PI3K/AKT Signaling in Cancer	2.35714590891743e-06	0.000106811431933876	5.37723455960017e-05	GO:0043550	regulation of lipid kinase activity	1.33141222338467e-06	0.000178675520378222	9.05360311901574e-05	meddra.10020587
hypercalcemia	R-HSA-6811558	PI5P, PP2A and IER3 Regulate PI3K/AKT Signaling	2.54399092624691e-06	0.000106811431933876	5.37723455960017e-05	GO:0033674	positive regulation of kinase activity	1.32987155477798e-08	8.92343813256025e-06	4.52156328624513e-06	meddra.10020587
hypercalcemia	R-HSA-6811558	PI5P, PP2A and IER3 Regulate PI3K/AKT Signaling	2.54399092624691e-06	0.000106811431933876	5.37723455960017e-05	GO:0051347	positive regulation of transferase activity	4.52842215987512e-08	1.5192856346381e-05	7.6983176717877e-06	meddra.10020587
hypercalcemia	R-HSA-6811558	PI5P, PP2A and IER3 Regulate PI3K/AKT Signaling	2.54399092624691e-06	0.000106811431933876	5.37723455960017e-05	GO:0043552	positive regulation of phosphatidylinositol 3-kinase activity	1.94873738500148e-07	4.35867595111997e-05	2.20856903633501e-05	meddra.10020587
hypercalcemia	R-HSA-6811558	PI5P, PP2A and IER3 Regulate PI3K/AKT Signaling	2.54399092624691e-06	0.000106811431933876	5.37723455960017e-05	GO:0090218	positive regulation of lipid kinase activity	3.80350559516883e-07	6.38038063589571e-05	3.2329797558935e-05	meddra.10020587
hypercalcemia	R-HSA-6811558	PI5P, PP2A and IER3 Regulate PI3K/AKT Signaling	2.54399092624691e-06	0.000106811431933876	5.37723455960017e-05	GO:0043550	regulation of lipid kinase activity	1.33141222338467e-06	0.000178675520378222	9.05360311901574e-05	meddra.10020587
hypercalcemia	R-HSA-199418	Negative regulation of the PI3K/AKT network	3.28553224439034e-06	0.000106811431933876	5.37723455960017e-05	GO:0033674	positive regulation of kinase activity	1.32987155477798e-08	8.92343813256025e-06	4.52156328624513e-06	meddra.10020587
hypercalcemia	R-HSA-199418	Negative regulation of the PI3K/AKT network	3.28553224439034e-06	0.000106811431933876	5.37723455960017e-05	GO:0051347	positive regulation of transferase activity	4.52842215987512e-08	1.5192856346381e-05	7.6983176717877e-06	meddra.10020587
hypercalcemia	R-HSA-199418	Negative regulation of the PI3K/AKT network	3.28553224439034e-06	0.000106811431933876	5.37723455960017e-05	GO:0043552	positive regulation of phosphatidylinositol 3-kinase activity	1.94873738500148e-07	4.35867595111997e-05	2.20856903633501e-05	meddra.10020587
hypercalcemia	R-HSA-199418	Negative regulation of the PI3K/AKT network	3.28553224439034e-06	0.000106811431933876	5.37723455960017e-05	GO:0090218	positive regulation of lipid kinase activity	3.80350559516883e-07	6.38038063589571e-05	3.2329797558935e-05	meddra.10020587
hypercalcemia	R-HSA-199418	Negative regulation of the PI3K/AKT network	3.28553224439034e-06	0.000106811431933876	5.37723455960017e-05	GO:0043550	regulation of lipid kinase activity	1.33141222338467e-06	0.000178675520378222	9.05360311901574e-05	meddra.10020587
hypercalcemia	R-HSA-5673001	RAF/MAP kinase cascade	4.18530282219196e-06	0.000106811431933876	5.37723455960017e-05	GO:0033674	positive regulation of kinase activity	1.32987155477798e-08	8.92343813256025e-06	4.52156328624513e-06	meddra.10020587
hypercalcemia	R-HSA-5673001	RAF/MAP kinase cascade	4.18530282219196e-06	0.000106811431933876	5.37723455960017e-05	GO:0051347	positive regulation of transferase activity	4.52842215987512e-08	1.5192856346381e-05	7.6983176717877e-06	meddra.10020587
hypercalcemia	R-HSA-5673001	RAF/MAP kinase cascade	4.18530282219196e-06	0.000106811431933876	5.37723455960017e-05	GO:0043552	positive regulation of phosphatidylinositol 3-kinase activity	1.94873738500148e-07	4.35867595111997e-05	2.20856903633501e-05	meddra.10020587
hypercalcemia	R-HSA-5673001	RAF/MAP kinase cascade	4.18530282219196e-06	0.000106811431933876	5.37723455960017e-05	GO:0090218	positive regulation of lipid kinase activity	3.80350559516883e-07	6.38038063589571e-05	3.2329797558935e-05	meddra.10020587
hypercalcemia	R-HSA-5673001	RAF/MAP kinase cascade	4.18530282219196e-06	0.000106811431933876	5.37723455960017e-05	GO:0043550	regulation of lipid kinase activity	1.33141222338467e-06	0.000178675520378222	9.05360311901574e-05	meddra.10020587
hypercalciuria	R-HSA-1475029	Reversible hydration of carbon dioxide	1.17206743866709e-12	6.5635776565357e-11	2.52919815712372e-11	GO:0006730	one-carbon metabolic process	4.83062571316607e-13	1.367067076826e-10	7.37306029904296e-11	meddra.10020590
hypercalciuria	R-HSA-1475029	Reversible hydration of carbon dioxide	1.17206743866709e-12	6.5635776565357e-11	2.52919815712372e-11	GO:0042359	vitamin D metabolic process	3.37373854872589e-12	4.77384004644713e-10	2.57469520823818e-10	meddra.10020590
hypercalciuria	R-HSA-1475029	Reversible hydration of carbon dioxide	1.17206743866709e-12	6.5635776565357e-11	2.52919815712372e-11	GO:0006766	vitamin metabolic process	2.46963077123285e-10	1.85822454411987e-08	1.00220405020413e-08	meddra.10020590
hypercalciuria	R-HSA-1475029	Reversible hydration of carbon dioxide	1.17206743866709e-12	6.5635776565357e-11	2.52919815712372e-11	GO:0006775	fat-soluble vitamin metabolic process	2.62646578674187e-10	1.85822454411987e-08	1.00220405020413e-08	meddra.10020590
hypercalciuria	R-HSA-1475029	Reversible hydration of carbon dioxide	1.17206743866709e-12	6.5635776565357e-11	2.52919815712372e-11	GO:0071305	cellular response to vitamin D	2.49785843781171e-09	1.41378787580143e-07	7.62504154700416e-08	meddra.10020590
hypercalciuria	R-HSA-196791	Vitamin D (calciferol) metabolism	1.17206743866709e-12	6.5635776565357e-11	2.52919815712372e-11	GO:0006730	one-carbon metabolic process	4.83062571316607e-13	1.367067076826e-10	7.37306029904296e-11	meddra.10020590
hypercalciuria	R-HSA-196791	Vitamin D (calciferol) metabolism	1.17206743866709e-12	6.5635776565357e-11	2.52919815712372e-11	GO:0042359	vitamin D metabolic process	3.37373854872589e-12	4.77384004644713e-10	2.57469520823818e-10	meddra.10020590
hypercalciuria	R-HSA-196791	Vitamin D (calciferol) metabolism	1.17206743866709e-12	6.5635776565357e-11	2.52919815712372e-11	GO:0006766	vitamin metabolic process	2.46963077123285e-10	1.85822454411987e-08	1.00220405020413e-08	meddra.10020590
hypercalciuria	R-HSA-196791	Vitamin D (calciferol) metabolism	1.17206743866709e-12	6.5635776565357e-11	2.52919815712372e-11	GO:0006775	fat-soluble vitamin metabolic process	2.62646578674187e-10	1.85822454411987e-08	1.00220405020413e-08	meddra.10020590
hypercalciuria	R-HSA-196791	Vitamin D (calciferol) metabolism	1.17206743866709e-12	6.5635776565357e-11	2.52919815712372e-11	GO:0071305	cellular response to vitamin D	2.49785843781171e-09	1.41378787580143e-07	7.62504154700416e-08	meddra.10020590
hypercalciuria	R-HSA-8957322	Metabolism of steroids	9.37291284253457e-07	3.49922079454624e-05	1.34838395278568e-05	GO:0006730	one-carbon metabolic process	4.83062571316607e-13	1.367067076826e-10	7.37306029904296e-11	meddra.10020590
hypercalciuria	R-HSA-8957322	Metabolism of steroids	9.37291284253457e-07	3.49922079454624e-05	1.34838395278568e-05	GO:0042359	vitamin D metabolic process	3.37373854872589e-12	4.77384004644713e-10	2.57469520823818e-10	meddra.10020590
hypercalciuria	R-HSA-8957322	Metabolism of steroids	9.37291284253457e-07	3.49922079454624e-05	1.34838395278568e-05	GO:0006766	vitamin metabolic process	2.46963077123285e-10	1.85822454411987e-08	1.00220405020413e-08	meddra.10020590
hypercalciuria	R-HSA-8957322	Metabolism of steroids	9.37291284253457e-07	3.49922079454624e-05	1.34838395278568e-05	GO:0006775	fat-soluble vitamin metabolic process	2.62646578674187e-10	1.85822454411987e-08	1.00220405020413e-08	meddra.10020590
hypercalciuria	R-HSA-8957322	Metabolism of steroids	9.37291284253457e-07	3.49922079454624e-05	1.34838395278568e-05	GO:0071305	cellular response to vitamin D	2.49785843781171e-09	1.41378787580143e-07	7.62504154700416e-08	meddra.10020590
hypercalciuria	R-HSA-5579029	Metabolic disorders of biological oxidation enzymes	9.57237982147097e-06	0.000268026635001187	0.000103280940179029	GO:0006730	one-carbon metabolic process	4.83062571316607e-13	1.367067076826e-10	7.37306029904296e-11	meddra.10020590
hypercalciuria	R-HSA-5579029	Metabolic disorders of biological oxidation enzymes	9.57237982147097e-06	0.000268026635001187	0.000103280940179029	GO:0042359	vitamin D metabolic process	3.37373854872589e-12	4.77384004644713e-10	2.57469520823818e-10	meddra.10020590
hypercalciuria	R-HSA-5579029	Metabolic disorders of biological oxidation enzymes	9.57237982147097e-06	0.000268026635001187	0.000103280940179029	GO:0006766	vitamin metabolic process	2.46963077123285e-10	1.85822454411987e-08	1.00220405020413e-08	meddra.10020590
hypercalciuria	R-HSA-5579029	Metabolic disorders of biological oxidation enzymes	9.57237982147097e-06	0.000268026635001187	0.000103280940179029	GO:0006775	fat-soluble vitamin metabolic process	2.62646578674187e-10	1.85822454411987e-08	1.00220405020413e-08	meddra.10020590
hypercalciuria	R-HSA-5579029	Metabolic disorders of biological oxidation enzymes	9.57237982147097e-06	0.000268026635001187	0.000103280940179029	GO:0071305	cellular response to vitamin D	2.49785843781171e-09	1.41378787580143e-07	7.62504154700416e-08	meddra.10020590
hypercalciuria	R-HSA-211897	Cytochrome P450 - arranged by substrate type	7.14631661897903e-05	0.0016007749226513	0.000616839960796085	GO:0006730	one-carbon metabolic process	4.83062571316607e-13	1.367067076826e-10	7.37306029904296e-11	meddra.10020590
hypercalciuria	R-HSA-211897	Cytochrome P450 - arranged by substrate type	7.14631661897903e-05	0.0016007749226513	0.000616839960796085	GO:0042359	vitamin D metabolic process	3.37373854872589e-12	4.77384004644713e-10	2.57469520823818e-10	meddra.10020590
hypercalciuria	R-HSA-211897	Cytochrome P450 - arranged by substrate type	7.14631661897903e-05	0.0016007749226513	0.000616839960796085	GO:0006766	vitamin metabolic process	2.46963077123285e-10	1.85822454411987e-08	1.00220405020413e-08	meddra.10020590
hypercalciuria	R-HSA-211897	Cytochrome P450 - arranged by substrate type	7.14631661897903e-05	0.0016007749226513	0.000616839960796085	GO:0006775	fat-soluble vitamin metabolic process	2.62646578674187e-10	1.85822454411987e-08	1.00220405020413e-08	meddra.10020590
hypercalciuria	R-HSA-211897	Cytochrome P450 - arranged by substrate type	7.14631661897903e-05	0.0016007749226513	0.000616839960796085	GO:0071305	cellular response to vitamin D	2.49785843781171e-09	1.41378787580143e-07	7.62504154700416e-08	meddra.10020590
hyperkalemia	R-HSA-5576891	Cardiac conduction	1.27068891258926e-17	9.02189127938376e-16	4.8152421950751e-16	GO:0034765	regulation of monoatomic ion transmembrane transport	5.56290941165362e-18	3.39893765052036e-15	1.87967781172717e-15	meddra.10020647
hyperkalemia	R-HSA-5576891	Cardiac conduction	1.27068891258926e-17	9.02189127938376e-16	4.8152421950751e-16	GO:0098659	inorganic cation import across plasma membrane	2.31864881822943e-17	4.72231475979393e-15	2.6115307742163e-15	meddra.10020647
hyperkalemia	R-HSA-5576891	Cardiac conduction	1.27068891258926e-17	9.02189127938376e-16	4.8152421950751e-16	GO:0099587	inorganic ion import across plasma membrane	2.31864881822943e-17	4.72231475979393e-15	2.6115307742163e-15	meddra.10020647
hyperkalemia	R-HSA-5576891	Cardiac conduction	1.27068891258926e-17	9.02189127938376e-16	4.8152421950751e-16	GO:0098739	import across plasma membrane	3.08949594582933e-15	4.71920505725431e-13	2.60981104897688e-13	meddra.10020647
hyperkalemia	R-HSA-5576891	Cardiac conduction	1.27068891258926e-17	9.02189127938376e-16	4.8152421950751e-16	GO:0098703	calcium ion import across plasma membrane	5.56768709887622e-15	6.2190884174916e-13	3.43927535879887e-13	meddra.10020647
hyperkalemia	R-HSA-5576892	Phase 0 - rapid depolarisation	2.41887571944243e-15	6.62553233425732e-14	3.53623667951466e-14	GO:0034765	regulation of monoatomic ion transmembrane transport	5.56290941165362e-18	3.39893765052036e-15	1.87967781172717e-15	meddra.10020647
hyperkalemia	R-HSA-5576892	Phase 0 - rapid depolarisation	2.41887571944243e-15	6.62553233425732e-14	3.53623667951466e-14	GO:0098659	inorganic cation import across plasma membrane	2.31864881822943e-17	4.72231475979393e-15	2.6115307742163e-15	meddra.10020647
hyperkalemia	R-HSA-5576892	Phase 0 - rapid depolarisation	2.41887571944243e-15	6.62553233425732e-14	3.53623667951466e-14	GO:0099587	inorganic ion import across plasma membrane	2.31864881822943e-17	4.72231475979393e-15	2.6115307742163e-15	meddra.10020647
hyperkalemia	R-HSA-5576892	Phase 0 - rapid depolarisation	2.41887571944243e-15	6.62553233425732e-14	3.53623667951466e-14	GO:0098739	import across plasma membrane	3.08949594582933e-15	4.71920505725431e-13	2.60981104897688e-13	meddra.10020647
hyperkalemia	R-HSA-5576892	Phase 0 - rapid depolarisation	2.41887571944243e-15	6.62553233425732e-14	3.53623667951466e-14	GO:0098703	calcium ion import across plasma membrane	5.56768709887622e-15	6.2190884174916e-13	3.43927535879887e-13	meddra.10020647
hyperkalemia	R-HSA-397014	Muscle contraction	2.79952070461577e-15	6.62553233425732e-14	3.53623667951466e-14	GO:0034765	regulation of monoatomic ion transmembrane transport	5.56290941165362e-18	3.39893765052036e-15	1.87967781172717e-15	meddra.10020647
hyperkalemia	R-HSA-397014	Muscle contraction	2.79952070461577e-15	6.62553233425732e-14	3.53623667951466e-14	GO:0098659	inorganic cation import across plasma membrane	2.31864881822943e-17	4.72231475979393e-15	2.6115307742163e-15	meddra.10020647
hyperkalemia	R-HSA-397014	Muscle contraction	2.79952070461577e-15	6.62553233425732e-14	3.53623667951466e-14	GO:0099587	inorganic ion import across plasma membrane	2.31864881822943e-17	4.72231475979393e-15	2.6115307742163e-15	meddra.10020647
hyperkalemia	R-HSA-397014	Muscle contraction	2.79952070461577e-15	6.62553233425732e-14	3.53623667951466e-14	GO:0098739	import across plasma membrane	3.08949594582933e-15	4.71920505725431e-13	2.60981104897688e-13	meddra.10020647
hyperkalemia	R-HSA-397014	Muscle contraction	2.79952070461577e-15	6.62553233425732e-14	3.53623667951466e-14	GO:0098703	calcium ion import across plasma membrane	5.56768709887622e-15	6.2190884174916e-13	3.43927535879887e-13	meddra.10020647
hyperkalemia	R-HSA-445095	Interaction between L1 and Ankyrins	3.87497248459962e-11	6.87807616016433e-10	3.67102656435754e-10	GO:0034765	regulation of monoatomic ion transmembrane transport	5.56290941165362e-18	3.39893765052036e-15	1.87967781172717e-15	meddra.10020647
hyperkalemia	R-HSA-445095	Interaction between L1 and Ankyrins	3.87497248459962e-11	6.87807616016433e-10	3.67102656435754e-10	GO:0098659	inorganic cation import across plasma membrane	2.31864881822943e-17	4.72231475979393e-15	2.6115307742163e-15	meddra.10020647
hyperkalemia	R-HSA-445095	Interaction between L1 and Ankyrins	3.87497248459962e-11	6.87807616016433e-10	3.67102656435754e-10	GO:0099587	inorganic ion import across plasma membrane	2.31864881822943e-17	4.72231475979393e-15	2.6115307742163e-15	meddra.10020647
hyperkalemia	R-HSA-445095	Interaction between L1 and Ankyrins	3.87497248459962e-11	6.87807616016433e-10	3.67102656435754e-10	GO:0098739	import across plasma membrane	3.08949594582933e-15	4.71920505725431e-13	2.60981104897688e-13	meddra.10020647
hyperkalemia	R-HSA-445095	Interaction between L1 and Ankyrins	3.87497248459962e-11	6.87807616016433e-10	3.67102656435754e-10	GO:0098703	calcium ion import across plasma membrane	5.56768709887622e-15	6.2190884174916e-13	3.43927535879887e-13	meddra.10020647
hyperkalemia	R-HSA-112315	Transmission across Chemical Synapses	6.17550913432866e-08	8.76922297074669e-07	4.68038587022804e-07	GO:0034765	regulation of monoatomic ion transmembrane transport	5.56290941165362e-18	3.39893765052036e-15	1.87967781172717e-15	meddra.10020647
hyperkalemia	R-HSA-112315	Transmission across Chemical Synapses	6.17550913432866e-08	8.76922297074669e-07	4.68038587022804e-07	GO:0098659	inorganic cation import across plasma membrane	2.31864881822943e-17	4.72231475979393e-15	2.6115307742163e-15	meddra.10020647
hyperkalemia	R-HSA-112315	Transmission across Chemical Synapses	6.17550913432866e-08	8.76922297074669e-07	4.68038587022804e-07	GO:0099587	inorganic ion import across plasma membrane	2.31864881822943e-17	4.72231475979393e-15	2.6115307742163e-15	meddra.10020647
hyperkalemia	R-HSA-112315	Transmission across Chemical Synapses	6.17550913432866e-08	8.76922297074669e-07	4.68038587022804e-07	GO:0098739	import across plasma membrane	3.08949594582933e-15	4.71920505725431e-13	2.60981104897688e-13	meddra.10020647
hyperkalemia	R-HSA-112315	Transmission across Chemical Synapses	6.17550913432866e-08	8.76922297074669e-07	4.68038587022804e-07	GO:0098703	calcium ion import across plasma membrane	5.56768709887622e-15	6.2190884174916e-13	3.43927535879887e-13	meddra.10020647
hyperphosphatemia	R-HSA-500792	GPCR ligand binding	9.98182066590847e-39	1.15789119724538e-36	4.09780006284663e-37	GO:1903351	cellular response to dopamine	1.56407268211593e-20	4.41659669049414e-18	2.57126181922328e-18	meddra.10020712
hyperphosphatemia	R-HSA-500792	GPCR ligand binding	9.98182066590847e-39	1.15789119724538e-36	4.09780006284663e-37	GO:0035296	regulation of tube diameter	1.86263891666246e-20	4.41659669049414e-18	2.57126181922328e-18	meddra.10020712
hyperphosphatemia	R-HSA-500792	GPCR ligand binding	9.98182066590847e-39	1.15789119724538e-36	4.09780006284663e-37	GO:0097746	blood vessel diameter maintenance	1.86263891666246e-20	4.41659669049414e-18	2.57126181922328e-18	meddra.10020712
hyperphosphatemia	R-HSA-500792	GPCR ligand binding	9.98182066590847e-39	1.15789119724538e-36	4.09780006284663e-37	GO:1903350	response to dopamine	1.86432300379976e-20	4.41659669049414e-18	2.57126181922328e-18	meddra.10020712
hyperphosphatemia	R-HSA-500792	GPCR ligand binding	9.98182066590847e-39	1.15789119724538e-36	4.09780006284663e-37	GO:0035150	regulation of tube size	2.05614371065835e-20	4.41659669049414e-18	2.57126181922328e-18	meddra.10020712
hyperphosphatemia	R-HSA-418555	G alpha (s) signalling events	7.78294417549798e-36	4.51410762178883e-34	1.59755169918116e-34	GO:1903351	cellular response to dopamine	1.56407268211593e-20	4.41659669049414e-18	2.57126181922328e-18	meddra.10020712
hyperphosphatemia	R-HSA-418555	G alpha (s) signalling events	7.78294417549798e-36	4.51410762178883e-34	1.59755169918116e-34	GO:0035296	regulation of tube diameter	1.86263891666246e-20	4.41659669049414e-18	2.57126181922328e-18	meddra.10020712
hyperphosphatemia	R-HSA-418555	G alpha (s) signalling events	7.78294417549798e-36	4.51410762178883e-34	1.59755169918116e-34	GO:0097746	blood vessel diameter maintenance	1.86263891666246e-20	4.41659669049414e-18	2.57126181922328e-18	meddra.10020712
hyperphosphatemia	R-HSA-418555	G alpha (s) signalling events	7.78294417549798e-36	4.51410762178883e-34	1.59755169918116e-34	GO:1903350	response to dopamine	1.86432300379976e-20	4.41659669049414e-18	2.57126181922328e-18	meddra.10020712
hyperphosphatemia	R-HSA-418555	G alpha (s) signalling events	7.78294417549798e-36	4.51410762178883e-34	1.59755169918116e-34	GO:0035150	regulation of tube size	2.05614371065835e-20	4.41659669049414e-18	2.57126181922328e-18	meddra.10020712
hyperphosphatemia	R-HSA-375280	Amine ligand-binding receptors	1.1046894624576e-25	4.27146592150273e-24	1.51168031704725e-24	GO:1903351	cellular response to dopamine	1.56407268211593e-20	4.41659669049414e-18	2.57126181922328e-18	meddra.10020712
hyperphosphatemia	R-HSA-375280	Amine ligand-binding receptors	1.1046894624576e-25	4.27146592150273e-24	1.51168031704725e-24	GO:0035296	regulation of tube diameter	1.86263891666246e-20	4.41659669049414e-18	2.57126181922328e-18	meddra.10020712
hyperphosphatemia	R-HSA-375280	Amine ligand-binding receptors	1.1046894624576e-25	4.27146592150273e-24	1.51168031704725e-24	GO:0097746	blood vessel diameter maintenance	1.86263891666246e-20	4.41659669049414e-18	2.57126181922328e-18	meddra.10020712
hyperphosphatemia	R-HSA-375280	Amine ligand-binding receptors	1.1046894624576e-25	4.27146592150273e-24	1.51168031704725e-24	GO:1903350	response to dopamine	1.86432300379976e-20	4.41659669049414e-18	2.57126181922328e-18	meddra.10020712
hyperphosphatemia	R-HSA-375280	Amine ligand-binding receptors	1.1046894624576e-25	4.27146592150273e-24	1.51168031704725e-24	GO:0035150	regulation of tube size	2.05614371065835e-20	4.41659669049414e-18	2.57126181922328e-18	meddra.10020712
hyperphosphatemia	R-HSA-420092	Glucagon-type ligand receptors	5.34738939031507e-25	1.55074292319137e-23	5.48811016374441e-24	GO:1903351	cellular response to dopamine	1.56407268211593e-20	4.41659669049414e-18	2.57126181922328e-18	meddra.10020712
hyperphosphatemia	R-HSA-420092	Glucagon-type ligand receptors	5.34738939031507e-25	1.55074292319137e-23	5.48811016374441e-24	GO:0035296	regulation of tube diameter	1.86263891666246e-20	4.41659669049414e-18	2.57126181922328e-18	meddra.10020712
hyperphosphatemia	R-HSA-420092	Glucagon-type ligand receptors	5.34738939031507e-25	1.55074292319137e-23	5.48811016374441e-24	GO:0097746	blood vessel diameter maintenance	1.86263891666246e-20	4.41659669049414e-18	2.57126181922328e-18	meddra.10020712
hyperphosphatemia	R-HSA-420092	Glucagon-type ligand receptors	5.34738939031507e-25	1.55074292319137e-23	5.48811016374441e-24	GO:1903350	response to dopamine	1.86432300379976e-20	4.41659669049414e-18	2.57126181922328e-18	meddra.10020712
hyperphosphatemia	R-HSA-420092	Glucagon-type ligand receptors	5.34738939031507e-25	1.55074292319137e-23	5.48811016374441e-24	GO:0035150	regulation of tube size	2.05614371065835e-20	4.41659669049414e-18	2.57126181922328e-18	meddra.10020712
hyperphosphatemia	R-HSA-400042	Adrenaline,noradrenaline inhibits insulin secretion	3.46541681417399e-21	8.03976700888366e-20	2.84528959479549e-20	GO:1903351	cellular response to dopamine	1.56407268211593e-20	4.41659669049414e-18	2.57126181922328e-18	meddra.10020712
hyperphosphatemia	R-HSA-400042	Adrenaline,noradrenaline inhibits insulin secretion	3.46541681417399e-21	8.03976700888366e-20	2.84528959479549e-20	GO:0035296	regulation of tube diameter	1.86263891666246e-20	4.41659669049414e-18	2.57126181922328e-18	meddra.10020712
hyperphosphatemia	R-HSA-400042	Adrenaline,noradrenaline inhibits insulin secretion	3.46541681417399e-21	8.03976700888366e-20	2.84528959479549e-20	GO:0097746	blood vessel diameter maintenance	1.86263891666246e-20	4.41659669049414e-18	2.57126181922328e-18	meddra.10020712
hyperphosphatemia	R-HSA-400042	Adrenaline,noradrenaline inhibits insulin secretion	3.46541681417399e-21	8.03976700888366e-20	2.84528959479549e-20	GO:1903350	response to dopamine	1.86432300379976e-20	4.41659669049414e-18	2.57126181922328e-18	meddra.10020712
hyperphosphatemia	R-HSA-400042	Adrenaline,noradrenaline inhibits insulin secretion	3.46541681417399e-21	8.03976700888366e-20	2.84528959479549e-20	GO:0035150	regulation of tube size	2.05614371065835e-20	4.41659669049414e-18	2.57126181922328e-18	meddra.10020712
hypochloremia	R-HSA-983712	Ion channel transport	2.61219179738438e-17	1.33221781666604e-15	8.79896184382108e-16	GO:0006814	sodium ion transport	2.70103564530804e-25	2.0473850191435e-22	1.16286692519052e-22	meddra.10020957
hypochloremia	R-HSA-983712	Ion channel transport	2.61219179738438e-17	1.33221781666604e-15	8.79896184382108e-16	GO:0055075	potassium ion homeostasis	3.59534157547033e-24	1.36263445710325e-21	7.73944581245981e-22	meddra.10020957
hypochloremia	R-HSA-983712	Ion channel transport	2.61219179738438e-17	1.33221781666604e-15	8.79896184382108e-16	GO:0035725	sodium ion transmembrane transport	2.11698281310726e-21	5.34890990778434e-19	3.03805603705568e-19	meddra.10020957
hypochloremia	R-HSA-983712	Ion channel transport	2.61219179738438e-17	1.33221781666604e-15	8.79896184382108e-16	GO:0006813	potassium ion transport	1.37534152219382e-19	2.60627218455729e-17	1.48030179625598e-17	meddra.10020957
hypochloremia	R-HSA-983712	Ion channel transport	2.61219179738438e-17	1.33221781666604e-15	8.79896184382108e-16	GO:0006821	chloride transport	1.96188250307118e-19	2.97421387465591e-17	1.68928409211813e-17	meddra.10020957
hypochloremia	R-HSA-2672351	Stimuli-sensing channels	6.69715126028282e-11	1.70777357137212e-09	1.12794126488974e-09	GO:0006814	sodium ion transport	2.70103564530804e-25	2.0473850191435e-22	1.16286692519052e-22	meddra.10020957
hypochloremia	R-HSA-2672351	Stimuli-sensing channels	6.69715126028282e-11	1.70777357137212e-09	1.12794126488974e-09	GO:0055075	potassium ion homeostasis	3.59534157547033e-24	1.36263445710325e-21	7.73944581245981e-22	meddra.10020957
hypochloremia	R-HSA-2672351	Stimuli-sensing channels	6.69715126028282e-11	1.70777357137212e-09	1.12794126488974e-09	GO:0035725	sodium ion transmembrane transport	2.11698281310726e-21	5.34890990778434e-19	3.03805603705568e-19	meddra.10020957
hypochloremia	R-HSA-2672351	Stimuli-sensing channels	6.69715126028282e-11	1.70777357137212e-09	1.12794126488974e-09	GO:0006813	potassium ion transport	1.37534152219382e-19	2.60627218455729e-17	1.48030179625598e-17	meddra.10020957
hypochloremia	R-HSA-2672351	Stimuli-sensing channels	6.69715126028282e-11	1.70777357137212e-09	1.12794126488974e-09	GO:0006821	chloride transport	1.96188250307118e-19	2.97421387465591e-17	1.68928409211813e-17	meddra.10020957
hypochloremia	R-HSA-425393	Transport of inorganic cations/anions and amino acids/oligopeptides	2.98689788794313e-09	5.07772640950333e-08	3.35370990926948e-08	GO:0006814	sodium ion transport	2.70103564530804e-25	2.0473850191435e-22	1.16286692519052e-22	meddra.10020957
hypochloremia	R-HSA-425393	Transport of inorganic cations/anions and amino acids/oligopeptides	2.98689788794313e-09	5.07772640950333e-08	3.35370990926948e-08	GO:0055075	potassium ion homeostasis	3.59534157547033e-24	1.36263445710325e-21	7.73944581245981e-22	meddra.10020957
hypochloremia	R-HSA-425393	Transport of inorganic cations/anions and amino acids/oligopeptides	2.98689788794313e-09	5.07772640950333e-08	3.35370990926948e-08	GO:0035725	sodium ion transmembrane transport	2.11698281310726e-21	5.34890990778434e-19	3.03805603705568e-19	meddra.10020957
hypochloremia	R-HSA-425393	Transport of inorganic cations/anions and amino acids/oligopeptides	2.98689788794313e-09	5.07772640950333e-08	3.35370990926948e-08	GO:0006813	potassium ion transport	1.37534152219382e-19	2.60627218455729e-17	1.48030179625598e-17	meddra.10020957
hypochloremia	R-HSA-425393	Transport of inorganic cations/anions and amino acids/oligopeptides	2.98689788794313e-09	5.07772640950333e-08	3.35370990926948e-08	GO:0006821	chloride transport	1.96188250307118e-19	2.97421387465591e-17	1.68928409211813e-17	meddra.10020957
hypochloremia	R-HSA-5578775	Ion homeostasis	1.39513934721716e-07	1.55750641874804e-06	1.02869360990582e-06	GO:0006814	sodium ion transport	2.70103564530804e-25	2.0473850191435e-22	1.16286692519052e-22	meddra.10020957
hypochloremia	R-HSA-5578775	Ion homeostasis	1.39513934721716e-07	1.55750641874804e-06	1.02869360990582e-06	GO:0055075	potassium ion homeostasis	3.59534157547033e-24	1.36263445710325e-21	7.73944581245981e-22	meddra.10020957
hypochloremia	R-HSA-5578775	Ion homeostasis	1.39513934721716e-07	1.55750641874804e-06	1.02869360990582e-06	GO:0035725	sodium ion transmembrane transport	2.11698281310726e-21	5.34890990778434e-19	3.03805603705568e-19	meddra.10020957
hypochloremia	R-HSA-5578775	Ion homeostasis	1.39513934721716e-07	1.55750641874804e-06	1.02869360990582e-06	GO:0006813	potassium ion transport	1.37534152219382e-19	2.60627218455729e-17	1.48030179625598e-17	meddra.10020957
hypochloremia	R-HSA-5578775	Ion homeostasis	1.39513934721716e-07	1.55750641874804e-06	1.02869360990582e-06	GO:0006821	chloride transport	1.96188250307118e-19	2.97421387465591e-17	1.68928409211813e-17	meddra.10020957
hypochloremia	R-HSA-936837	Ion transport by P-type ATPases	1.52696707720396e-07	1.55750641874804e-06	1.02869360990582e-06	GO:0006814	sodium ion transport	2.70103564530804e-25	2.0473850191435e-22	1.16286692519052e-22	meddra.10020957
hypochloremia	R-HSA-936837	Ion transport by P-type ATPases	1.52696707720396e-07	1.55750641874804e-06	1.02869360990582e-06	GO:0055075	potassium ion homeostasis	3.59534157547033e-24	1.36263445710325e-21	7.73944581245981e-22	meddra.10020957
hypochloremia	R-HSA-936837	Ion transport by P-type ATPases	1.52696707720396e-07	1.55750641874804e-06	1.02869360990582e-06	GO:0035725	sodium ion transmembrane transport	2.11698281310726e-21	5.34890990778434e-19	3.03805603705568e-19	meddra.10020957
hypochloremia	R-HSA-936837	Ion transport by P-type ATPases	1.52696707720396e-07	1.55750641874804e-06	1.02869360990582e-06	GO:0006813	potassium ion transport	1.37534152219382e-19	2.60627218455729e-17	1.48030179625598e-17	meddra.10020957
hypochloremia	R-HSA-936837	Ion transport by P-type ATPases	1.52696707720396e-07	1.55750641874804e-06	1.02869360990582e-06	GO:0006821	chloride transport	1.96188250307118e-19	2.97421387465591e-17	1.68928409211813e-17	meddra.10020957
hypophosphatemia	R-HSA-1475029	Reversible hydration of carbon dioxide	5.9540596175516e-22	4.40600411698818e-20	6.2674311763701e-21	GO:0006730	one-carbon metabolic process	7.87310428888369e-21	3.3775617399311e-18	2.12988189709801e-18	meddra.10021059
hypophosphatemia	R-HSA-1475029	Reversible hydration of carbon dioxide	5.9540596175516e-22	4.40600411698818e-20	6.2674311763701e-21	GO:0008543	fibroblast growth factor receptor signaling pathway	5.93455782802577e-05	0.00848840220385874	0.00535276497703766	meddra.10021059
hypophosphatemia	R-HSA-1475029	Reversible hydration of carbon dioxide	5.9540596175516e-22	4.40600411698818e-20	6.2674311763701e-21	GO:0032230	positive regulation of synaptic transmission, GABAergic	7.96608298186446e-05	0.00848840220385874	0.00535276497703766	meddra.10021059
hypophosphatemia	R-HSA-1475029	Reversible hydration of carbon dioxide	5.9540596175516e-22	4.40600411698818e-20	6.2674311763701e-21	GO:0044070	regulation of monoatomic anion transport	0.000115892813727074	0.00848840220385874	0.00535276497703766	meddra.10021059
hypophosphatemia	R-HSA-1475029	Reversible hydration of carbon dioxide	5.9540596175516e-22	4.40600411698818e-20	6.2674311763701e-21	GO:0044344	cellular response to fibroblast growth factor stimulus	0.000140882932943371	0.00848840220385874	0.00535276497703766	meddra.10021059
hypophosphatemia	R-HSA-6811558	PI5P, PP2A and IER3 Regulate PI3K/AKT Signaling	2.09340049971032e-07	7.11408300758041e-06	1.01196059851784e-06	GO:0006730	one-carbon metabolic process	7.87310428888369e-21	3.3775617399311e-18	2.12988189709801e-18	meddra.10021059
hypophosphatemia	R-HSA-6811558	PI5P, PP2A and IER3 Regulate PI3K/AKT Signaling	2.09340049971032e-07	7.11408300758041e-06	1.01196059851784e-06	GO:0008543	fibroblast growth factor receptor signaling pathway	5.93455782802577e-05	0.00848840220385874	0.00535276497703766	meddra.10021059
hypophosphatemia	R-HSA-6811558	PI5P, PP2A and IER3 Regulate PI3K/AKT Signaling	2.09340049971032e-07	7.11408300758041e-06	1.01196059851784e-06	GO:0032230	positive regulation of synaptic transmission, GABAergic	7.96608298186446e-05	0.00848840220385874	0.00535276497703766	meddra.10021059
hypophosphatemia	R-HSA-6811558	PI5P, PP2A and IER3 Regulate PI3K/AKT Signaling	2.09340049971032e-07	7.11408300758041e-06	1.01196059851784e-06	GO:0044070	regulation of monoatomic anion transport	0.000115892813727074	0.00848840220385874	0.00535276497703766	meddra.10021059
hypophosphatemia	R-HSA-6811558	PI5P, PP2A and IER3 Regulate PI3K/AKT Signaling	2.09340049971032e-07	7.11408300758041e-06	1.01196059851784e-06	GO:0044344	cellular response to fibroblast growth factor stimulus	0.000140882932943371	0.00848840220385874	0.00535276497703766	meddra.10021059
hypophosphatemia	R-HSA-199418	Negative regulation of the PI3K/AKT network	2.88408770577584e-07	7.11408300758041e-06	1.01196059851784e-06	GO:0006730	one-carbon metabolic process	7.87310428888369e-21	3.3775617399311e-18	2.12988189709801e-18	meddra.10021059
hypophosphatemia	R-HSA-199418	Negative regulation of the PI3K/AKT network	2.88408770577584e-07	7.11408300758041e-06	1.01196059851784e-06	GO:0008543	fibroblast growth factor receptor signaling pathway	5.93455782802577e-05	0.00848840220385874	0.00535276497703766	meddra.10021059
hypophosphatemia	R-HSA-199418	Negative regulation of the PI3K/AKT network	2.88408770577584e-07	7.11408300758041e-06	1.01196059851784e-06	GO:0032230	positive regulation of synaptic transmission, GABAergic	7.96608298186446e-05	0.00848840220385874	0.00535276497703766	meddra.10021059
hypophosphatemia	R-HSA-199418	Negative regulation of the PI3K/AKT network	2.88408770577584e-07	7.11408300758041e-06	1.01196059851784e-06	GO:0044070	regulation of monoatomic anion transport	0.000115892813727074	0.00848840220385874	0.00535276497703766	meddra.10021059
hypophosphatemia	R-HSA-199418	Negative regulation of the PI3K/AKT network	2.88408770577584e-07	7.11408300758041e-06	1.01196059851784e-06	GO:0044344	cellular response to fibroblast growth factor stimulus	0.000140882932943371	0.00848840220385874	0.00535276497703766	meddra.10021059
hypophosphatemia	R-HSA-1257604	PIP3 activates AKT signaling	2.02497233115772e-05	0.000327544734115085	4.65924230604673e-05	GO:0006730	one-carbon metabolic process	7.87310428888369e-21	3.3775617399311e-18	2.12988189709801e-18	meddra.10021059
hypophosphatemia	R-HSA-1257604	PIP3 activates AKT signaling	2.02497233115772e-05	0.000327544734115085	4.65924230604673e-05	GO:0008543	fibroblast growth factor receptor signaling pathway	5.93455782802577e-05	0.00848840220385874	0.00535276497703766	meddra.10021059
hypophosphatemia	R-HSA-1257604	PIP3 activates AKT signaling	2.02497233115772e-05	0.000327544734115085	4.65924230604673e-05	GO:0032230	positive regulation of synaptic transmission, GABAergic	7.96608298186446e-05	0.00848840220385874	0.00535276497703766	meddra.10021059
hypophosphatemia	R-HSA-1257604	PIP3 activates AKT signaling	2.02497233115772e-05	0.000327544734115085	4.65924230604673e-05	GO:0044070	regulation of monoatomic anion transport	0.000115892813727074	0.00848840220385874	0.00535276497703766	meddra.10021059
hypophosphatemia	R-HSA-1257604	PIP3 activates AKT signaling	2.02497233115772e-05	0.000327544734115085	4.65924230604673e-05	GO:0044344	cellular response to fibroblast growth factor stimulus	0.000140882932943371	0.00848840220385874	0.00535276497703766	meddra.10021059
hypophosphatemia	R-HSA-109704	PI3K Cascade	2.62110688883872e-05	0.000327544734115085	4.65924230604673e-05	GO:0006730	one-carbon metabolic process	7.87310428888369e-21	3.3775617399311e-18	2.12988189709801e-18	meddra.10021059
hypophosphatemia	R-HSA-109704	PI3K Cascade	2.62110688883872e-05	0.000327544734115085	4.65924230604673e-05	GO:0008543	fibroblast growth factor receptor signaling pathway	5.93455782802577e-05	0.00848840220385874	0.00535276497703766	meddra.10021059
hypophosphatemia	R-HSA-109704	PI3K Cascade	2.62110688883872e-05	0.000327544734115085	4.65924230604673e-05	GO:0032230	positive regulation of synaptic transmission, GABAergic	7.96608298186446e-05	0.00848840220385874	0.00535276497703766	meddra.10021059
hypophosphatemia	R-HSA-109704	PI3K Cascade	2.62110688883872e-05	0.000327544734115085	4.65924230604673e-05	GO:0044070	regulation of monoatomic anion transport	0.000115892813727074	0.00848840220385874	0.00535276497703766	meddra.10021059
hypophosphatemia	R-HSA-109704	PI3K Cascade	2.62110688883872e-05	0.000327544734115085	4.65924230604673e-05	GO:0044344	cellular response to fibroblast growth factor stimulus	0.000140882932943371	0.00848840220385874	0.00535276497703766	meddra.10021059
hypothermia	R-HSA-418555	G alpha (s) signalling events	1.1679259932668e-15	6.89076336027411e-14	3.44230819068109e-14	GO:0007189	adenylate cyclase-activating G protein-coupled receptor signaling pathway	3.74987443341998e-12	2.47491712605718e-09	1.33416585104837e-09	meddra.10021113
hypothermia	R-HSA-418555	G alpha (s) signalling events	1.1679259932668e-15	6.89076336027411e-14	3.44230819068109e-14	GO:0002027	regulation of heart rate	1.19553427318528e-11	3.94526310151142e-09	2.12679254914013e-09	meddra.10021113
hypothermia	R-HSA-418555	G alpha (s) signalling events	1.1679259932668e-15	6.89076336027411e-14	3.44230819068109e-14	GO:0008016	regulation of heart contraction	3.42687824752719e-11	7.53913214455981e-09	4.06415736022523e-09	meddra.10021113
hypothermia	R-HSA-418555	G alpha (s) signalling events	1.1679259932668e-15	6.89076336027411e-14	3.44230819068109e-14	GO:0086010	membrane depolarization during action potential	9.87406205466035e-11	1.53568222731516e-08	8.27847835458569e-09	meddra.10021113
hypothermia	R-HSA-418555	G alpha (s) signalling events	1.1679259932668e-15	6.89076336027411e-14	3.44230819068109e-14	GO:0060047	heart contraction	1.18702237410213e-10	1.53568222731516e-08	8.27847835458569e-09	meddra.10021113
hypothermia	R-HSA-445095	Interaction between L1 and Ankyrins	1.57141073182253e-11	4.63566165887648e-10	2.31576318373847e-10	GO:0007189	adenylate cyclase-activating G protein-coupled receptor signaling pathway	3.74987443341998e-12	2.47491712605718e-09	1.33416585104837e-09	meddra.10021113
hypothermia	R-HSA-445095	Interaction between L1 and Ankyrins	1.57141073182253e-11	4.63566165887648e-10	2.31576318373847e-10	GO:0002027	regulation of heart rate	1.19553427318528e-11	3.94526310151142e-09	2.12679254914013e-09	meddra.10021113
hypothermia	R-HSA-445095	Interaction between L1 and Ankyrins	1.57141073182253e-11	4.63566165887648e-10	2.31576318373847e-10	GO:0008016	regulation of heart contraction	3.42687824752719e-11	7.53913214455981e-09	4.06415736022523e-09	meddra.10021113
hypothermia	R-HSA-445095	Interaction between L1 and Ankyrins	1.57141073182253e-11	4.63566165887648e-10	2.31576318373847e-10	GO:0086010	membrane depolarization during action potential	9.87406205466035e-11	1.53568222731516e-08	8.27847835458569e-09	meddra.10021113
hypothermia	R-HSA-445095	Interaction between L1 and Ankyrins	1.57141073182253e-11	4.63566165887648e-10	2.31576318373847e-10	GO:0060047	heart contraction	1.18702237410213e-10	1.53568222731516e-08	8.27847835458569e-09	meddra.10021113
hypothermia	R-HSA-5576892	Phase 0 - rapid depolarisation	2.86030204701511e-11	5.62526069246305e-10	2.81012130934818e-10	GO:0007189	adenylate cyclase-activating G protein-coupled receptor signaling pathway	3.74987443341998e-12	2.47491712605718e-09	1.33416585104837e-09	meddra.10021113
hypothermia	R-HSA-5576892	Phase 0 - rapid depolarisation	2.86030204701511e-11	5.62526069246305e-10	2.81012130934818e-10	GO:0002027	regulation of heart rate	1.19553427318528e-11	3.94526310151142e-09	2.12679254914013e-09	meddra.10021113
hypothermia	R-HSA-5576892	Phase 0 - rapid depolarisation	2.86030204701511e-11	5.62526069246305e-10	2.81012130934818e-10	GO:0008016	regulation of heart contraction	3.42687824752719e-11	7.53913214455981e-09	4.06415736022523e-09	meddra.10021113
hypothermia	R-HSA-5576892	Phase 0 - rapid depolarisation	2.86030204701511e-11	5.62526069246305e-10	2.81012130934818e-10	GO:0086010	membrane depolarization during action potential	9.87406205466035e-11	1.53568222731516e-08	8.27847835458569e-09	meddra.10021113
hypothermia	R-HSA-5576892	Phase 0 - rapid depolarisation	2.86030204701511e-11	5.62526069246305e-10	2.81012130934818e-10	GO:0060047	heart contraction	1.18702237410213e-10	1.53568222731516e-08	8.27847835458569e-09	meddra.10021113
hypothermia	R-HSA-500792	GPCR ligand binding	1.75042874451137e-10	2.58188239815427e-09	1.2897896012189e-09	GO:0007189	adenylate cyclase-activating G protein-coupled receptor signaling pathway	3.74987443341998e-12	2.47491712605718e-09	1.33416585104837e-09	meddra.10021113
hypothermia	R-HSA-500792	GPCR ligand binding	1.75042874451137e-10	2.58188239815427e-09	1.2897896012189e-09	GO:0002027	regulation of heart rate	1.19553427318528e-11	3.94526310151142e-09	2.12679254914013e-09	meddra.10021113
hypothermia	R-HSA-500792	GPCR ligand binding	1.75042874451137e-10	2.58188239815427e-09	1.2897896012189e-09	GO:0008016	regulation of heart contraction	3.42687824752719e-11	7.53913214455981e-09	4.06415736022523e-09	meddra.10021113
hypothermia	R-HSA-500792	GPCR ligand binding	1.75042874451137e-10	2.58188239815427e-09	1.2897896012189e-09	GO:0086010	membrane depolarization during action potential	9.87406205466035e-11	1.53568222731516e-08	8.27847835458569e-09	meddra.10021113
hypothermia	R-HSA-500792	GPCR ligand binding	1.75042874451137e-10	2.58188239815427e-09	1.2897896012189e-09	GO:0060047	heart contraction	1.18702237410213e-10	1.53568222731516e-08	8.27847835458569e-09	meddra.10021113
hypothermia	R-HSA-5576891	Cardiac conduction	3.07005081246524e-09	3.62265995870899e-08	1.80971416313741e-08	GO:0007189	adenylate cyclase-activating G protein-coupled receptor signaling pathway	3.74987443341998e-12	2.47491712605718e-09	1.33416585104837e-09	meddra.10021113
hypothermia	R-HSA-5576891	Cardiac conduction	3.07005081246524e-09	3.62265995870899e-08	1.80971416313741e-08	GO:0002027	regulation of heart rate	1.19553427318528e-11	3.94526310151142e-09	2.12679254914013e-09	meddra.10021113
hypothermia	R-HSA-5576891	Cardiac conduction	3.07005081246524e-09	3.62265995870899e-08	1.80971416313741e-08	GO:0008016	regulation of heart contraction	3.42687824752719e-11	7.53913214455981e-09	4.06415736022523e-09	meddra.10021113
hypothermia	R-HSA-5576891	Cardiac conduction	3.07005081246524e-09	3.62265995870899e-08	1.80971416313741e-08	GO:0086010	membrane depolarization during action potential	9.87406205466035e-11	1.53568222731516e-08	8.27847835458569e-09	meddra.10021113
hypothermia	R-HSA-5576891	Cardiac conduction	3.07005081246524e-09	3.62265995870899e-08	1.80971416313741e-08	GO:0060047	heart contraction	1.18702237410213e-10	1.53568222731516e-08	8.27847835458569e-09	meddra.10021113
ileus	R-HSA-445095	Interaction between L1 and Ankyrins	6.62591644228268e-20	7.95109973073921e-19	2.092394665984e-19	GO:0035725	sodium ion transmembrane transport	2.89281862565952e-17	1.0934854404993e-14	5.9074401408205e-15	meddra.10021328
ileus	R-HSA-445095	Interaction between L1 and Ankyrins	6.62591644228268e-20	7.95109973073921e-19	2.092394665984e-19	GO:0006814	sodium ion transport	5.43965610973833e-16	1.02809500474054e-13	5.55417518573282e-14	meddra.10021328
ileus	R-HSA-445095	Interaction between L1 and Ankyrins	6.62591644228268e-20	7.95109973073921e-19	2.092394665984e-19	GO:0086010	membrane depolarization during action potential	2.76412821743584e-15	3.48280155396916e-13	1.88154692695633e-13	meddra.10021328
ileus	R-HSA-445095	Interaction between L1 and Ankyrins	6.62591644228268e-20	7.95109973073921e-19	2.092394665984e-19	GO:0086002	cardiac muscle cell action potential involved in contraction	1.67482795721417e-13	1.58271241956739e-11	8.55043746577763e-12	meddra.10021328
ileus	R-HSA-445095	Interaction between L1 and Ankyrins	6.62591644228268e-20	7.95109973073921e-19	2.092394665984e-19	GO:0001508	action potential	4.61756036884316e-13	3.49087563884543e-11	1.88590886643279e-11	meddra.10021328
ileus	R-HSA-5576892	Phase 0 - rapid depolarisation	1.5242395378614e-19	9.14543722716843e-19	2.40669400714959e-19	GO:0035725	sodium ion transmembrane transport	2.89281862565952e-17	1.0934854404993e-14	5.9074401408205e-15	meddra.10021328
ileus	R-HSA-5576892	Phase 0 - rapid depolarisation	1.5242395378614e-19	9.14543722716843e-19	2.40669400714959e-19	GO:0006814	sodium ion transport	5.43965610973833e-16	1.02809500474054e-13	5.55417518573282e-14	meddra.10021328
ileus	R-HSA-5576892	Phase 0 - rapid depolarisation	1.5242395378614e-19	9.14543722716843e-19	2.40669400714959e-19	GO:0086010	membrane depolarization during action potential	2.76412821743584e-15	3.48280155396916e-13	1.88154692695633e-13	meddra.10021328
ileus	R-HSA-5576892	Phase 0 - rapid depolarisation	1.5242395378614e-19	9.14543722716843e-19	2.40669400714959e-19	GO:0086002	cardiac muscle cell action potential involved in contraction	1.67482795721417e-13	1.58271241956739e-11	8.55043746577763e-12	meddra.10021328
ileus	R-HSA-5576892	Phase 0 - rapid depolarisation	1.5242395378614e-19	9.14543722716843e-19	2.40669400714959e-19	GO:0001508	action potential	4.61756036884316e-13	3.49087563884543e-11	1.88590886643279e-11	meddra.10021328
ileus	R-HSA-373760	L1CAM interactions	6.49353294179109e-15	2.59741317671644e-14	6.83529783346431e-15	GO:0035725	sodium ion transmembrane transport	2.89281862565952e-17	1.0934854404993e-14	5.9074401408205e-15	meddra.10021328
ileus	R-HSA-373760	L1CAM interactions	6.49353294179109e-15	2.59741317671644e-14	6.83529783346431e-15	GO:0006814	sodium ion transport	5.43965610973833e-16	1.02809500474054e-13	5.55417518573282e-14	meddra.10021328
ileus	R-HSA-373760	L1CAM interactions	6.49353294179109e-15	2.59741317671644e-14	6.83529783346431e-15	GO:0086010	membrane depolarization during action potential	2.76412821743584e-15	3.48280155396916e-13	1.88154692695633e-13	meddra.10021328
ileus	R-HSA-373760	L1CAM interactions	6.49353294179109e-15	2.59741317671644e-14	6.83529783346431e-15	GO:0086002	cardiac muscle cell action potential involved in contraction	1.67482795721417e-13	1.58271241956739e-11	8.55043746577763e-12	meddra.10021328
ileus	R-HSA-373760	L1CAM interactions	6.49353294179109e-15	2.59741317671644e-14	6.83529783346431e-15	GO:0001508	action potential	4.61756036884316e-13	3.49087563884543e-11	1.88590886643279e-11	meddra.10021328
ileus	R-HSA-5576891	Cardiac conduction	1.52146008330088e-14	4.56438024990265e-14	1.2011526973428e-14	GO:0035725	sodium ion transmembrane transport	2.89281862565952e-17	1.0934854404993e-14	5.9074401408205e-15	meddra.10021328
ileus	R-HSA-5576891	Cardiac conduction	1.52146008330088e-14	4.56438024990265e-14	1.2011526973428e-14	GO:0006814	sodium ion transport	5.43965610973833e-16	1.02809500474054e-13	5.55417518573282e-14	meddra.10021328
ileus	R-HSA-5576891	Cardiac conduction	1.52146008330088e-14	4.56438024990265e-14	1.2011526973428e-14	GO:0086010	membrane depolarization during action potential	2.76412821743584e-15	3.48280155396916e-13	1.88154692695633e-13	meddra.10021328
ileus	R-HSA-5576891	Cardiac conduction	1.52146008330088e-14	4.56438024990265e-14	1.2011526973428e-14	GO:0086002	cardiac muscle cell action potential involved in contraction	1.67482795721417e-13	1.58271241956739e-11	8.55043746577763e-12	meddra.10021328
ileus	R-HSA-5576891	Cardiac conduction	1.52146008330088e-14	4.56438024990265e-14	1.2011526973428e-14	GO:0001508	action potential	4.61756036884316e-13	3.49087563884543e-11	1.88590886643279e-11	meddra.10021328
ileus	R-HSA-9717207	Sensory perception of sweet, bitter, and umami (glutamate) taste	3.78248382634767e-13	9.07796118323442e-13	2.38893715348274e-13	GO:0035725	sodium ion transmembrane transport	2.89281862565952e-17	1.0934854404993e-14	5.9074401408205e-15	meddra.10021328
ileus	R-HSA-9717207	Sensory perception of sweet, bitter, and umami (glutamate) taste	3.78248382634767e-13	9.07796118323442e-13	2.38893715348274e-13	GO:0006814	sodium ion transport	5.43965610973833e-16	1.02809500474054e-13	5.55417518573282e-14	meddra.10021328
ileus	R-HSA-9717207	Sensory perception of sweet, bitter, and umami (glutamate) taste	3.78248382634767e-13	9.07796118323442e-13	2.38893715348274e-13	GO:0086010	membrane depolarization during action potential	2.76412821743584e-15	3.48280155396916e-13	1.88154692695633e-13	meddra.10021328
ileus	R-HSA-9717207	Sensory perception of sweet, bitter, and umami (glutamate) taste	3.78248382634767e-13	9.07796118323442e-13	2.38893715348274e-13	GO:0086002	cardiac muscle cell action potential involved in contraction	1.67482795721417e-13	1.58271241956739e-11	8.55043746577763e-12	meddra.10021328
ileus	R-HSA-9717207	Sensory perception of sweet, bitter, and umami (glutamate) taste	3.78248382634767e-13	9.07796118323442e-13	2.38893715348274e-13	GO:0001508	action potential	4.61756036884316e-13	3.49087563884543e-11	1.88590886643279e-11	meddra.10021328
interstitial pneumonitis	R-HSA-2219530	Constitutive Signaling by Aberrant PI3K in Cancer	1.10555460892319e-06	0.000132666553070783	5.1204634518548e-05	GO:0046777	protein autophosphorylation	1.6343756263475e-13	1.3107692523307e-10	5.86654830088946e-11	meddra.10022618
interstitial pneumonitis	R-HSA-2219530	Constitutive Signaling by Aberrant PI3K in Cancer	1.10555460892319e-06	0.000132666553070783	5.1204634518548e-05	GO:0018108	peptidyl-tyrosine phosphorylation	2.11323268667777e-10	5.94220117038549e-08	2.65952303333962e-08	meddra.10022618
interstitial pneumonitis	R-HSA-2219530	Constitutive Signaling by Aberrant PI3K in Cancer	1.10555460892319e-06	0.000132666553070783	5.1204634518548e-05	GO:0018212	peptidyl-tyrosine modification	2.22276851760056e-10	5.94220117038549e-08	2.65952303333962e-08	meddra.10022618
interstitial pneumonitis	R-HSA-2219530	Constitutive Signaling by Aberrant PI3K in Cancer	1.10555460892319e-06	0.000132666553070783	5.1204634518548e-05	GO:0051897	positive regulation of phosphatidylinositol 3-kinase/protein kinase B signal transduction	8.25707743948916e-10	1.36708631841556e-07	6.1186039451333e-08	meddra.10022618
interstitial pneumonitis	R-HSA-2219530	Constitutive Signaling by Aberrant PI3K in Cancer	1.10555460892319e-06	0.000132666553070783	5.1204634518548e-05	GO:0033674	positive regulation of kinase activity	8.52298203500972e-10	1.36708631841556e-07	6.1186039451333e-08	meddra.10022618
interstitial pneumonitis	R-HSA-2219528	PI3K/AKT Signaling in Cancer	3.51005783859287e-06	0.000146679570738349	5.66131676533978e-05	GO:0046777	protein autophosphorylation	1.6343756263475e-13	1.3107692523307e-10	5.86654830088946e-11	meddra.10022618
interstitial pneumonitis	R-HSA-2219528	PI3K/AKT Signaling in Cancer	3.51005783859287e-06	0.000146679570738349	5.66131676533978e-05	GO:0018108	peptidyl-tyrosine phosphorylation	2.11323268667777e-10	5.94220117038549e-08	2.65952303333962e-08	meddra.10022618
interstitial pneumonitis	R-HSA-2219528	PI3K/AKT Signaling in Cancer	3.51005783859287e-06	0.000146679570738349	5.66131676533978e-05	GO:0018212	peptidyl-tyrosine modification	2.22276851760056e-10	5.94220117038549e-08	2.65952303333962e-08	meddra.10022618
interstitial pneumonitis	R-HSA-2219528	PI3K/AKT Signaling in Cancer	3.51005783859287e-06	0.000146679570738349	5.66131676533978e-05	GO:0051897	positive regulation of phosphatidylinositol 3-kinase/protein kinase B signal transduction	8.25707743948916e-10	1.36708631841556e-07	6.1186039451333e-08	meddra.10022618
interstitial pneumonitis	R-HSA-2219528	PI3K/AKT Signaling in Cancer	3.51005783859287e-06	0.000146679570738349	5.66131676533978e-05	GO:0033674	positive regulation of kinase activity	8.52298203500972e-10	1.36708631841556e-07	6.1186039451333e-08	meddra.10022618
interstitial pneumonitis	R-HSA-6811558	PI5P, PP2A and IER3 Regulate PI3K/AKT Signaling	3.78773860882908e-06	0.000146679570738349	5.66131676533978e-05	GO:0046777	protein autophosphorylation	1.6343756263475e-13	1.3107692523307e-10	5.86654830088946e-11	meddra.10022618
interstitial pneumonitis	R-HSA-6811558	PI5P, PP2A and IER3 Regulate PI3K/AKT Signaling	3.78773860882908e-06	0.000146679570738349	5.66131676533978e-05	GO:0018108	peptidyl-tyrosine phosphorylation	2.11323268667777e-10	5.94220117038549e-08	2.65952303333962e-08	meddra.10022618
interstitial pneumonitis	R-HSA-6811558	PI5P, PP2A and IER3 Regulate PI3K/AKT Signaling	3.78773860882908e-06	0.000146679570738349	5.66131676533978e-05	GO:0018212	peptidyl-tyrosine modification	2.22276851760056e-10	5.94220117038549e-08	2.65952303333962e-08	meddra.10022618
interstitial pneumonitis	R-HSA-6811558	PI5P, PP2A and IER3 Regulate PI3K/AKT Signaling	3.78773860882908e-06	0.000146679570738349	5.66131676533978e-05	GO:0051897	positive regulation of phosphatidylinositol 3-kinase/protein kinase B signal transduction	8.25707743948916e-10	1.36708631841556e-07	6.1186039451333e-08	meddra.10022618
interstitial pneumonitis	R-HSA-6811558	PI5P, PP2A and IER3 Regulate PI3K/AKT Signaling	3.78773860882908e-06	0.000146679570738349	5.66131676533978e-05	GO:0033674	positive regulation of kinase activity	8.52298203500972e-10	1.36708631841556e-07	6.1186039451333e-08	meddra.10022618
interstitial pneumonitis	R-HSA-199418	Negative regulation of the PI3K/AKT network	4.88931902461163e-06	0.000146679570738349	5.66131676533978e-05	GO:0046777	protein autophosphorylation	1.6343756263475e-13	1.3107692523307e-10	5.86654830088946e-11	meddra.10022618
interstitial pneumonitis	R-HSA-199418	Negative regulation of the PI3K/AKT network	4.88931902461163e-06	0.000146679570738349	5.66131676533978e-05	GO:0018108	peptidyl-tyrosine phosphorylation	2.11323268667777e-10	5.94220117038549e-08	2.65952303333962e-08	meddra.10022618
interstitial pneumonitis	R-HSA-199418	Negative regulation of the PI3K/AKT network	4.88931902461163e-06	0.000146679570738349	5.66131676533978e-05	GO:0018212	peptidyl-tyrosine modification	2.22276851760056e-10	5.94220117038549e-08	2.65952303333962e-08	meddra.10022618
interstitial pneumonitis	R-HSA-199418	Negative regulation of the PI3K/AKT network	4.88931902461163e-06	0.000146679570738349	5.66131676533978e-05	GO:0051897	positive regulation of phosphatidylinositol 3-kinase/protein kinase B signal transduction	8.25707743948916e-10	1.36708631841556e-07	6.1186039451333e-08	meddra.10022618
interstitial pneumonitis	R-HSA-199418	Negative regulation of the PI3K/AKT network	4.88931902461163e-06	0.000146679570738349	5.66131676533978e-05	GO:0033674	positive regulation of kinase activity	8.52298203500972e-10	1.36708631841556e-07	6.1186039451333e-08	meddra.10022618
interstitial pneumonitis	R-HSA-5663202	Diseases of signal transduction by growth factor receptors and second messengers	5.79240746476238e-05	0.00139017779154297	0.000536559849367463	GO:0046777	protein autophosphorylation	1.6343756263475e-13	1.3107692523307e-10	5.86654830088946e-11	meddra.10022618
interstitial pneumonitis	R-HSA-5663202	Diseases of signal transduction by growth factor receptors and second messengers	5.79240746476238e-05	0.00139017779154297	0.000536559849367463	GO:0018108	peptidyl-tyrosine phosphorylation	2.11323268667777e-10	5.94220117038549e-08	2.65952303333962e-08	meddra.10022618
interstitial pneumonitis	R-HSA-5663202	Diseases of signal transduction by growth factor receptors and second messengers	5.79240746476238e-05	0.00139017779154297	0.000536559849367463	GO:0018212	peptidyl-tyrosine modification	2.22276851760056e-10	5.94220117038549e-08	2.65952303333962e-08	meddra.10022618
interstitial pneumonitis	R-HSA-5663202	Diseases of signal transduction by growth factor receptors and second messengers	5.79240746476238e-05	0.00139017779154297	0.000536559849367463	GO:0051897	positive regulation of phosphatidylinositol 3-kinase/protein kinase B signal transduction	8.25707743948916e-10	1.36708631841556e-07	6.1186039451333e-08	meddra.10022618
interstitial pneumonitis	R-HSA-5663202	Diseases of signal transduction by growth factor receptors and second messengers	5.79240746476238e-05	0.00139017779154297	0.000536559849367463	GO:0033674	positive regulation of kinase activity	8.52298203500972e-10	1.36708631841556e-07	6.1186039451333e-08	meddra.10022618
intracranial hemorrhage	R-HSA-159740	Gamma-carboxylation of protein precursors	8.87223911072998e-08	5.24285091035374e-06	2.73800455538669e-06	GO:0030195	negative regulation of blood coagulation	2.51255326780475e-06	0.000839287569466917	0.000403341223845783	meddra.10022763
intracranial hemorrhage	R-HSA-159740	Gamma-carboxylation of protein precursors	8.87223911072998e-08	5.24285091035374e-06	2.73800455538669e-06	GO:1900047	negative regulation of hemostasis	2.67556348585344e-06	0.000839287569466917	0.000403341223845783	meddra.10022763
intracranial hemorrhage	R-HSA-159740	Gamma-carboxylation of protein precursors	8.87223911072998e-08	5.24285091035374e-06	2.73800455538669e-06	GO:0050819	negative regulation of coagulation	3.20633424997305e-06	0.000839287569466917	0.000403341223845783	meddra.10022763
intracranial hemorrhage	R-HSA-159740	Gamma-carboxylation of protein precursors	8.87223911072998e-08	5.24285091035374e-06	2.73800455538669e-06	GO:0007596	blood coagulation	5.97583922442066e-06	0.000839287569466917	0.000403341223845783	meddra.10022763
intracranial hemorrhage	R-HSA-159740	Gamma-carboxylation of protein precursors	8.87223911072998e-08	5.24285091035374e-06	2.73800455538669e-06	GO:0050817	coagulation	6.52163049538271e-06	0.000839287569466917	0.000403341223845783	meddra.10022763
intracranial hemorrhage	R-HSA-159782	Removal of aminoterminal propeptides from gamma-carboxylated proteins	8.87223911072998e-08	5.24285091035374e-06	2.73800455538669e-06	GO:0030195	negative regulation of blood coagulation	2.51255326780475e-06	0.000839287569466917	0.000403341223845783	meddra.10022763
intracranial hemorrhage	R-HSA-159782	Removal of aminoterminal propeptides from gamma-carboxylated proteins	8.87223911072998e-08	5.24285091035374e-06	2.73800455538669e-06	GO:1900047	negative regulation of hemostasis	2.67556348585344e-06	0.000839287569466917	0.000403341223845783	meddra.10022763
intracranial hemorrhage	R-HSA-159782	Removal of aminoterminal propeptides from gamma-carboxylated proteins	8.87223911072998e-08	5.24285091035374e-06	2.73800455538669e-06	GO:0050819	negative regulation of coagulation	3.20633424997305e-06	0.000839287569466917	0.000403341223845783	meddra.10022763
intracranial hemorrhage	R-HSA-159782	Removal of aminoterminal propeptides from gamma-carboxylated proteins	8.87223911072998e-08	5.24285091035374e-06	2.73800455538669e-06	GO:0007596	blood coagulation	5.97583922442066e-06	0.000839287569466917	0.000403341223845783	meddra.10022763
intracranial hemorrhage	R-HSA-159782	Removal of aminoterminal propeptides from gamma-carboxylated proteins	8.87223911072998e-08	5.24285091035374e-06	2.73800455538669e-06	GO:0050817	coagulation	6.52163049538271e-06	0.000839287569466917	0.000403341223845783	meddra.10022763
intracranial hemorrhage	R-HSA-159854	Gamma-carboxylation, transport, and amino-terminal cleavage of proteins	1.21926765357064e-07	5.24285091035374e-06	2.73800455538669e-06	GO:0030195	negative regulation of blood coagulation	2.51255326780475e-06	0.000839287569466917	0.000403341223845783	meddra.10022763
intracranial hemorrhage	R-HSA-159854	Gamma-carboxylation, transport, and amino-terminal cleavage of proteins	1.21926765357064e-07	5.24285091035374e-06	2.73800455538669e-06	GO:1900047	negative regulation of hemostasis	2.67556348585344e-06	0.000839287569466917	0.000403341223845783	meddra.10022763
intracranial hemorrhage	R-HSA-159854	Gamma-carboxylation, transport, and amino-terminal cleavage of proteins	1.21926765357064e-07	5.24285091035374e-06	2.73800455538669e-06	GO:0050819	negative regulation of coagulation	3.20633424997305e-06	0.000839287569466917	0.000403341223845783	meddra.10022763
intracranial hemorrhage	R-HSA-159854	Gamma-carboxylation, transport, and amino-terminal cleavage of proteins	1.21926765357064e-07	5.24285091035374e-06	2.73800455538669e-06	GO:0007596	blood coagulation	5.97583922442066e-06	0.000839287569466917	0.000403341223845783	meddra.10022763
intracranial hemorrhage	R-HSA-159854	Gamma-carboxylation, transport, and amino-terminal cleavage of proteins	1.21926765357064e-07	5.24285091035374e-06	2.73800455538669e-06	GO:0050817	coagulation	6.52163049538271e-06	0.000839287569466917	0.000403341223845783	meddra.10022763
intracranial hemorrhage	R-HSA-140875	Common Pathway of Fibrin Clot Formation	1.13117433700411e-06	3.35436334403558e-05	1.75176869863955e-05	GO:0030195	negative regulation of blood coagulation	2.51255326780475e-06	0.000839287569466917	0.000403341223845783	meddra.10022763
intracranial hemorrhage	R-HSA-140875	Common Pathway of Fibrin Clot Formation	1.13117433700411e-06	3.35436334403558e-05	1.75176869863955e-05	GO:1900047	negative regulation of hemostasis	2.67556348585344e-06	0.000839287569466917	0.000403341223845783	meddra.10022763
intracranial hemorrhage	R-HSA-140875	Common Pathway of Fibrin Clot Formation	1.13117433700411e-06	3.35436334403558e-05	1.75176869863955e-05	GO:0050819	negative regulation of coagulation	3.20633424997305e-06	0.000839287569466917	0.000403341223845783	meddra.10022763
intracranial hemorrhage	R-HSA-140875	Common Pathway of Fibrin Clot Formation	1.13117433700411e-06	3.35436334403558e-05	1.75176869863955e-05	GO:0007596	blood coagulation	5.97583922442066e-06	0.000839287569466917	0.000403341223845783	meddra.10022763
intracranial hemorrhage	R-HSA-140875	Common Pathway of Fibrin Clot Formation	1.13117433700411e-06	3.35436334403558e-05	1.75176869863955e-05	GO:0050817	coagulation	6.52163049538271e-06	0.000839287569466917	0.000403341223845783	meddra.10022763
intracranial hemorrhage	R-HSA-140837	Intrinsic Pathway of Fibrin Clot Formation	1.30014083102154e-06	3.35436334403558e-05	1.75176869863955e-05	GO:0030195	negative regulation of blood coagulation	2.51255326780475e-06	0.000839287569466917	0.000403341223845783	meddra.10022763
intracranial hemorrhage	R-HSA-140837	Intrinsic Pathway of Fibrin Clot Formation	1.30014083102154e-06	3.35436334403558e-05	1.75176869863955e-05	GO:1900047	negative regulation of hemostasis	2.67556348585344e-06	0.000839287569466917	0.000403341223845783	meddra.10022763
intracranial hemorrhage	R-HSA-140837	Intrinsic Pathway of Fibrin Clot Formation	1.30014083102154e-06	3.35436334403558e-05	1.75176869863955e-05	GO:0050819	negative regulation of coagulation	3.20633424997305e-06	0.000839287569466917	0.000403341223845783	meddra.10022763
intracranial hemorrhage	R-HSA-140837	Intrinsic Pathway of Fibrin Clot Formation	1.30014083102154e-06	3.35436334403558e-05	1.75176869863955e-05	GO:0007596	blood coagulation	5.97583922442066e-06	0.000839287569466917	0.000403341223845783	meddra.10022763
intracranial hemorrhage	R-HSA-140837	Intrinsic Pathway of Fibrin Clot Formation	1.30014083102154e-06	3.35436334403558e-05	1.75176869863955e-05	GO:0050817	coagulation	6.52163049538271e-06	0.000839287569466917	0.000403341223845783	meddra.10022763
intraventricular hemorrhage	R-HSA-140877	Formation of Fibrin Clot (Clotting Cascade)	1.10118971189616e-37	8.47916078160043e-36	5.10024708667695e-36	GO:0007596	blood coagulation	1.51743617266207e-40	5.4634361232618e-38	3.50205919840456e-38	meddra.10055299
intraventricular hemorrhage	R-HSA-140877	Formation of Fibrin Clot (Clotting Cascade)	1.10118971189616e-37	8.47916078160043e-36	5.10024708667695e-36	GO:0050817	coagulation	2.58547924422412e-40	5.4634361232618e-38	3.50205919840456e-38	meddra.10055299
intraventricular hemorrhage	R-HSA-140877	Formation of Fibrin Clot (Clotting Cascade)	1.10118971189616e-37	8.47916078160043e-36	5.10024708667695e-36	GO:0007599	hemostasis	3.18877594742907e-40	5.4634361232618e-38	3.50205919840456e-38	meddra.10055299
intraventricular hemorrhage	R-HSA-140877	Formation of Fibrin Clot (Clotting Cascade)	1.10118971189616e-37	8.47916078160043e-36	5.10024708667695e-36	GO:0050878	regulation of body fluid levels	1.74888693318518e-35	2.24731970914296e-33	1.44053055286042e-33	meddra.10055299
intraventricular hemorrhage	R-HSA-140877	Formation of Fibrin Clot (Clotting Cascade)	1.10118971189616e-37	8.47916078160043e-36	5.10024708667695e-36	GO:0042060	wound healing	5.65268652076853e-34	5.81096174335005e-32	3.72482290736958e-32	meddra.10055299
intraventricular hemorrhage	R-HSA-140837	Intrinsic Pathway of Fibrin Clot Formation	2.11530810470981e-30	8.14393620313278e-29	4.89860824248588e-29	GO:0007596	blood coagulation	1.51743617266207e-40	5.4634361232618e-38	3.50205919840456e-38	meddra.10055299
intraventricular hemorrhage	R-HSA-140837	Intrinsic Pathway of Fibrin Clot Formation	2.11530810470981e-30	8.14393620313278e-29	4.89860824248588e-29	GO:0050817	coagulation	2.58547924422412e-40	5.4634361232618e-38	3.50205919840456e-38	meddra.10055299
intraventricular hemorrhage	R-HSA-140837	Intrinsic Pathway of Fibrin Clot Formation	2.11530810470981e-30	8.14393620313278e-29	4.89860824248588e-29	GO:0007599	hemostasis	3.18877594742907e-40	5.4634361232618e-38	3.50205919840456e-38	meddra.10055299
intraventricular hemorrhage	R-HSA-140837	Intrinsic Pathway of Fibrin Clot Formation	2.11530810470981e-30	8.14393620313278e-29	4.89860824248588e-29	GO:0050878	regulation of body fluid levels	1.74888693318518e-35	2.24731970914296e-33	1.44053055286042e-33	meddra.10055299
intraventricular hemorrhage	R-HSA-140837	Intrinsic Pathway of Fibrin Clot Formation	2.11530810470981e-30	8.14393620313278e-29	4.89860824248588e-29	GO:0042060	wound healing	5.65268652076853e-34	5.81096174335005e-32	3.72482290736958e-32	meddra.10055299
intraventricular hemorrhage	R-HSA-9651496	Defects of contact activation system (CAS) and kallikrein/kinin system (KKS)	4.67335639890883e-27	8.9962110678995e-26	5.41125477768391e-26	GO:0007596	blood coagulation	1.51743617266207e-40	5.4634361232618e-38	3.50205919840456e-38	meddra.10055299
intraventricular hemorrhage	R-HSA-9651496	Defects of contact activation system (CAS) and kallikrein/kinin system (KKS)	4.67335639890883e-27	8.9962110678995e-26	5.41125477768391e-26	GO:0050817	coagulation	2.58547924422412e-40	5.4634361232618e-38	3.50205919840456e-38	meddra.10055299
intraventricular hemorrhage	R-HSA-9651496	Defects of contact activation system (CAS) and kallikrein/kinin system (KKS)	4.67335639890883e-27	8.9962110678995e-26	5.41125477768391e-26	GO:0007599	hemostasis	3.18877594742907e-40	5.4634361232618e-38	3.50205919840456e-38	meddra.10055299
intraventricular hemorrhage	R-HSA-9651496	Defects of contact activation system (CAS) and kallikrein/kinin system (KKS)	4.67335639890883e-27	8.9962110678995e-26	5.41125477768391e-26	GO:0050878	regulation of body fluid levels	1.74888693318518e-35	2.24731970914296e-33	1.44053055286042e-33	meddra.10055299
intraventricular hemorrhage	R-HSA-9651496	Defects of contact activation system (CAS) and kallikrein/kinin system (KKS)	4.67335639890883e-27	8.9962110678995e-26	5.41125477768391e-26	GO:0042060	wound healing	5.65268652076853e-34	5.81096174335005e-32	3.72482290736958e-32	meddra.10055299
intraventricular hemorrhage	R-HSA-9671793	Diseases of hemostasis	4.67335639890883e-27	8.9962110678995e-26	5.41125477768391e-26	GO:0007596	blood coagulation	1.51743617266207e-40	5.4634361232618e-38	3.50205919840456e-38	meddra.10055299
intraventricular hemorrhage	R-HSA-9671793	Diseases of hemostasis	4.67335639890883e-27	8.9962110678995e-26	5.41125477768391e-26	GO:0050817	coagulation	2.58547924422412e-40	5.4634361232618e-38	3.50205919840456e-38	meddra.10055299
intraventricular hemorrhage	R-HSA-9671793	Diseases of hemostasis	4.67335639890883e-27	8.9962110678995e-26	5.41125477768391e-26	GO:0007599	hemostasis	3.18877594742907e-40	5.4634361232618e-38	3.50205919840456e-38	meddra.10055299
intraventricular hemorrhage	R-HSA-9671793	Diseases of hemostasis	4.67335639890883e-27	8.9962110678995e-26	5.41125477768391e-26	GO:0050878	regulation of body fluid levels	1.74888693318518e-35	2.24731970914296e-33	1.44053055286042e-33	meddra.10055299
intraventricular hemorrhage	R-HSA-9671793	Diseases of hemostasis	4.67335639890883e-27	8.9962110678995e-26	5.41125477768391e-26	GO:0042060	wound healing	5.65268652076853e-34	5.81096174335005e-32	3.72482290736958e-32	meddra.10055299
intraventricular hemorrhage	R-HSA-140875	Common Pathway of Fibrin Clot Formation	2.82552475571367e-14	4.35130812379904e-13	2.61732819476634e-13	GO:0007596	blood coagulation	1.51743617266207e-40	5.4634361232618e-38	3.50205919840456e-38	meddra.10055299
intraventricular hemorrhage	R-HSA-140875	Common Pathway of Fibrin Clot Formation	2.82552475571367e-14	4.35130812379904e-13	2.61732819476634e-13	GO:0050817	coagulation	2.58547924422412e-40	5.4634361232618e-38	3.50205919840456e-38	meddra.10055299
intraventricular hemorrhage	R-HSA-140875	Common Pathway of Fibrin Clot Formation	2.82552475571367e-14	4.35130812379904e-13	2.61732819476634e-13	GO:0007599	hemostasis	3.18877594742907e-40	5.4634361232618e-38	3.50205919840456e-38	meddra.10055299
intraventricular hemorrhage	R-HSA-140875	Common Pathway of Fibrin Clot Formation	2.82552475571367e-14	4.35130812379904e-13	2.61732819476634e-13	GO:0050878	regulation of body fluid levels	1.74888693318518e-35	2.24731970914296e-33	1.44053055286042e-33	meddra.10055299
intraventricular hemorrhage	R-HSA-140875	Common Pathway of Fibrin Clot Formation	2.82552475571367e-14	4.35130812379904e-13	2.61732819476634e-13	GO:0042060	wound healing	5.65268652076853e-34	5.81096174335005e-32	3.72482290736958e-32	meddra.10055299
jaw pain	R-HSA-977443	GABA receptor activation	1.47681201305448e-21	4.87347964307977e-20	2.64271623388696e-20	GO:0007214	gamma-aminobutyric acid signaling pathway	1.25229713401839e-32	6.03607218596866e-30	3.51961405034644e-30	meddra.10023157
jaw pain	R-HSA-977443	GABA receptor activation	1.47681201305448e-21	4.87347964307977e-20	2.64271623388696e-20	GO:0051932	synaptic transmission, GABAergic	9.80980145565753e-31	2.36416215081346e-28	1.37853525718977e-28	meddra.10023157
jaw pain	R-HSA-977443	GABA receptor activation	1.47681201305448e-21	4.87347964307977e-20	2.64271623388696e-20	GO:1902476	chloride transmembrane transport	1.73595628747277e-26	2.78910310187291e-24	1.6263169430008e-24	meddra.10023157
jaw pain	R-HSA-977443	GABA receptor activation	1.47681201305448e-21	4.87347964307977e-20	2.64271623388696e-20	GO:0006821	chloride transport	1.14976738693557e-25	1.38546970125736e-23	8.07862874504731e-24	meddra.10023157
jaw pain	R-HSA-977443	GABA receptor activation	1.47681201305448e-21	4.87347964307977e-20	2.64271623388696e-20	GO:0098661	inorganic anion transmembrane transport	2.29133277730963e-25	2.20884479732649e-23	1.28797021377194e-23	meddra.10023157
jaw pain	R-HSA-112314	Neurotransmitter receptors and postsynaptic signal transmission	2.02711137199143e-15	3.34473376378587e-14	1.81373122757128e-14	GO:0007214	gamma-aminobutyric acid signaling pathway	1.25229713401839e-32	6.03607218596866e-30	3.51961405034644e-30	meddra.10023157
jaw pain	R-HSA-112314	Neurotransmitter receptors and postsynaptic signal transmission	2.02711137199143e-15	3.34473376378587e-14	1.81373122757128e-14	GO:0051932	synaptic transmission, GABAergic	9.80980145565753e-31	2.36416215081346e-28	1.37853525718977e-28	meddra.10023157
jaw pain	R-HSA-112314	Neurotransmitter receptors and postsynaptic signal transmission	2.02711137199143e-15	3.34473376378587e-14	1.81373122757128e-14	GO:1902476	chloride transmembrane transport	1.73595628747277e-26	2.78910310187291e-24	1.6263169430008e-24	meddra.10023157
jaw pain	R-HSA-112314	Neurotransmitter receptors and postsynaptic signal transmission	2.02711137199143e-15	3.34473376378587e-14	1.81373122757128e-14	GO:0006821	chloride transport	1.14976738693557e-25	1.38546970125736e-23	8.07862874504731e-24	meddra.10023157
jaw pain	R-HSA-112314	Neurotransmitter receptors and postsynaptic signal transmission	2.02711137199143e-15	3.34473376378587e-14	1.81373122757128e-14	GO:0098661	inorganic anion transmembrane transport	2.29133277730963e-25	2.20884479732649e-23	1.28797021377194e-23	meddra.10023157
jaw pain	R-HSA-112315	Transmission across Chemical Synapses	4.31252924840084e-14	4.74378217324093e-13	2.57238586746717e-13	GO:0007214	gamma-aminobutyric acid signaling pathway	1.25229713401839e-32	6.03607218596866e-30	3.51961405034644e-30	meddra.10023157
jaw pain	R-HSA-112315	Transmission across Chemical Synapses	4.31252924840084e-14	4.74378217324093e-13	2.57238586746717e-13	GO:0051932	synaptic transmission, GABAergic	9.80980145565753e-31	2.36416215081346e-28	1.37853525718977e-28	meddra.10023157
jaw pain	R-HSA-112315	Transmission across Chemical Synapses	4.31252924840084e-14	4.74378217324093e-13	2.57238586746717e-13	GO:1902476	chloride transmembrane transport	1.73595628747277e-26	2.78910310187291e-24	1.6263169430008e-24	meddra.10023157
jaw pain	R-HSA-112315	Transmission across Chemical Synapses	4.31252924840084e-14	4.74378217324093e-13	2.57238586746717e-13	GO:0006821	chloride transport	1.14976738693557e-25	1.38546970125736e-23	8.07862874504731e-24	meddra.10023157
jaw pain	R-HSA-112315	Transmission across Chemical Synapses	4.31252924840084e-14	4.74378217324093e-13	2.57238586746717e-13	GO:0098661	inorganic anion transmembrane transport	2.29133277730963e-25	2.20884479732649e-23	1.28797021377194e-23	meddra.10023157
jaw pain	R-HSA-1236394	Signaling by ERBB4	2.35752862221383e-12	1.94496111332641e-11	1.05468385730619e-11	GO:0007214	gamma-aminobutyric acid signaling pathway	1.25229713401839e-32	6.03607218596866e-30	3.51961405034644e-30	meddra.10023157
jaw pain	R-HSA-1236394	Signaling by ERBB4	2.35752862221383e-12	1.94496111332641e-11	1.05468385730619e-11	GO:0051932	synaptic transmission, GABAergic	9.80980145565753e-31	2.36416215081346e-28	1.37853525718977e-28	meddra.10023157
jaw pain	R-HSA-1236394	Signaling by ERBB4	2.35752862221383e-12	1.94496111332641e-11	1.05468385730619e-11	GO:1902476	chloride transmembrane transport	1.73595628747277e-26	2.78910310187291e-24	1.6263169430008e-24	meddra.10023157
jaw pain	R-HSA-1236394	Signaling by ERBB4	2.35752862221383e-12	1.94496111332641e-11	1.05468385730619e-11	GO:0006821	chloride transport	1.14976738693557e-25	1.38546970125736e-23	8.07862874504731e-24	meddra.10023157
jaw pain	R-HSA-1236394	Signaling by ERBB4	2.35752862221383e-12	1.94496111332641e-11	1.05468385730619e-11	GO:0098661	inorganic anion transmembrane transport	2.29133277730963e-25	2.20884479732649e-23	1.28797021377194e-23	meddra.10023157
jaw pain	R-HSA-112316	Neuronal System	4.21490968008263e-12	2.78184038885453e-11	1.50849399076641e-11	GO:0007214	gamma-aminobutyric acid signaling pathway	1.25229713401839e-32	6.03607218596866e-30	3.51961405034644e-30	meddra.10023157
jaw pain	R-HSA-112316	Neuronal System	4.21490968008263e-12	2.78184038885453e-11	1.50849399076641e-11	GO:0051932	synaptic transmission, GABAergic	9.80980145565753e-31	2.36416215081346e-28	1.37853525718977e-28	meddra.10023157
jaw pain	R-HSA-112316	Neuronal System	4.21490968008263e-12	2.78184038885453e-11	1.50849399076641e-11	GO:1902476	chloride transmembrane transport	1.73595628747277e-26	2.78910310187291e-24	1.6263169430008e-24	meddra.10023157
jaw pain	R-HSA-112316	Neuronal System	4.21490968008263e-12	2.78184038885453e-11	1.50849399076641e-11	GO:0006821	chloride transport	1.14976738693557e-25	1.38546970125736e-23	8.07862874504731e-24	meddra.10023157
jaw pain	R-HSA-112316	Neuronal System	4.21490968008263e-12	2.78184038885453e-11	1.50849399076641e-11	GO:0098661	inorganic anion transmembrane transport	2.29133277730963e-25	2.20884479732649e-23	1.28797021377194e-23	meddra.10023157
laryngospasm	R-HSA-445095	Interaction between L1 and Ankyrins	1.12149394714338e-06	1.78976259311101e-05	6.27986874775792e-06	GO:0007214	gamma-aminobutyric acid signaling pathway	2.72431939275414e-07	6.56560973653748e-05	3.18315213258642e-05	meddra.10023891
laryngospasm	R-HSA-445095	Interaction between L1 and Ankyrins	1.12149394714338e-06	1.78976259311101e-05	6.27986874775792e-06	GO:0042391	regulation of membrane potential	7.85997573720252e-07	9.47127076332904e-05	4.59188056226042e-05	meddra.10023891
laryngospasm	R-HSA-445095	Interaction between L1 and Ankyrins	1.12149394714338e-06	1.78976259311101e-05	6.27986874775792e-06	GO:0051932	synaptic transmission, GABAergic	2.28466021050163e-06	0.000183534370243631	8.89815029353267e-05	meddra.10023891
laryngospasm	R-HSA-445095	Interaction between L1 and Ankyrins	1.12149394714338e-06	1.78976259311101e-05	6.27986874775792e-06	GO:0034776	response to histamine	1.10970492111934e-05	0.000668597214974404	0.000324150648011176	meddra.10023891
laryngospasm	R-HSA-445095	Interaction between L1 and Ankyrins	1.12149394714338e-06	1.78976259311101e-05	6.27986874775792e-06	GO:1902476	chloride transmembrane transport	1.57824772100958e-05	0.000760715401526619	0.000368811572699082	meddra.10023891
laryngospasm	R-HSA-5576892	Phase 0 - rapid depolarisation	1.49146882759251e-06	1.78976259311101e-05	6.27986874775792e-06	GO:0007214	gamma-aminobutyric acid signaling pathway	2.72431939275414e-07	6.56560973653748e-05	3.18315213258642e-05	meddra.10023891
laryngospasm	R-HSA-5576892	Phase 0 - rapid depolarisation	1.49146882759251e-06	1.78976259311101e-05	6.27986874775792e-06	GO:0042391	regulation of membrane potential	7.85997573720252e-07	9.47127076332904e-05	4.59188056226042e-05	meddra.10023891
laryngospasm	R-HSA-5576892	Phase 0 - rapid depolarisation	1.49146882759251e-06	1.78976259311101e-05	6.27986874775792e-06	GO:0051932	synaptic transmission, GABAergic	2.28466021050163e-06	0.000183534370243631	8.89815029353267e-05	meddra.10023891
laryngospasm	R-HSA-5576892	Phase 0 - rapid depolarisation	1.49146882759251e-06	1.78976259311101e-05	6.27986874775792e-06	GO:0034776	response to histamine	1.10970492111934e-05	0.000668597214974404	0.000324150648011176	meddra.10023891
laryngospasm	R-HSA-5576892	Phase 0 - rapid depolarisation	1.49146882759251e-06	1.78976259311101e-05	6.27986874775792e-06	GO:1902476	chloride transmembrane transport	1.57824772100958e-05	0.000760715401526619	0.000368811572699082	meddra.10023891
laryngospasm	R-HSA-9717207	Sensory perception of sweet, bitter, and umami (glutamate) taste	2.65058687913202e-06	2.12046950330561e-05	7.44024387124776e-06	GO:0007214	gamma-aminobutyric acid signaling pathway	2.72431939275414e-07	6.56560973653748e-05	3.18315213258642e-05	meddra.10023891
laryngospasm	R-HSA-9717207	Sensory perception of sweet, bitter, and umami (glutamate) taste	2.65058687913202e-06	2.12046950330561e-05	7.44024387124776e-06	GO:0042391	regulation of membrane potential	7.85997573720252e-07	9.47127076332904e-05	4.59188056226042e-05	meddra.10023891
laryngospasm	R-HSA-9717207	Sensory perception of sweet, bitter, and umami (glutamate) taste	2.65058687913202e-06	2.12046950330561e-05	7.44024387124776e-06	GO:0051932	synaptic transmission, GABAergic	2.28466021050163e-06	0.000183534370243631	8.89815029353267e-05	meddra.10023891
laryngospasm	R-HSA-9717207	Sensory perception of sweet, bitter, and umami (glutamate) taste	2.65058687913202e-06	2.12046950330561e-05	7.44024387124776e-06	GO:0034776	response to histamine	1.10970492111934e-05	0.000668597214974404	0.000324150648011176	meddra.10023891
laryngospasm	R-HSA-9717207	Sensory perception of sweet, bitter, and umami (glutamate) taste	2.65058687913202e-06	2.12046950330561e-05	7.44024387124776e-06	GO:1902476	chloride transmembrane transport	1.57824772100958e-05	0.000760715401526619	0.000368811572699082	meddra.10023891
laryngospasm	R-HSA-9717189	Sensory perception of taste	4.02357404153722e-06	2.41414442492233e-05	8.47068219270993e-06	GO:0007214	gamma-aminobutyric acid signaling pathway	2.72431939275414e-07	6.56560973653748e-05	3.18315213258642e-05	meddra.10023891
laryngospasm	R-HSA-9717189	Sensory perception of taste	4.02357404153722e-06	2.41414442492233e-05	8.47068219270993e-06	GO:0042391	regulation of membrane potential	7.85997573720252e-07	9.47127076332904e-05	4.59188056226042e-05	meddra.10023891
laryngospasm	R-HSA-9717189	Sensory perception of taste	4.02357404153722e-06	2.41414442492233e-05	8.47068219270993e-06	GO:0051932	synaptic transmission, GABAergic	2.28466021050163e-06	0.000183534370243631	8.89815029353267e-05	meddra.10023891
laryngospasm	R-HSA-9717189	Sensory perception of taste	4.02357404153722e-06	2.41414442492233e-05	8.47068219270993e-06	GO:0034776	response to histamine	1.10970492111934e-05	0.000668597214974404	0.000324150648011176	meddra.10023891
laryngospasm	R-HSA-9717189	Sensory perception of taste	4.02357404153722e-06	2.41414442492233e-05	8.47068219270993e-06	GO:1902476	chloride transmembrane transport	1.57824772100958e-05	0.000760715401526619	0.000368811572699082	meddra.10023891
laryngospasm	R-HSA-373760	L1CAM interactions	6.6291874063303e-05	0.000318200995503854	0.000111649472106616	GO:0007214	gamma-aminobutyric acid signaling pathway	2.72431939275414e-07	6.56560973653748e-05	3.18315213258642e-05	meddra.10023891
laryngospasm	R-HSA-373760	L1CAM interactions	6.6291874063303e-05	0.000318200995503854	0.000111649472106616	GO:0042391	regulation of membrane potential	7.85997573720252e-07	9.47127076332904e-05	4.59188056226042e-05	meddra.10023891
laryngospasm	R-HSA-373760	L1CAM interactions	6.6291874063303e-05	0.000318200995503854	0.000111649472106616	GO:0051932	synaptic transmission, GABAergic	2.28466021050163e-06	0.000183534370243631	8.89815029353267e-05	meddra.10023891
laryngospasm	R-HSA-373760	L1CAM interactions	6.6291874063303e-05	0.000318200995503854	0.000111649472106616	GO:0034776	response to histamine	1.10970492111934e-05	0.000668597214974404	0.000324150648011176	meddra.10023891
laryngospasm	R-HSA-373760	L1CAM interactions	6.6291874063303e-05	0.000318200995503854	0.000111649472106616	GO:1902476	chloride transmembrane transport	1.57824772100958e-05	0.000760715401526619	0.000368811572699082	meddra.10023891
megaloblastic anemia	R-HSA-112311	Neurotransmitter clearance	2.66449736847677e-05	0.000719414289488728	0.000280473407208081	GO:0018958	phenol-containing compound metabolic process	1.55523472220853e-07	4.51018069440473e-05	1.81716899121207e-05	meddra.10027129
megaloblastic anemia	R-HSA-112311	Neurotransmitter clearance	2.66449736847677e-05	0.000719414289488728	0.000280473407208081	GO:0042428	serotonin metabolic process	1.10970492111934e-05	0.00160907213562305	0.000648301296022352	meddra.10027129
megaloblastic anemia	R-HSA-112311	Neurotransmitter clearance	2.66449736847677e-05	0.000719414289488728	0.000280473407208081	GO:1901160	primary amino compound metabolic process	1.83469510114477e-05	0.00177353859777328	0.000714565460445858	meddra.10027129
megaloblastic anemia	R-HSA-112311	Neurotransmitter clearance	2.66449736847677e-05	0.000719414289488728	0.000280473407208081	GO:0097164	ammonium ion metabolic process	5.08951078451679e-05	0.00240906722788979	0.000970622367679733	meddra.10027129
megaloblastic anemia	R-HSA-112311	Neurotransmitter clearance	2.66449736847677e-05	0.000719414289488728	0.000280473407208081	GO:0098664	G protein-coupled serotonin receptor signaling pathway	5.08951078451679e-05	0.00240906722788979	0.000970622367679733	meddra.10027129
megaloblastic anemia	R-HSA-156581	Methylation	5.3790724865907e-05	0.000726174785689744	0.000283109078241616	GO:0018958	phenol-containing compound metabolic process	1.55523472220853e-07	4.51018069440473e-05	1.81716899121207e-05	meddra.10027129
megaloblastic anemia	R-HSA-156581	Methylation	5.3790724865907e-05	0.000726174785689744	0.000283109078241616	GO:0042428	serotonin metabolic process	1.10970492111934e-05	0.00160907213562305	0.000648301296022352	meddra.10027129
megaloblastic anemia	R-HSA-156581	Methylation	5.3790724865907e-05	0.000726174785689744	0.000283109078241616	GO:1901160	primary amino compound metabolic process	1.83469510114477e-05	0.00177353859777328	0.000714565460445858	meddra.10027129
megaloblastic anemia	R-HSA-156581	Methylation	5.3790724865907e-05	0.000726174785689744	0.000283109078241616	GO:0097164	ammonium ion metabolic process	5.08951078451679e-05	0.00240906722788979	0.000970622367679733	meddra.10027129
megaloblastic anemia	R-HSA-156581	Methylation	5.3790724865907e-05	0.000726174785689744	0.000283109078241616	GO:0098664	G protein-coupled serotonin receptor signaling pathway	5.08951078451679e-05	0.00240906722788979	0.000970622367679733	meddra.10027129
megaloblastic anemia	R-HSA-209776	Metabolism of amine-derived hormones	9.0286041783432e-05	0.000812574376050888	0.000316793129064674	GO:0018958	phenol-containing compound metabolic process	1.55523472220853e-07	4.51018069440473e-05	1.81716899121207e-05	meddra.10027129
megaloblastic anemia	R-HSA-209776	Metabolism of amine-derived hormones	9.0286041783432e-05	0.000812574376050888	0.000316793129064674	GO:0042428	serotonin metabolic process	1.10970492111934e-05	0.00160907213562305	0.000648301296022352	meddra.10027129
megaloblastic anemia	R-HSA-209776	Metabolism of amine-derived hormones	9.0286041783432e-05	0.000812574376050888	0.000316793129064674	GO:1901160	primary amino compound metabolic process	1.83469510114477e-05	0.00177353859777328	0.000714565460445858	meddra.10027129
megaloblastic anemia	R-HSA-209776	Metabolism of amine-derived hormones	9.0286041783432e-05	0.000812574376050888	0.000316793129064674	GO:0097164	ammonium ion metabolic process	5.08951078451679e-05	0.00240906722788979	0.000970622367679733	meddra.10027129
megaloblastic anemia	R-HSA-209776	Metabolism of amine-derived hormones	9.0286041783432e-05	0.000812574376050888	0.000316793129064674	GO:0098664	G protein-coupled serotonin receptor signaling pathway	5.08951078451679e-05	0.00240906722788979	0.000970622367679733	meddra.10027129
megaloblastic anemia	R-HSA-375280	Amine ligand-binding receptors	0.000502933408178065	0.00339480050520194	0.00132350896888964	GO:0018958	phenol-containing compound metabolic process	1.55523472220853e-07	4.51018069440473e-05	1.81716899121207e-05	meddra.10027129
megaloblastic anemia	R-HSA-375280	Amine ligand-binding receptors	0.000502933408178065	0.00339480050520194	0.00132350896888964	GO:0042428	serotonin metabolic process	1.10970492111934e-05	0.00160907213562305	0.000648301296022352	meddra.10027129
megaloblastic anemia	R-HSA-375280	Amine ligand-binding receptors	0.000502933408178065	0.00339480050520194	0.00132350896888964	GO:1901160	primary amino compound metabolic process	1.83469510114477e-05	0.00177353859777328	0.000714565460445858	meddra.10027129
megaloblastic anemia	R-HSA-375280	Amine ligand-binding receptors	0.000502933408178065	0.00339480050520194	0.00132350896888964	GO:0097164	ammonium ion metabolic process	5.08951078451679e-05	0.00240906722788979	0.000970622367679733	meddra.10027129
megaloblastic anemia	R-HSA-375280	Amine ligand-binding receptors	0.000502933408178065	0.00339480050520194	0.00132350896888964	GO:0098664	G protein-coupled serotonin receptor signaling pathway	5.08951078451679e-05	0.00240906722788979	0.000970622367679733	meddra.10027129
megaloblastic anemia	R-HSA-156580	Phase II - Conjugation of compounds	0.00334175910230957	0.0180454991524717	0.00703528232065172	GO:0018958	phenol-containing compound metabolic process	1.55523472220853e-07	4.51018069440473e-05	1.81716899121207e-05	meddra.10027129
megaloblastic anemia	R-HSA-156580	Phase II - Conjugation of compounds	0.00334175910230957	0.0180454991524717	0.00703528232065172	GO:0042428	serotonin metabolic process	1.10970492111934e-05	0.00160907213562305	0.000648301296022352	meddra.10027129
megaloblastic anemia	R-HSA-156580	Phase II - Conjugation of compounds	0.00334175910230957	0.0180454991524717	0.00703528232065172	GO:1901160	primary amino compound metabolic process	1.83469510114477e-05	0.00177353859777328	0.000714565460445858	meddra.10027129
megaloblastic anemia	R-HSA-156580	Phase II - Conjugation of compounds	0.00334175910230957	0.0180454991524717	0.00703528232065172	GO:0097164	ammonium ion metabolic process	5.08951078451679e-05	0.00240906722788979	0.000970622367679733	meddra.10027129
megaloblastic anemia	R-HSA-156580	Phase II - Conjugation of compounds	0.00334175910230957	0.0180454991524717	0.00703528232065172	GO:0098664	G protein-coupled serotonin receptor signaling pathway	5.08951078451679e-05	0.00240906722788979	0.000970622367679733	meddra.10027129
melanonychia	R-HSA-68962	Activation of the pre-replicative complex	1.23593015106954e-14	8.4043250272729e-13	3.25244776597248e-13	GO:0006270	DNA replication initiation	4.64202177417877e-15	1.48544696773721e-12	6.44996709675366e-13	meddra.10058330
melanonychia	R-HSA-68962	Activation of the pre-replicative complex	1.23593015106954e-14	8.4043250272729e-13	3.25244776597248e-13	GO:0006260	DNA replication	6.64961456879535e-14	1.06393833100726e-11	4.61973222674203e-12	meddra.10058330
melanonychia	R-HSA-68962	Activation of the pre-replicative complex	1.23593015106954e-14	8.4043250272729e-13	3.25244776597248e-13	GO:0000727	double-strand break repair via break-induced replication	6.13346194286865e-13	6.54235940572656e-11	2.84076132090759e-11	meddra.10058330
melanonychia	R-HSA-68962	Activation of the pre-replicative complex	1.23593015106954e-14	8.4043250272729e-13	3.25244776597248e-13	GO:0030174	regulation of DNA-templated DNA replication initiation	2.32098354938343e-12	1.74216607268334e-10	7.56466847349343e-11	meddra.10058330
melanonychia	R-HSA-68962	Activation of the pre-replicative complex	1.23593015106954e-14	8.4043250272729e-13	3.25244776597248e-13	GO:0006261	DNA-templated DNA replication	2.72213448856771e-12	1.74216607268334e-10	7.56466847349343e-11	meddra.10058330
melanonychia	R-HSA-176187	Activation of ATR in response to replication stress	2.97000927775483e-14	1.00980315443664e-12	3.90790694441426e-13	GO:0006270	DNA replication initiation	4.64202177417877e-15	1.48544696773721e-12	6.44996709675366e-13	meddra.10058330
melanonychia	R-HSA-176187	Activation of ATR in response to replication stress	2.97000927775483e-14	1.00980315443664e-12	3.90790694441426e-13	GO:0006260	DNA replication	6.64961456879535e-14	1.06393833100726e-11	4.61973222674203e-12	meddra.10058330
melanonychia	R-HSA-176187	Activation of ATR in response to replication stress	2.97000927775483e-14	1.00980315443664e-12	3.90790694441426e-13	GO:0000727	double-strand break repair via break-induced replication	6.13346194286865e-13	6.54235940572656e-11	2.84076132090759e-11	meddra.10058330
melanonychia	R-HSA-176187	Activation of ATR in response to replication stress	2.97000927775483e-14	1.00980315443664e-12	3.90790694441426e-13	GO:0030174	regulation of DNA-templated DNA replication initiation	2.32098354938343e-12	1.74216607268334e-10	7.56466847349343e-11	meddra.10058330
melanonychia	R-HSA-176187	Activation of ATR in response to replication stress	2.97000927775483e-14	1.00980315443664e-12	3.90790694441426e-13	GO:0006261	DNA-templated DNA replication	2.72213448856771e-12	1.74216607268334e-10	7.56466847349343e-11	meddra.10058330
melanonychia	R-HSA-453279	Mitotic G1 phase and G1/S transition	1.26121191744781e-13	2.8587470128817e-12	1.10632624337527e-12	GO:0006270	DNA replication initiation	4.64202177417877e-15	1.48544696773721e-12	6.44996709675366e-13	meddra.10058330
melanonychia	R-HSA-453279	Mitotic G1 phase and G1/S transition	1.26121191744781e-13	2.8587470128817e-12	1.10632624337527e-12	GO:0006260	DNA replication	6.64961456879535e-14	1.06393833100726e-11	4.61973222674203e-12	meddra.10058330
melanonychia	R-HSA-453279	Mitotic G1 phase and G1/S transition	1.26121191744781e-13	2.8587470128817e-12	1.10632624337527e-12	GO:0000727	double-strand break repair via break-induced replication	6.13346194286865e-13	6.54235940572656e-11	2.84076132090759e-11	meddra.10058330
melanonychia	R-HSA-453279	Mitotic G1 phase and G1/S transition	1.26121191744781e-13	2.8587470128817e-12	1.10632624337527e-12	GO:0030174	regulation of DNA-templated DNA replication initiation	2.32098354938343e-12	1.74216607268334e-10	7.56466847349343e-11	meddra.10058330
melanonychia	R-HSA-453279	Mitotic G1 phase and G1/S transition	1.26121191744781e-13	2.8587470128817e-12	1.10632624337527e-12	GO:0006261	DNA-templated DNA replication	2.72213448856771e-12	1.74216607268334e-10	7.56466847349343e-11	meddra.10058330
melanonychia	R-HSA-176974	Unwinding of DNA	2.5545259147742e-12	4.34269405511615e-11	1.68060915445671e-11	GO:0006270	DNA replication initiation	4.64202177417877e-15	1.48544696773721e-12	6.44996709675366e-13	meddra.10058330
melanonychia	R-HSA-176974	Unwinding of DNA	2.5545259147742e-12	4.34269405511615e-11	1.68060915445671e-11	GO:0006260	DNA replication	6.64961456879535e-14	1.06393833100726e-11	4.61973222674203e-12	meddra.10058330
melanonychia	R-HSA-176974	Unwinding of DNA	2.5545259147742e-12	4.34269405511615e-11	1.68060915445671e-11	GO:0000727	double-strand break repair via break-induced replication	6.13346194286865e-13	6.54235940572656e-11	2.84076132090759e-11	meddra.10058330
melanonychia	R-HSA-176974	Unwinding of DNA	2.5545259147742e-12	4.34269405511615e-11	1.68060915445671e-11	GO:0030174	regulation of DNA-templated DNA replication initiation	2.32098354938343e-12	1.74216607268334e-10	7.56466847349343e-11	meddra.10058330
melanonychia	R-HSA-176974	Unwinding of DNA	2.5545259147742e-12	4.34269405511615e-11	1.68060915445671e-11	GO:0006261	DNA-templated DNA replication	2.72213448856771e-12	1.74216607268334e-10	7.56466847349343e-11	meddra.10058330
melanonychia	R-HSA-69206	G1/S Transition	3.85055654739529e-12	5.2367569044576e-11	2.02660870915542e-11	GO:0006270	DNA replication initiation	4.64202177417877e-15	1.48544696773721e-12	6.44996709675366e-13	meddra.10058330
melanonychia	R-HSA-69206	G1/S Transition	3.85055654739529e-12	5.2367569044576e-11	2.02660870915542e-11	GO:0006260	DNA replication	6.64961456879535e-14	1.06393833100726e-11	4.61973222674203e-12	meddra.10058330
melanonychia	R-HSA-69206	G1/S Transition	3.85055654739529e-12	5.2367569044576e-11	2.02660870915542e-11	GO:0000727	double-strand break repair via break-induced replication	6.13346194286865e-13	6.54235940572656e-11	2.84076132090759e-11	meddra.10058330
melanonychia	R-HSA-69206	G1/S Transition	3.85055654739529e-12	5.2367569044576e-11	2.02660870915542e-11	GO:0030174	regulation of DNA-templated DNA replication initiation	2.32098354938343e-12	1.74216607268334e-10	7.56466847349343e-11	meddra.10058330
melanonychia	R-HSA-69206	G1/S Transition	3.85055654739529e-12	5.2367569044576e-11	2.02660870915542e-11	GO:0006261	DNA-templated DNA replication	2.72213448856771e-12	1.74216607268334e-10	7.56466847349343e-11	meddra.10058330
metabolic acidosis	R-HSA-1237044	Erythrocytes take up carbon dioxide and release oxygen	3.65424113432394e-07	1.05972992895394e-05	4.6158835380934e-06	GO:0006820	monoatomic anion transport	8.55278686155207e-10	2.86518359861994e-07	1.18838722707881e-07	meddra.10027417
metabolic acidosis	R-HSA-1237044	Erythrocytes take up carbon dioxide and release oxygen	3.65424113432394e-07	1.05972992895394e-05	4.6158835380934e-06	GO:0015698	inorganic anion transport	6.59487866430358e-08	7.71941724378445e-06	3.20176928885954e-06	meddra.10027417
metabolic acidosis	R-HSA-1237044	Erythrocytes take up carbon dioxide and release oxygen	3.65424113432394e-07	1.05972992895394e-05	4.6158835380934e-06	GO:0019755	one-carbon compound transport	6.91291096458309e-08	7.71941724378445e-06	3.20176928885954e-06	meddra.10027417
metabolic acidosis	R-HSA-1237044	Erythrocytes take up carbon dioxide and release oxygen	3.65424113432394e-07	1.05972992895394e-05	4.6158835380934e-06	GO:0051453	regulation of intracellular pH	3.19992137281432e-07	2.55984508940517e-05	1.06174250369673e-05	meddra.10027417
metabolic acidosis	R-HSA-1237044	Erythrocytes take up carbon dioxide and release oxygen	3.65424113432394e-07	1.05972992895394e-05	4.6158835380934e-06	GO:0030641	regulation of cellular pH	3.82066431254504e-07	2.55984508940517e-05	1.06174250369673e-05	meddra.10027417
metabolic acidosis	R-HSA-1480926	O2/CO2 exchange in erythrocytes	3.65424113432394e-07	1.05972992895394e-05	4.6158835380934e-06	GO:0006820	monoatomic anion transport	8.55278686155207e-10	2.86518359861994e-07	1.18838722707881e-07	meddra.10027417
metabolic acidosis	R-HSA-1480926	O2/CO2 exchange in erythrocytes	3.65424113432394e-07	1.05972992895394e-05	4.6158835380934e-06	GO:0015698	inorganic anion transport	6.59487866430358e-08	7.71941724378445e-06	3.20176928885954e-06	meddra.10027417
metabolic acidosis	R-HSA-1480926	O2/CO2 exchange in erythrocytes	3.65424113432394e-07	1.05972992895394e-05	4.6158835380934e-06	GO:0019755	one-carbon compound transport	6.91291096458309e-08	7.71941724378445e-06	3.20176928885954e-06	meddra.10027417
metabolic acidosis	R-HSA-1480926	O2/CO2 exchange in erythrocytes	3.65424113432394e-07	1.05972992895394e-05	4.6158835380934e-06	GO:0051453	regulation of intracellular pH	3.19992137281432e-07	2.55984508940517e-05	1.06174250369673e-05	meddra.10027417
metabolic acidosis	R-HSA-1480926	O2/CO2 exchange in erythrocytes	3.65424113432394e-07	1.05972992895394e-05	4.6158835380934e-06	GO:0030641	regulation of cellular pH	3.82066431254504e-07	2.55984508940517e-05	1.06174250369673e-05	meddra.10027417
metabolic acidosis	R-HSA-425381	Bicarbonate transporters	5.76189590056186e-05	0.00111396654077529	0.000485212286363104	GO:0006820	monoatomic anion transport	8.55278686155207e-10	2.86518359861994e-07	1.18838722707881e-07	meddra.10027417
metabolic acidosis	R-HSA-425381	Bicarbonate transporters	5.76189590056186e-05	0.00111396654077529	0.000485212286363104	GO:0015698	inorganic anion transport	6.59487866430358e-08	7.71941724378445e-06	3.20176928885954e-06	meddra.10027417
metabolic acidosis	R-HSA-425381	Bicarbonate transporters	5.76189590056186e-05	0.00111396654077529	0.000485212286363104	GO:0019755	one-carbon compound transport	6.91291096458309e-08	7.71941724378445e-06	3.20176928885954e-06	meddra.10027417
metabolic acidosis	R-HSA-425381	Bicarbonate transporters	5.76189590056186e-05	0.00111396654077529	0.000485212286363104	GO:0051453	regulation of intracellular pH	3.19992137281432e-07	2.55984508940517e-05	1.06174250369673e-05	meddra.10027417
metabolic acidosis	R-HSA-425381	Bicarbonate transporters	5.76189590056186e-05	0.00111396654077529	0.000485212286363104	GO:0030641	regulation of cellular pH	3.82066431254504e-07	2.55984508940517e-05	1.06174250369673e-05	meddra.10027417
metabolic acidosis	R-HSA-1475029	Reversible hydration of carbon dioxide	8.43952532902868e-05	0.00122373117270916	0.000533022652359706	GO:0006820	monoatomic anion transport	8.55278686155207e-10	2.86518359861994e-07	1.18838722707881e-07	meddra.10027417
metabolic acidosis	R-HSA-1475029	Reversible hydration of carbon dioxide	8.43952532902868e-05	0.00122373117270916	0.000533022652359706	GO:0015698	inorganic anion transport	6.59487866430358e-08	7.71941724378445e-06	3.20176928885954e-06	meddra.10027417
metabolic acidosis	R-HSA-1475029	Reversible hydration of carbon dioxide	8.43952532902868e-05	0.00122373117270916	0.000533022652359706	GO:0019755	one-carbon compound transport	6.91291096458309e-08	7.71941724378445e-06	3.20176928885954e-06	meddra.10027417
metabolic acidosis	R-HSA-1475029	Reversible hydration of carbon dioxide	8.43952532902868e-05	0.00122373117270916	0.000533022652359706	GO:0051453	regulation of intracellular pH	3.19992137281432e-07	2.55984508940517e-05	1.06174250369673e-05	meddra.10027417
metabolic acidosis	R-HSA-1475029	Reversible hydration of carbon dioxide	8.43952532902868e-05	0.00122373117270916	0.000533022652359706	GO:0030641	regulation of cellular pH	3.82066431254504e-07	2.55984508940517e-05	1.06174250369673e-05	meddra.10027417
metabolic acidosis	R-HSA-425393	Transport of inorganic cations/anions and amino acids/oligopeptides	0.000244470062582006	0.00283585272595127	0.00123521715830908	GO:0006820	monoatomic anion transport	8.55278686155207e-10	2.86518359861994e-07	1.18838722707881e-07	meddra.10027417
metabolic acidosis	R-HSA-425393	Transport of inorganic cations/anions and amino acids/oligopeptides	0.000244470062582006	0.00283585272595127	0.00123521715830908	GO:0015698	inorganic anion transport	6.59487866430358e-08	7.71941724378445e-06	3.20176928885954e-06	meddra.10027417
metabolic acidosis	R-HSA-425393	Transport of inorganic cations/anions and amino acids/oligopeptides	0.000244470062582006	0.00283585272595127	0.00123521715830908	GO:0019755	one-carbon compound transport	6.91291096458309e-08	7.71941724378445e-06	3.20176928885954e-06	meddra.10027417
metabolic acidosis	R-HSA-425393	Transport of inorganic cations/anions and amino acids/oligopeptides	0.000244470062582006	0.00283585272595127	0.00123521715830908	GO:0051453	regulation of intracellular pH	3.19992137281432e-07	2.55984508940517e-05	1.06174250369673e-05	meddra.10027417
metabolic acidosis	R-HSA-425393	Transport of inorganic cations/anions and amino acids/oligopeptides	0.000244470062582006	0.00283585272595127	0.00123521715830908	GO:0030641	regulation of cellular pH	3.82066431254504e-07	2.55984508940517e-05	1.06174250369673e-05	meddra.10027417
muscle stiffness	R-HSA-977443	GABA receptor activation	3.81934356090556e-07	3.13186171994256e-05	1.56794104079281e-05	GO:0051932	synaptic transmission, GABAergic	1.9942264388161e-14	8.57517368690922e-12	4.15638773563776e-12	meddra.10028339
muscle stiffness	R-HSA-977443	GABA receptor activation	3.81934356090556e-07	3.13186171994256e-05	1.56794104079281e-05	GO:0007214	gamma-aminobutyric acid signaling pathway	6.0081496064448e-14	1.29175216538563e-11	6.26112432671616e-12	meddra.10028339
muscle stiffness	R-HSA-977443	GABA receptor activation	3.81934356090556e-07	3.13186171994256e-05	1.56794104079281e-05	GO:0097553	calcium ion transmembrane import into cytosol	1.1175654741923e-08	1.60184384634229e-06	7.76413908386227e-07	meddra.10028339
muscle stiffness	R-HSA-977443	GABA receptor activation	3.81934356090556e-07	3.13186171994256e-05	1.56794104079281e-05	GO:0042391	regulation of membrane potential	3.40900490420549e-08	3.66468027202091e-06	1.77627097640181e-06	meddra.10028339
muscle stiffness	R-HSA-977443	GABA receptor activation	3.81934356090556e-07	3.13186171994256e-05	1.56794104079281e-05	GO:0098703	calcium ion import across plasma membrane	1.06244496021676e-07	9.13702665786417e-06	4.42871793942988e-06	meddra.10028339
muscle stiffness	R-HSA-112314	Neurotransmitter receptors and postsynaptic signal transmission	1.51866470761441e-06	6.2265253012191e-05	3.11725913668222e-05	GO:0051932	synaptic transmission, GABAergic	1.9942264388161e-14	8.57517368690922e-12	4.15638773563776e-12	meddra.10028339
muscle stiffness	R-HSA-112314	Neurotransmitter receptors and postsynaptic signal transmission	1.51866470761441e-06	6.2265253012191e-05	3.11725913668222e-05	GO:0007214	gamma-aminobutyric acid signaling pathway	6.0081496064448e-14	1.29175216538563e-11	6.26112432671616e-12	meddra.10028339
muscle stiffness	R-HSA-112314	Neurotransmitter receptors and postsynaptic signal transmission	1.51866470761441e-06	6.2265253012191e-05	3.11725913668222e-05	GO:0097553	calcium ion transmembrane import into cytosol	1.1175654741923e-08	1.60184384634229e-06	7.76413908386227e-07	meddra.10028339
muscle stiffness	R-HSA-112314	Neurotransmitter receptors and postsynaptic signal transmission	1.51866470761441e-06	6.2265253012191e-05	3.11725913668222e-05	GO:0042391	regulation of membrane potential	3.40900490420549e-08	3.66468027202091e-06	1.77627097640181e-06	meddra.10028339
muscle stiffness	R-HSA-112314	Neurotransmitter receptors and postsynaptic signal transmission	1.51866470761441e-06	6.2265253012191e-05	3.11725913668222e-05	GO:0098703	calcium ion import across plasma membrane	1.06244496021676e-07	9.13702665786417e-06	4.42871793942988e-06	meddra.10028339
muscle stiffness	R-HSA-112315	Transmission across Chemical Synapses	5.88152391844675e-06	0.000160761653770878	8.04840115155871e-05	GO:0051932	synaptic transmission, GABAergic	1.9942264388161e-14	8.57517368690922e-12	4.15638773563776e-12	meddra.10028339
muscle stiffness	R-HSA-112315	Transmission across Chemical Synapses	5.88152391844675e-06	0.000160761653770878	8.04840115155871e-05	GO:0007214	gamma-aminobutyric acid signaling pathway	6.0081496064448e-14	1.29175216538563e-11	6.26112432671616e-12	meddra.10028339
muscle stiffness	R-HSA-112315	Transmission across Chemical Synapses	5.88152391844675e-06	0.000160761653770878	8.04840115155871e-05	GO:0097553	calcium ion transmembrane import into cytosol	1.1175654741923e-08	1.60184384634229e-06	7.76413908386227e-07	meddra.10028339
muscle stiffness	R-HSA-112315	Transmission across Chemical Synapses	5.88152391844675e-06	0.000160761653770878	8.04840115155871e-05	GO:0042391	regulation of membrane potential	3.40900490420549e-08	3.66468027202091e-06	1.77627097640181e-06	meddra.10028339
muscle stiffness	R-HSA-112315	Transmission across Chemical Synapses	5.88152391844675e-06	0.000160761653770878	8.04840115155871e-05	GO:0098703	calcium ion import across plasma membrane	1.06244496021676e-07	9.13702665786417e-06	4.42871793942988e-06	meddra.10028339
muscle stiffness	R-HSA-375165	NCAM signaling for neurite out-growth	3.78755090082858e-05	0.000731228185114037	0.000366083430288157	GO:0051932	synaptic transmission, GABAergic	1.9942264388161e-14	8.57517368690922e-12	4.15638773563776e-12	meddra.10028339
muscle stiffness	R-HSA-375165	NCAM signaling for neurite out-growth	3.78755090082858e-05	0.000731228185114037	0.000366083430288157	GO:0007214	gamma-aminobutyric acid signaling pathway	6.0081496064448e-14	1.29175216538563e-11	6.26112432671616e-12	meddra.10028339
muscle stiffness	R-HSA-375165	NCAM signaling for neurite out-growth	3.78755090082858e-05	0.000731228185114037	0.000366083430288157	GO:0097553	calcium ion transmembrane import into cytosol	1.1175654741923e-08	1.60184384634229e-06	7.76413908386227e-07	meddra.10028339
muscle stiffness	R-HSA-375165	NCAM signaling for neurite out-growth	3.78755090082858e-05	0.000731228185114037	0.000366083430288157	GO:0042391	regulation of membrane potential	3.40900490420549e-08	3.66468027202091e-06	1.77627097640181e-06	meddra.10028339
muscle stiffness	R-HSA-375165	NCAM signaling for neurite out-growth	3.78755090082858e-05	0.000731228185114037	0.000366083430288157	GO:0098703	calcium ion import across plasma membrane	1.06244496021676e-07	9.13702665786417e-06	4.42871793942988e-06	meddra.10028339
muscle stiffness	R-HSA-112316	Neuronal System	4.4587084458173e-05	0.000731228185114037	0.000366083430288157	GO:0051932	synaptic transmission, GABAergic	1.9942264388161e-14	8.57517368690922e-12	4.15638773563776e-12	meddra.10028339
muscle stiffness	R-HSA-112316	Neuronal System	4.4587084458173e-05	0.000731228185114037	0.000366083430288157	GO:0007214	gamma-aminobutyric acid signaling pathway	6.0081496064448e-14	1.29175216538563e-11	6.26112432671616e-12	meddra.10028339
muscle stiffness	R-HSA-112316	Neuronal System	4.4587084458173e-05	0.000731228185114037	0.000366083430288157	GO:0097553	calcium ion transmembrane import into cytosol	1.1175654741923e-08	1.60184384634229e-06	7.76413908386227e-07	meddra.10028339
muscle stiffness	R-HSA-112316	Neuronal System	4.4587084458173e-05	0.000731228185114037	0.000366083430288157	GO:0042391	regulation of membrane potential	3.40900490420549e-08	3.66468027202091e-06	1.77627097640181e-06	meddra.10028339
muscle stiffness	R-HSA-112316	Neuronal System	4.4587084458173e-05	0.000731228185114037	0.000366083430288157	GO:0098703	calcium ion import across plasma membrane	1.06244496021676e-07	9.13702665786417e-06	4.42871793942988e-06	meddra.10028339
mydriasis	R-HSA-416476	G alpha (q) signalling events	8.75392418645995e-29	8.57884570273075e-27	2.39581082997851e-27	GO:0042310	vasoconstriction	6.57181789248618e-22	5.1325897740317e-19	2.85701135747031e-19	meddra.10028521
mydriasis	R-HSA-416476	G alpha (q) signalling events	8.75392418645995e-29	8.57884570273075e-27	2.39581082997851e-27	GO:0007200	phospholipase C-activating G protein-coupled receptor signaling pathway	3.27498494901593e-20	1.27888162259072e-17	7.11878307338725e-18	meddra.10028521
mydriasis	R-HSA-416476	G alpha (q) signalling events	8.75392418645995e-29	8.57884570273075e-27	2.39581082997851e-27	GO:0007188	adenylate cyclase-modulating G protein-coupled receptor signaling pathway	1.08086694440738e-19	2.81385694527389e-17	1.5663089404921e-17	meddra.10028521
mydriasis	R-HSA-416476	G alpha (q) signalling events	8.75392418645995e-29	8.57884570273075e-27	2.39581082997851e-27	GO:0035296	regulation of tube diameter	7.94788738025082e-19	1.12562245213688e-16	6.26567926049639e-17	meddra.10028521
mydriasis	R-HSA-416476	G alpha (q) signalling events	8.75392418645995e-29	8.57884570273075e-27	2.39581082997851e-27	GO:0097746	blood vessel diameter maintenance	7.94788738025082e-19	1.12562245213688e-16	6.26567926049639e-17	meddra.10028521
mydriasis	R-HSA-375280	Amine ligand-binding receptors	4.91250781539426e-23	2.40712882954319e-21	6.72237911580268e-22	GO:0042310	vasoconstriction	6.57181789248618e-22	5.1325897740317e-19	2.85701135747031e-19	meddra.10028521
mydriasis	R-HSA-375280	Amine ligand-binding receptors	4.91250781539426e-23	2.40712882954319e-21	6.72237911580268e-22	GO:0007200	phospholipase C-activating G protein-coupled receptor signaling pathway	3.27498494901593e-20	1.27888162259072e-17	7.11878307338725e-18	meddra.10028521
mydriasis	R-HSA-375280	Amine ligand-binding receptors	4.91250781539426e-23	2.40712882954319e-21	6.72237911580268e-22	GO:0007188	adenylate cyclase-modulating G protein-coupled receptor signaling pathway	1.08086694440738e-19	2.81385694527389e-17	1.5663089404921e-17	meddra.10028521
mydriasis	R-HSA-375280	Amine ligand-binding receptors	4.91250781539426e-23	2.40712882954319e-21	6.72237911580268e-22	GO:0035296	regulation of tube diameter	7.94788738025082e-19	1.12562245213688e-16	6.26567926049639e-17	meddra.10028521
mydriasis	R-HSA-375280	Amine ligand-binding receptors	4.91250781539426e-23	2.40712882954319e-21	6.72237911580268e-22	GO:0097746	blood vessel diameter maintenance	7.94788738025082e-19	1.12562245213688e-16	6.26567926049639e-17	meddra.10028521
mydriasis	R-HSA-500792	GPCR ligand binding	5.66962325991059e-22	1.85207693157079e-20	5.17228788623422e-21	GO:0042310	vasoconstriction	6.57181789248618e-22	5.1325897740317e-19	2.85701135747031e-19	meddra.10028521
mydriasis	R-HSA-500792	GPCR ligand binding	5.66962325991059e-22	1.85207693157079e-20	5.17228788623422e-21	GO:0007200	phospholipase C-activating G protein-coupled receptor signaling pathway	3.27498494901593e-20	1.27888162259072e-17	7.11878307338725e-18	meddra.10028521
mydriasis	R-HSA-500792	GPCR ligand binding	5.66962325991059e-22	1.85207693157079e-20	5.17228788623422e-21	GO:0007188	adenylate cyclase-modulating G protein-coupled receptor signaling pathway	1.08086694440738e-19	2.81385694527389e-17	1.5663089404921e-17	meddra.10028521
mydriasis	R-HSA-500792	GPCR ligand binding	5.66962325991059e-22	1.85207693157079e-20	5.17228788623422e-21	GO:0035296	regulation of tube diameter	7.94788738025082e-19	1.12562245213688e-16	6.26567926049639e-17	meddra.10028521
mydriasis	R-HSA-500792	GPCR ligand binding	5.66962325991059e-22	1.85207693157079e-20	5.17228788623422e-21	GO:0097746	blood vessel diameter maintenance	7.94788738025082e-19	1.12562245213688e-16	6.26567926049639e-17	meddra.10028521
mydriasis	R-HSA-373076	Class A/1 (Rhodopsin-like receptors)	8.28595298813631e-18	2.0300584820934e-16	5.66933625504064e-17	GO:0042310	vasoconstriction	6.57181789248618e-22	5.1325897740317e-19	2.85701135747031e-19	meddra.10028521
mydriasis	R-HSA-373076	Class A/1 (Rhodopsin-like receptors)	8.28595298813631e-18	2.0300584820934e-16	5.66933625504064e-17	GO:0007200	phospholipase C-activating G protein-coupled receptor signaling pathway	3.27498494901593e-20	1.27888162259072e-17	7.11878307338725e-18	meddra.10028521
mydriasis	R-HSA-373076	Class A/1 (Rhodopsin-like receptors)	8.28595298813631e-18	2.0300584820934e-16	5.66933625504064e-17	GO:0007188	adenylate cyclase-modulating G protein-coupled receptor signaling pathway	1.08086694440738e-19	2.81385694527389e-17	1.5663089404921e-17	meddra.10028521
mydriasis	R-HSA-373076	Class A/1 (Rhodopsin-like receptors)	8.28595298813631e-18	2.0300584820934e-16	5.66933625504064e-17	GO:0035296	regulation of tube diameter	7.94788738025082e-19	1.12562245213688e-16	6.26567926049639e-17	meddra.10028521
mydriasis	R-HSA-373076	Class A/1 (Rhodopsin-like receptors)	8.28595298813631e-18	2.0300584820934e-16	5.66933625504064e-17	GO:0097746	blood vessel diameter maintenance	7.94788738025082e-19	1.12562245213688e-16	6.26567926049639e-17	meddra.10028521
mydriasis	R-HSA-428930	Thromboxane signalling through TP receptor	4.17311268415207e-16	8.17930086093806e-15	2.28423010079903e-15	GO:0042310	vasoconstriction	6.57181789248618e-22	5.1325897740317e-19	2.85701135747031e-19	meddra.10028521
mydriasis	R-HSA-428930	Thromboxane signalling through TP receptor	4.17311268415207e-16	8.17930086093806e-15	2.28423010079903e-15	GO:0007200	phospholipase C-activating G protein-coupled receptor signaling pathway	3.27498494901593e-20	1.27888162259072e-17	7.11878307338725e-18	meddra.10028521
mydriasis	R-HSA-428930	Thromboxane signalling through TP receptor	4.17311268415207e-16	8.17930086093806e-15	2.28423010079903e-15	GO:0007188	adenylate cyclase-modulating G protein-coupled receptor signaling pathway	1.08086694440738e-19	2.81385694527389e-17	1.5663089404921e-17	meddra.10028521
mydriasis	R-HSA-428930	Thromboxane signalling through TP receptor	4.17311268415207e-16	8.17930086093806e-15	2.28423010079903e-15	GO:0035296	regulation of tube diameter	7.94788738025082e-19	1.12562245213688e-16	6.26567926049639e-17	meddra.10028521
mydriasis	R-HSA-428930	Thromboxane signalling through TP receptor	4.17311268415207e-16	8.17930086093806e-15	2.28423010079903e-15	GO:0097746	blood vessel diameter maintenance	7.94788738025082e-19	1.12562245213688e-16	6.26567926049639e-17	meddra.10028521
myocarditis	R-HSA-191273	Cholesterol biosynthesis	5.76642641066411e-05	0.000461314112853129	6.06992253754117e-05	GO:0016126	sterol biosynthetic process	1.48227610412391e-06	7.70783574144435e-05	2.18440689028787e-05	meddra.10028606
myocarditis	R-HSA-191273	Cholesterol biosynthesis	5.76642641066411e-05	0.000461314112853129	6.06992253754117e-05	GO:0010248	establishment or maintenance of transmembrane electrochemical gradient	6.4773976592179e-06	0.000160643640546228	4.55265378066233e-05	meddra.10028606
myocarditis	R-HSA-191273	Cholesterol biosynthesis	5.76642641066411e-05	0.000461314112853129	6.06992253754117e-05	GO:0030007	intracellular potassium ion homeostasis	1.23572031189406e-05	0.000160643640546228	4.55265378066233e-05	meddra.10028606
myocarditis	R-HSA-191273	Cholesterol biosynthesis	5.76642641066411e-05	0.000461314112853129	6.06992253754117e-05	GO:0036376	sodium ion export across plasma membrane	1.23572031189406e-05	0.000160643640546228	4.55265378066233e-05	meddra.10028606
myocarditis	R-HSA-191273	Cholesterol biosynthesis	5.76642641066411e-05	0.000461314112853129	6.06992253754117e-05	GO:0016125	sterol metabolic process	1.82147786757998e-05	0.000189433698228318	5.36856634655152e-05	meddra.10028606
myocarditis	R-HSA-2426168	Activation of gene expression by SREBF (SREBP)	0.00014106435046912	0.000521543673226797	6.86241675298417e-05	GO:0016126	sterol biosynthetic process	1.48227610412391e-06	7.70783574144435e-05	2.18440689028787e-05	meddra.10028606
myocarditis	R-HSA-2426168	Activation of gene expression by SREBF (SREBP)	0.00014106435046912	0.000521543673226797	6.86241675298417e-05	GO:0010248	establishment or maintenance of transmembrane electrochemical gradient	6.4773976592179e-06	0.000160643640546228	4.55265378066233e-05	meddra.10028606
myocarditis	R-HSA-2426168	Activation of gene expression by SREBF (SREBP)	0.00014106435046912	0.000521543673226797	6.86241675298417e-05	GO:0030007	intracellular potassium ion homeostasis	1.23572031189406e-05	0.000160643640546228	4.55265378066233e-05	meddra.10028606
myocarditis	R-HSA-2426168	Activation of gene expression by SREBF (SREBP)	0.00014106435046912	0.000521543673226797	6.86241675298417e-05	GO:0036376	sodium ion export across plasma membrane	1.23572031189406e-05	0.000160643640546228	4.55265378066233e-05	meddra.10028606
myocarditis	R-HSA-2426168	Activation of gene expression by SREBF (SREBP)	0.00014106435046912	0.000521543673226797	6.86241675298417e-05	GO:0016125	sterol metabolic process	1.82147786757998e-05	0.000189433698228318	5.36856634655152e-05	meddra.10028606
myocarditis	R-HSA-1655829	Regulation of cholesterol biosynthesis by SREBP (SREBF)	0.000242723863069338	0.000521543673226797	6.86241675298417e-05	GO:0016126	sterol biosynthetic process	1.48227610412391e-06	7.70783574144435e-05	2.18440689028787e-05	meddra.10028606
myocarditis	R-HSA-1655829	Regulation of cholesterol biosynthesis by SREBP (SREBF)	0.000242723863069338	0.000521543673226797	6.86241675298417e-05	GO:0010248	establishment or maintenance of transmembrane electrochemical gradient	6.4773976592179e-06	0.000160643640546228	4.55265378066233e-05	meddra.10028606
myocarditis	R-HSA-1655829	Regulation of cholesterol biosynthesis by SREBP (SREBF)	0.000242723863069338	0.000521543673226797	6.86241675298417e-05	GO:0030007	intracellular potassium ion homeostasis	1.23572031189406e-05	0.000160643640546228	4.55265378066233e-05	meddra.10028606
myocarditis	R-HSA-1655829	Regulation of cholesterol biosynthesis by SREBP (SREBF)	0.000242723863069338	0.000521543673226797	6.86241675298417e-05	GO:0036376	sodium ion export across plasma membrane	1.23572031189406e-05	0.000160643640546228	4.55265378066233e-05	meddra.10028606
myocarditis	R-HSA-1655829	Regulation of cholesterol biosynthesis by SREBP (SREBF)	0.000242723863069338	0.000521543673226797	6.86241675298417e-05	GO:0016125	sterol metabolic process	1.82147786757998e-05	0.000189433698228318	5.36856634655152e-05	meddra.10028606
myocarditis	R-HSA-936837	Ion transport by P-type ATPases	0.000260771836613398	0.000521543673226797	6.86241675298417e-05	GO:0016126	sterol biosynthetic process	1.48227610412391e-06	7.70783574144435e-05	2.18440689028787e-05	meddra.10028606
myocarditis	R-HSA-936837	Ion transport by P-type ATPases	0.000260771836613398	0.000521543673226797	6.86241675298417e-05	GO:0010248	establishment or maintenance of transmembrane electrochemical gradient	6.4773976592179e-06	0.000160643640546228	4.55265378066233e-05	meddra.10028606
myocarditis	R-HSA-936837	Ion transport by P-type ATPases	0.000260771836613398	0.000521543673226797	6.86241675298417e-05	GO:0030007	intracellular potassium ion homeostasis	1.23572031189406e-05	0.000160643640546228	4.55265378066233e-05	meddra.10028606
myocarditis	R-HSA-936837	Ion transport by P-type ATPases	0.000260771836613398	0.000521543673226797	6.86241675298417e-05	GO:0036376	sodium ion export across plasma membrane	1.23572031189406e-05	0.000160643640546228	4.55265378066233e-05	meddra.10028606
myocarditis	R-HSA-936837	Ion transport by P-type ATPases	0.000260771836613398	0.000521543673226797	6.86241675298417e-05	GO:0016125	sterol metabolic process	1.82147786757998e-05	0.000189433698228318	5.36856634655152e-05	meddra.10028606
myocarditis	R-HSA-8957322	Metabolism of steroids	0.00191548902804897	0.00306478244487836	0.00040326084801031	GO:0016126	sterol biosynthetic process	1.48227610412391e-06	7.70783574144435e-05	2.18440689028787e-05	meddra.10028606
myocarditis	R-HSA-8957322	Metabolism of steroids	0.00191548902804897	0.00306478244487836	0.00040326084801031	GO:0010248	establishment or maintenance of transmembrane electrochemical gradient	6.4773976592179e-06	0.000160643640546228	4.55265378066233e-05	meddra.10028606
myocarditis	R-HSA-8957322	Metabolism of steroids	0.00191548902804897	0.00306478244487836	0.00040326084801031	GO:0030007	intracellular potassium ion homeostasis	1.23572031189406e-05	0.000160643640546228	4.55265378066233e-05	meddra.10028606
myocarditis	R-HSA-8957322	Metabolism of steroids	0.00191548902804897	0.00306478244487836	0.00040326084801031	GO:0036376	sodium ion export across plasma membrane	1.23572031189406e-05	0.000160643640546228	4.55265378066233e-05	meddra.10028606
myocarditis	R-HSA-8957322	Metabolism of steroids	0.00191548902804897	0.00306478244487836	0.00040326084801031	GO:0016125	sterol metabolic process	1.82147786757998e-05	0.000189433698228318	5.36856634655152e-05	meddra.10028606
myoglobinuria	R-HSA-2426168	Activation of gene expression by SREBF (SREBP)	4.90672288364682e-10	2.74776481484222e-08	1.39454229324699e-08	GO:0006631	fatty acid metabolic process	1.34250044041203e-09	8.91420292433588e-07	3.64594856448741e-07	meddra.10028629
myoglobinuria	R-HSA-2426168	Activation of gene expression by SREBF (SREBP)	4.90672288364682e-10	2.74776481484222e-08	1.39454229324699e-08	GO:0006695	cholesterol biosynthetic process	4.48438862204639e-08	9.92544681679601e-06	4.05955180522094e-06	meddra.10028629
myoglobinuria	R-HSA-2426168	Activation of gene expression by SREBF (SREBP)	4.90672288364682e-10	2.74776481484222e-08	1.39454229324699e-08	GO:1902653	secondary alcohol biosynthetic process	4.48438862204639e-08	9.92544681679601e-06	4.05955180522094e-06	meddra.10028629
myoglobinuria	R-HSA-2426168	Activation of gene expression by SREBF (SREBP)	4.90672288364682e-10	2.74776481484222e-08	1.39454229324699e-08	GO:0016126	sterol biosynthetic process	7.0319520908633e-08	1.16730404708331e-05	4.77432536695456e-06	meddra.10028629
myoglobinuria	R-HSA-2426168	Activation of gene expression by SREBF (SREBP)	4.90672288364682e-10	2.74776481484222e-08	1.39454229324699e-08	GO:0019217	regulation of fatty acid metabolic process	3.55731779723357e-07	4.72411803472619e-05	1.93218524565529e-05	meddra.10028629
myoglobinuria	R-HSA-1655829	Regulation of cholesterol biosynthesis by SREBP (SREBF)	1.99275648758742e-09	5.57971816524478e-08	2.83181185078213e-08	GO:0006631	fatty acid metabolic process	1.34250044041203e-09	8.91420292433588e-07	3.64594856448741e-07	meddra.10028629
myoglobinuria	R-HSA-1655829	Regulation of cholesterol biosynthesis by SREBP (SREBF)	1.99275648758742e-09	5.57971816524478e-08	2.83181185078213e-08	GO:0006695	cholesterol biosynthetic process	4.48438862204639e-08	9.92544681679601e-06	4.05955180522094e-06	meddra.10028629
myoglobinuria	R-HSA-1655829	Regulation of cholesterol biosynthesis by SREBP (SREBF)	1.99275648758742e-09	5.57971816524478e-08	2.83181185078213e-08	GO:1902653	secondary alcohol biosynthetic process	4.48438862204639e-08	9.92544681679601e-06	4.05955180522094e-06	meddra.10028629
myoglobinuria	R-HSA-1655829	Regulation of cholesterol biosynthesis by SREBP (SREBF)	1.99275648758742e-09	5.57971816524478e-08	2.83181185078213e-08	GO:0016126	sterol biosynthetic process	7.0319520908633e-08	1.16730404708331e-05	4.77432536695456e-06	meddra.10028629
myoglobinuria	R-HSA-1655829	Regulation of cholesterol biosynthesis by SREBP (SREBF)	1.99275648758742e-09	5.57971816524478e-08	2.83181185078213e-08	GO:0019217	regulation of fatty acid metabolic process	3.55731779723357e-07	4.72411803472619e-05	1.93218524565529e-05	meddra.10028629
myoglobinuria	R-HSA-8957322	Metabolism of steroids	6.09287547883532e-09	1.13733675604926e-07	5.77219782205451e-08	GO:0006631	fatty acid metabolic process	1.34250044041203e-09	8.91420292433588e-07	3.64594856448741e-07	meddra.10028629
myoglobinuria	R-HSA-8957322	Metabolism of steroids	6.09287547883532e-09	1.13733675604926e-07	5.77219782205451e-08	GO:0006695	cholesterol biosynthetic process	4.48438862204639e-08	9.92544681679601e-06	4.05955180522094e-06	meddra.10028629
myoglobinuria	R-HSA-8957322	Metabolism of steroids	6.09287547883532e-09	1.13733675604926e-07	5.77219782205451e-08	GO:1902653	secondary alcohol biosynthetic process	4.48438862204639e-08	9.92544681679601e-06	4.05955180522094e-06	meddra.10028629
myoglobinuria	R-HSA-8957322	Metabolism of steroids	6.09287547883532e-09	1.13733675604926e-07	5.77219782205451e-08	GO:0016126	sterol biosynthetic process	7.0319520908633e-08	1.16730404708331e-05	4.77432536695456e-06	meddra.10028629
myoglobinuria	R-HSA-8957322	Metabolism of steroids	6.09287547883532e-09	1.13733675604926e-07	5.77219782205451e-08	GO:0019217	regulation of fatty acid metabolic process	3.55731779723357e-07	4.72411803472619e-05	1.93218524565529e-05	meddra.10028629
myoglobinuria	R-HSA-191273	Cholesterol biosynthesis	1.4012796145431e-08	1.96179146036034e-07	9.95646041912204e-08	GO:0006631	fatty acid metabolic process	1.34250044041203e-09	8.91420292433588e-07	3.64594856448741e-07	meddra.10028629
myoglobinuria	R-HSA-191273	Cholesterol biosynthesis	1.4012796145431e-08	1.96179146036034e-07	9.95646041912204e-08	GO:0006695	cholesterol biosynthetic process	4.48438862204639e-08	9.92544681679601e-06	4.05955180522094e-06	meddra.10028629
myoglobinuria	R-HSA-191273	Cholesterol biosynthesis	1.4012796145431e-08	1.96179146036034e-07	9.95646041912204e-08	GO:1902653	secondary alcohol biosynthetic process	4.48438862204639e-08	9.92544681679601e-06	4.05955180522094e-06	meddra.10028629
myoglobinuria	R-HSA-191273	Cholesterol biosynthesis	1.4012796145431e-08	1.96179146036034e-07	9.95646041912204e-08	GO:0016126	sterol biosynthetic process	7.0319520908633e-08	1.16730404708331e-05	4.77432536695456e-06	meddra.10028629
myoglobinuria	R-HSA-191273	Cholesterol biosynthesis	1.4012796145431e-08	1.96179146036034e-07	9.95646041912204e-08	GO:0019217	regulation of fatty acid metabolic process	3.55731779723357e-07	4.72411803472619e-05	1.93218524565529e-05	meddra.10028629
myoglobinuria	R-HSA-1989781	PPARA activates gene expression	9.28588631507929e-08	9.43717433935137e-07	4.78954336771592e-07	GO:0006631	fatty acid metabolic process	1.34250044041203e-09	8.91420292433588e-07	3.64594856448741e-07	meddra.10028629
myoglobinuria	R-HSA-1989781	PPARA activates gene expression	9.28588631507929e-08	9.43717433935137e-07	4.78954336771592e-07	GO:0006695	cholesterol biosynthetic process	4.48438862204639e-08	9.92544681679601e-06	4.05955180522094e-06	meddra.10028629
myoglobinuria	R-HSA-1989781	PPARA activates gene expression	9.28588631507929e-08	9.43717433935137e-07	4.78954336771592e-07	GO:1902653	secondary alcohol biosynthetic process	4.48438862204639e-08	9.92544681679601e-06	4.05955180522094e-06	meddra.10028629
myoglobinuria	R-HSA-1989781	PPARA activates gene expression	9.28588631507929e-08	9.43717433935137e-07	4.78954336771592e-07	GO:0016126	sterol biosynthetic process	7.0319520908633e-08	1.16730404708331e-05	4.77432536695456e-06	meddra.10028629
myoglobinuria	R-HSA-1989781	PPARA activates gene expression	9.28588631507929e-08	9.43717433935137e-07	4.78954336771592e-07	GO:0019217	regulation of fatty acid metabolic process	3.55731779723357e-07	4.72411803472619e-05	1.93218524565529e-05	meddra.10028629
neck pain	R-HSA-3928665	EPH-ephrin mediated repulsion of cells	1.08749941475808e-26	2.9362484198468e-25	1.37368347127336e-25	GO:0048013	ephrin receptor signaling pathway	1.69370663485202e-29	9.38313475708022e-27	5.17026235902197e-27	meddra.10028836
neck pain	R-HSA-3928665	EPH-ephrin mediated repulsion of cells	1.08749941475808e-26	2.9362484198468e-25	1.37368347127336e-25	GO:0007411	axon guidance	1.93163654718967e-16	3.56708882381025e-14	1.96552490766668e-14	meddra.10028836
neck pain	R-HSA-3928665	EPH-ephrin mediated repulsion of cells	1.08749941475808e-26	2.9362484198468e-25	1.37368347127336e-25	GO:0097485	neuron projection guidance	1.93163654718967e-16	3.56708882381025e-14	1.96552490766668e-14	meddra.10028836
neck pain	R-HSA-3928665	EPH-ephrin mediated repulsion of cells	1.08749941475808e-26	2.9362484198468e-25	1.37368347127336e-25	GO:0007409	axonogenesis	1.39121289306683e-13	1.92682985689756e-11	1.06171510260363e-11	meddra.10028836
neck pain	R-HSA-3928665	EPH-ephrin mediated repulsion of cells	1.08749941475808e-26	2.9362484198468e-25	1.37368347127336e-25	GO:0046777	protein autophosphorylation	7.81971588035582e-11	8.66424519543425e-09	4.77414232695408e-09	meddra.10028836
neck pain	R-HSA-2682334	EPH-Ephrin signaling	2.45980032351265e-23	3.32073043674207e-22	1.55355809906062e-22	GO:0048013	ephrin receptor signaling pathway	1.69370663485202e-29	9.38313475708022e-27	5.17026235902197e-27	meddra.10028836
neck pain	R-HSA-2682334	EPH-Ephrin signaling	2.45980032351265e-23	3.32073043674207e-22	1.55355809906062e-22	GO:0007411	axon guidance	1.93163654718967e-16	3.56708882381025e-14	1.96552490766668e-14	meddra.10028836
neck pain	R-HSA-2682334	EPH-Ephrin signaling	2.45980032351265e-23	3.32073043674207e-22	1.55355809906062e-22	GO:0097485	neuron projection guidance	1.93163654718967e-16	3.56708882381025e-14	1.96552490766668e-14	meddra.10028836
neck pain	R-HSA-2682334	EPH-Ephrin signaling	2.45980032351265e-23	3.32073043674207e-22	1.55355809906062e-22	GO:0007409	axonogenesis	1.39121289306683e-13	1.92682985689756e-11	1.06171510260363e-11	meddra.10028836
neck pain	R-HSA-2682334	EPH-Ephrin signaling	2.45980032351265e-23	3.32073043674207e-22	1.55355809906062e-22	GO:0046777	protein autophosphorylation	7.81971588035582e-11	8.66424519543425e-09	4.77414232695408e-09	meddra.10028836
neck pain	R-HSA-3928663	EPHA-mediated growth cone collapse	6.96873654032739e-18	6.27186288629465e-17	2.93420485908522e-17	GO:0048013	ephrin receptor signaling pathway	1.69370663485202e-29	9.38313475708022e-27	5.17026235902197e-27	meddra.10028836
neck pain	R-HSA-3928663	EPHA-mediated growth cone collapse	6.96873654032739e-18	6.27186288629465e-17	2.93420485908522e-17	GO:0007411	axon guidance	1.93163654718967e-16	3.56708882381025e-14	1.96552490766668e-14	meddra.10028836
neck pain	R-HSA-3928663	EPHA-mediated growth cone collapse	6.96873654032739e-18	6.27186288629465e-17	2.93420485908522e-17	GO:0097485	neuron projection guidance	1.93163654718967e-16	3.56708882381025e-14	1.96552490766668e-14	meddra.10028836
neck pain	R-HSA-3928663	EPHA-mediated growth cone collapse	6.96873654032739e-18	6.27186288629465e-17	2.93420485908522e-17	GO:0007409	axonogenesis	1.39121289306683e-13	1.92682985689756e-11	1.06171510260363e-11	meddra.10028836
neck pain	R-HSA-3928663	EPHA-mediated growth cone collapse	6.96873654032739e-18	6.27186288629465e-17	2.93420485908522e-17	GO:0046777	protein autophosphorylation	7.81971588035582e-11	8.66424519543425e-09	4.77414232695408e-09	meddra.10028836
neck pain	R-HSA-3928664	Ephrin signaling	8.54594510834865e-09	5.76851294813534e-08	2.69871950789957e-08	GO:0048013	ephrin receptor signaling pathway	1.69370663485202e-29	9.38313475708022e-27	5.17026235902197e-27	meddra.10028836
neck pain	R-HSA-3928664	Ephrin signaling	8.54594510834865e-09	5.76851294813534e-08	2.69871950789957e-08	GO:0007411	axon guidance	1.93163654718967e-16	3.56708882381025e-14	1.96552490766668e-14	meddra.10028836
neck pain	R-HSA-3928664	Ephrin signaling	8.54594510834865e-09	5.76851294813534e-08	2.69871950789957e-08	GO:0097485	neuron projection guidance	1.93163654718967e-16	3.56708882381025e-14	1.96552490766668e-14	meddra.10028836
neck pain	R-HSA-3928664	Ephrin signaling	8.54594510834865e-09	5.76851294813534e-08	2.69871950789957e-08	GO:0007409	axonogenesis	1.39121289306683e-13	1.92682985689756e-11	1.06171510260363e-11	meddra.10028836
neck pain	R-HSA-3928664	Ephrin signaling	8.54594510834865e-09	5.76851294813534e-08	2.69871950789957e-08	GO:0046777	protein autophosphorylation	7.81971588035582e-11	8.66424519543425e-09	4.77414232695408e-09	meddra.10028836
neck pain	R-HSA-3928662	EPHB-mediated forward signaling	2.4228329120602e-07	1.30832977251251e-06	6.12084104099418e-07	GO:0048013	ephrin receptor signaling pathway	1.69370663485202e-29	9.38313475708022e-27	5.17026235902197e-27	meddra.10028836
neck pain	R-HSA-3928662	EPHB-mediated forward signaling	2.4228329120602e-07	1.30832977251251e-06	6.12084104099418e-07	GO:0007411	axon guidance	1.93163654718967e-16	3.56708882381025e-14	1.96552490766668e-14	meddra.10028836
neck pain	R-HSA-3928662	EPHB-mediated forward signaling	2.4228329120602e-07	1.30832977251251e-06	6.12084104099418e-07	GO:0097485	neuron projection guidance	1.93163654718967e-16	3.56708882381025e-14	1.96552490766668e-14	meddra.10028836
neck pain	R-HSA-3928662	EPHB-mediated forward signaling	2.4228329120602e-07	1.30832977251251e-06	6.12084104099418e-07	GO:0007409	axonogenesis	1.39121289306683e-13	1.92682985689756e-11	1.06171510260363e-11	meddra.10028836
neck pain	R-HSA-3928662	EPHB-mediated forward signaling	2.4228329120602e-07	1.30832977251251e-06	6.12084104099418e-07	GO:0046777	protein autophosphorylation	7.81971588035582e-11	8.66424519543425e-09	4.77414232695408e-09	meddra.10028836
oligospermia	R-HSA-196071	Metabolism of steroid hormones	3.63990090885316e-15	2.58432964528574e-13	1.34101612431432e-13	GO:0008202	steroid metabolic process	8.49821024519396e-14	4.46156037872683e-11	1.92327916075442e-11	meddra.10030300
oligospermia	R-HSA-196071	Metabolism of steroid hormones	3.63990090885316e-15	2.58432964528574e-13	1.34101612431432e-13	GO:0120178	steroid hormone biosynthetic process	1.91010048050837e-13	5.01401376133447e-11	2.16142949110158e-11	meddra.10030300
oligospermia	R-HSA-196071	Metabolism of steroid hormones	3.63990090885316e-15	2.58432964528574e-13	1.34101612431432e-13	GO:0042446	hormone biosynthetic process	2.4413574265709e-12	4.27237549649907e-10	1.84172577793945e-10	meddra.10030300
oligospermia	R-HSA-196071	Metabolism of steroid hormones	3.63990090885316e-15	2.58432964528574e-13	1.34101612431432e-13	GO:0051384	response to glucocorticoid	1.36221342068502e-10	1.78790511464909e-08	7.70726014334947e-09	meddra.10030300
oligospermia	R-HSA-196071	Metabolism of steroid hormones	3.63990090885316e-15	2.58432964528574e-13	1.34101612431432e-13	GO:0031960	response to corticosteroid	3.59143097142441e-10	3.77100251999563e-08	1.62559507127631e-08	meddra.10030300
oligospermia	R-HSA-194002	Glucocorticoid biosynthesis	2.40159292581436e-13	8.52565488664099e-12	4.4239869686054e-12	GO:0008202	steroid metabolic process	8.49821024519396e-14	4.46156037872683e-11	1.92327916075442e-11	meddra.10030300
oligospermia	R-HSA-194002	Glucocorticoid biosynthesis	2.40159292581436e-13	8.52565488664099e-12	4.4239869686054e-12	GO:0120178	steroid hormone biosynthetic process	1.91010048050837e-13	5.01401376133447e-11	2.16142949110158e-11	meddra.10030300
oligospermia	R-HSA-194002	Glucocorticoid biosynthesis	2.40159292581436e-13	8.52565488664099e-12	4.4239869686054e-12	GO:0042446	hormone biosynthetic process	2.4413574265709e-12	4.27237549649907e-10	1.84172577793945e-10	meddra.10030300
oligospermia	R-HSA-194002	Glucocorticoid biosynthesis	2.40159292581436e-13	8.52565488664099e-12	4.4239869686054e-12	GO:0051384	response to glucocorticoid	1.36221342068502e-10	1.78790511464909e-08	7.70726014334947e-09	meddra.10030300
oligospermia	R-HSA-194002	Glucocorticoid biosynthesis	2.40159292581436e-13	8.52565488664099e-12	4.4239869686054e-12	GO:0031960	response to corticosteroid	3.59143097142441e-10	3.77100251999563e-08	1.62559507127631e-08	meddra.10030300
oligospermia	R-HSA-8957322	Metabolism of steroids	1.56192834831339e-12	3.69656375767502e-11	1.91815762073574e-11	GO:0008202	steroid metabolic process	8.49821024519396e-14	4.46156037872683e-11	1.92327916075442e-11	meddra.10030300
oligospermia	R-HSA-8957322	Metabolism of steroids	1.56192834831339e-12	3.69656375767502e-11	1.91815762073574e-11	GO:0120178	steroid hormone biosynthetic process	1.91010048050837e-13	5.01401376133447e-11	2.16142949110158e-11	meddra.10030300
oligospermia	R-HSA-8957322	Metabolism of steroids	1.56192834831339e-12	3.69656375767502e-11	1.91815762073574e-11	GO:0042446	hormone biosynthetic process	2.4413574265709e-12	4.27237549649907e-10	1.84172577793945e-10	meddra.10030300
oligospermia	R-HSA-8957322	Metabolism of steroids	1.56192834831339e-12	3.69656375767502e-11	1.91815762073574e-11	GO:0051384	response to glucocorticoid	1.36221342068502e-10	1.78790511464909e-08	7.70726014334947e-09	meddra.10030300
oligospermia	R-HSA-8957322	Metabolism of steroids	1.56192834831339e-12	3.69656375767502e-11	1.91815762073574e-11	GO:0031960	response to corticosteroid	3.59143097142441e-10	3.77100251999563e-08	1.62559507127631e-08	meddra.10030300
oligospermia	R-HSA-211976	Endogenous sterols	3.70177905434224e-06	6.57065782145747e-05	3.40953333952574e-05	GO:0008202	steroid metabolic process	8.49821024519396e-14	4.46156037872683e-11	1.92327916075442e-11	meddra.10030300
oligospermia	R-HSA-211976	Endogenous sterols	3.70177905434224e-06	6.57065782145747e-05	3.40953333952574e-05	GO:0120178	steroid hormone biosynthetic process	1.91010048050837e-13	5.01401376133447e-11	2.16142949110158e-11	meddra.10030300
oligospermia	R-HSA-211976	Endogenous sterols	3.70177905434224e-06	6.57065782145747e-05	3.40953333952574e-05	GO:0042446	hormone biosynthetic process	2.4413574265709e-12	4.27237549649907e-10	1.84172577793945e-10	meddra.10030300
oligospermia	R-HSA-211976	Endogenous sterols	3.70177905434224e-06	6.57065782145747e-05	3.40953333952574e-05	GO:0051384	response to glucocorticoid	1.36221342068502e-10	1.78790511464909e-08	7.70726014334947e-09	meddra.10030300
oligospermia	R-HSA-211976	Endogenous sterols	3.70177905434224e-06	6.57065782145747e-05	3.40953333952574e-05	GO:0031960	response to corticosteroid	3.59143097142441e-10	3.77100251999563e-08	1.62559507127631e-08	meddra.10030300
oligospermia	R-HSA-211897	Cytochrome P450 - arranged by substrate type	5.63912002008574e-05	0.000681824348233154	0.000353800625473097	GO:0008202	steroid metabolic process	8.49821024519396e-14	4.46156037872683e-11	1.92327916075442e-11	meddra.10030300
oligospermia	R-HSA-211897	Cytochrome P450 - arranged by substrate type	5.63912002008574e-05	0.000681824348233154	0.000353800625473097	GO:0120178	steroid hormone biosynthetic process	1.91010048050837e-13	5.01401376133447e-11	2.16142949110158e-11	meddra.10030300
oligospermia	R-HSA-211897	Cytochrome P450 - arranged by substrate type	5.63912002008574e-05	0.000681824348233154	0.000353800625473097	GO:0042446	hormone biosynthetic process	2.4413574265709e-12	4.27237549649907e-10	1.84172577793945e-10	meddra.10030300
oligospermia	R-HSA-211897	Cytochrome P450 - arranged by substrate type	5.63912002008574e-05	0.000681824348233154	0.000353800625473097	GO:0051384	response to glucocorticoid	1.36221342068502e-10	1.78790511464909e-08	7.70726014334947e-09	meddra.10030300
oligospermia	R-HSA-211897	Cytochrome P450 - arranged by substrate type	5.63912002008574e-05	0.000681824348233154	0.000353800625473097	GO:0031960	response to corticosteroid	3.59143097142441e-10	3.77100251999563e-08	1.62559507127631e-08	meddra.10030300
onycholysis	R-HSA-373076	Class A/1 (Rhodopsin-like receptors)	7.6001143830861e-10	1.14001715746292e-08	3.20004816129941e-09	GO:0007200	phospholipase C-activating G protein-coupled receptor signaling pathway	4.2061396014816e-11	9.46381410333359e-09	3.36491168118528e-09	meddra.10030337
onycholysis	R-HSA-373076	Class A/1 (Rhodopsin-like receptors)	7.6001143830861e-10	1.14001715746292e-08	3.20004816129941e-09	GO:0035025	positive regulation of Rho protein signal transduction	1.31383440403641e-10	1.47806370454097e-08	5.25533761614566e-09	meddra.10030337
onycholysis	R-HSA-373076	Class A/1 (Rhodopsin-like receptors)	7.6001143830861e-10	1.14001715746292e-08	3.20004816129941e-09	GO:0046579	positive regulation of Ras protein signal transduction	1.28663860272661e-09	9.64978952044956e-08	3.43103627393762e-08	meddra.10030337
onycholysis	R-HSA-373076	Class A/1 (Rhodopsin-like receptors)	7.6001143830861e-10	1.14001715746292e-08	3.20004816129941e-09	GO:0051057	positive regulation of small GTPase mediated signal transduction	2.16536138756847e-09	1.21801578050726e-07	4.33072277513693e-08	meddra.10030337
onycholysis	R-HSA-373076	Class A/1 (Rhodopsin-like receptors)	7.6001143830861e-10	1.14001715746292e-08	3.20004816129941e-09	GO:0035023	regulation of Rho protein signal transduction	5.1843491355043e-09	2.33295711097694e-07	8.29495861680688e-08	meddra.10030337
onycholysis	R-HSA-500792	GPCR ligand binding	5.72275533118372e-09	4.29206649838779e-08	1.20479059603868e-08	GO:0007200	phospholipase C-activating G protein-coupled receptor signaling pathway	4.2061396014816e-11	9.46381410333359e-09	3.36491168118528e-09	meddra.10030337
onycholysis	R-HSA-500792	GPCR ligand binding	5.72275533118372e-09	4.29206649838779e-08	1.20479059603868e-08	GO:0035025	positive regulation of Rho protein signal transduction	1.31383440403641e-10	1.47806370454097e-08	5.25533761614566e-09	meddra.10030337
onycholysis	R-HSA-500792	GPCR ligand binding	5.72275533118372e-09	4.29206649838779e-08	1.20479059603868e-08	GO:0046579	positive regulation of Ras protein signal transduction	1.28663860272661e-09	9.64978952044956e-08	3.43103627393762e-08	meddra.10030337
onycholysis	R-HSA-500792	GPCR ligand binding	5.72275533118372e-09	4.29206649838779e-08	1.20479059603868e-08	GO:0051057	positive regulation of small GTPase mediated signal transduction	2.16536138756847e-09	1.21801578050726e-07	4.33072277513693e-08	meddra.10030337
onycholysis	R-HSA-500792	GPCR ligand binding	5.72275533118372e-09	4.29206649838779e-08	1.20479059603868e-08	GO:0035023	regulation of Rho protein signal transduction	5.1843491355043e-09	2.33295711097694e-07	8.29495861680688e-08	meddra.10030337
onycholysis	R-HSA-416476	G alpha (q) signalling events	1.67850516978933e-08	8.39252584894666e-08	2.35579672952889e-08	GO:0007200	phospholipase C-activating G protein-coupled receptor signaling pathway	4.2061396014816e-11	9.46381410333359e-09	3.36491168118528e-09	meddra.10030337
onycholysis	R-HSA-416476	G alpha (q) signalling events	1.67850516978933e-08	8.39252584894666e-08	2.35579672952889e-08	GO:0035025	positive regulation of Rho protein signal transduction	1.31383440403641e-10	1.47806370454097e-08	5.25533761614566e-09	meddra.10030337
onycholysis	R-HSA-416476	G alpha (q) signalling events	1.67850516978933e-08	8.39252584894666e-08	2.35579672952889e-08	GO:0046579	positive regulation of Ras protein signal transduction	1.28663860272661e-09	9.64978952044956e-08	3.43103627393762e-08	meddra.10030337
onycholysis	R-HSA-416476	G alpha (q) signalling events	1.67850516978933e-08	8.39252584894666e-08	2.35579672952889e-08	GO:0051057	positive regulation of small GTPase mediated signal transduction	2.16536138756847e-09	1.21801578050726e-07	4.33072277513693e-08	meddra.10030337
onycholysis	R-HSA-416476	G alpha (q) signalling events	1.67850516978933e-08	8.39252584894666e-08	2.35579672952889e-08	GO:0035023	regulation of Rho protein signal transduction	5.1843491355043e-09	2.33295711097694e-07	8.29495861680688e-08	meddra.10030337
onycholysis	R-HSA-417957	P2Y receptors	1.62988298277985e-05	6.11206118542442e-05	1.715666297663e-05	GO:0007200	phospholipase C-activating G protein-coupled receptor signaling pathway	4.2061396014816e-11	9.46381410333359e-09	3.36491168118528e-09	meddra.10030337
onycholysis	R-HSA-417957	P2Y receptors	1.62988298277985e-05	6.11206118542442e-05	1.715666297663e-05	GO:0035025	positive regulation of Rho protein signal transduction	1.31383440403641e-10	1.47806370454097e-08	5.25533761614566e-09	meddra.10030337
onycholysis	R-HSA-417957	P2Y receptors	1.62988298277985e-05	6.11206118542442e-05	1.715666297663e-05	GO:0046579	positive regulation of Ras protein signal transduction	1.28663860272661e-09	9.64978952044956e-08	3.43103627393762e-08	meddra.10030337
onycholysis	R-HSA-417957	P2Y receptors	1.62988298277985e-05	6.11206118542442e-05	1.715666297663e-05	GO:0051057	positive regulation of small GTPase mediated signal transduction	2.16536138756847e-09	1.21801578050726e-07	4.33072277513693e-08	meddra.10030337
onycholysis	R-HSA-417957	P2Y receptors	1.62988298277985e-05	6.11206118542442e-05	1.715666297663e-05	GO:0035023	regulation of Rho protein signal transduction	5.1843491355043e-09	2.33295711097694e-07	8.29495861680688e-08	meddra.10030337
onycholysis	R-HSA-418038	Nucleotide-like (purinergic) receptors	2.9605516044291e-05	8.8816548132873e-05	2.49309608794029e-05	GO:0007200	phospholipase C-activating G protein-coupled receptor signaling pathway	4.2061396014816e-11	9.46381410333359e-09	3.36491168118528e-09	meddra.10030337
onycholysis	R-HSA-418038	Nucleotide-like (purinergic) receptors	2.9605516044291e-05	8.8816548132873e-05	2.49309608794029e-05	GO:0035025	positive regulation of Rho protein signal transduction	1.31383440403641e-10	1.47806370454097e-08	5.25533761614566e-09	meddra.10030337
onycholysis	R-HSA-418038	Nucleotide-like (purinergic) receptors	2.9605516044291e-05	8.8816548132873e-05	2.49309608794029e-05	GO:0046579	positive regulation of Ras protein signal transduction	1.28663860272661e-09	9.64978952044956e-08	3.43103627393762e-08	meddra.10030337
onycholysis	R-HSA-418038	Nucleotide-like (purinergic) receptors	2.9605516044291e-05	8.8816548132873e-05	2.49309608794029e-05	GO:0051057	positive regulation of small GTPase mediated signal transduction	2.16536138756847e-09	1.21801578050726e-07	4.33072277513693e-08	meddra.10030337
onycholysis	R-HSA-418038	Nucleotide-like (purinergic) receptors	2.9605516044291e-05	8.8816548132873e-05	2.49309608794029e-05	GO:0035023	regulation of Rho protein signal transduction	5.1843491355043e-09	2.33295711097694e-07	8.29495861680688e-08	meddra.10030337
osteomalacia	R-HSA-917937	Iron uptake and transport	4.82555049081349e-13	2.46103075031488e-11	1.32067697643317e-11	GO:0000041	transition metal ion transport	5.81019556916296e-15	1.51065084798237e-12	9.29631291066074e-13	meddra.10031250
osteomalacia	R-HSA-917937	Iron uptake and transport	4.82555049081349e-13	2.46103075031488e-11	1.32067697643317e-11	GO:0006826	iron ion transport	2.26173341163305e-14	2.94025343512297e-12	1.80938672930644e-12	meddra.10031250
osteomalacia	R-HSA-917937	Iron uptake and transport	4.82555049081349e-13	2.46103075031488e-11	1.32067697643317e-11	GO:0006879	intracellular iron ion homeostasis	2.11041132930413e-11	1.82902315206358e-09	1.1255527089622e-09	meddra.10031250
osteomalacia	R-HSA-917937	Iron uptake and transport	4.82555049081349e-13	2.46103075031488e-11	1.32067697643317e-11	GO:0006825	copper ion transport	1.04703071837057e-09	6.80569966940871e-08	4.18812287348228e-08	meddra.10031250
osteomalacia	R-HSA-917937	Iron uptake and transport	4.82555049081349e-13	2.46103075031488e-11	1.32067697643317e-11	GO:0010039	response to iron ion	9.31995989302063e-09	4.63460676419254e-07	2.85206570104156e-07	meddra.10031250
osteomalacia	R-HSA-425410	Metal ion SLC transporters	2.33350001943136e-08	5.95042504954998e-07	3.19321055290608e-07	GO:0000041	transition metal ion transport	5.81019556916296e-15	1.51065084798237e-12	9.29631291066074e-13	meddra.10031250
osteomalacia	R-HSA-425410	Metal ion SLC transporters	2.33350001943136e-08	5.95042504954998e-07	3.19321055290608e-07	GO:0006826	iron ion transport	2.26173341163305e-14	2.94025343512297e-12	1.80938672930644e-12	meddra.10031250
osteomalacia	R-HSA-425410	Metal ion SLC transporters	2.33350001943136e-08	5.95042504954998e-07	3.19321055290608e-07	GO:0006879	intracellular iron ion homeostasis	2.11041132930413e-11	1.82902315206358e-09	1.1255527089622e-09	meddra.10031250
osteomalacia	R-HSA-425410	Metal ion SLC transporters	2.33350001943136e-08	5.95042504954998e-07	3.19321055290608e-07	GO:0006825	copper ion transport	1.04703071837057e-09	6.80569966940871e-08	4.18812287348228e-08	meddra.10031250
osteomalacia	R-HSA-425410	Metal ion SLC transporters	2.33350001943136e-08	5.95042504954998e-07	3.19321055290608e-07	GO:0010039	response to iron ion	9.31995989302063e-09	4.63460676419254e-07	2.85206570104156e-07	meddra.10031250
osteomalacia	R-HSA-425366	Transport of bile salts and organic acids, metal ions and amine compounds	3.84905167554705e-06	6.54338784842999e-05	3.51141556365696e-05	GO:0000041	transition metal ion transport	5.81019556916296e-15	1.51065084798237e-12	9.29631291066074e-13	meddra.10031250
osteomalacia	R-HSA-425366	Transport of bile salts and organic acids, metal ions and amine compounds	3.84905167554705e-06	6.54338784842999e-05	3.51141556365696e-05	GO:0006826	iron ion transport	2.26173341163305e-14	2.94025343512297e-12	1.80938672930644e-12	meddra.10031250
osteomalacia	R-HSA-425366	Transport of bile salts and organic acids, metal ions and amine compounds	3.84905167554705e-06	6.54338784842999e-05	3.51141556365696e-05	GO:0006879	intracellular iron ion homeostasis	2.11041132930413e-11	1.82902315206358e-09	1.1255527089622e-09	meddra.10031250
osteomalacia	R-HSA-425366	Transport of bile salts and organic acids, metal ions and amine compounds	3.84905167554705e-06	6.54338784842999e-05	3.51141556365696e-05	GO:0006825	copper ion transport	1.04703071837057e-09	6.80569966940871e-08	4.18812287348228e-08	meddra.10031250
osteomalacia	R-HSA-425366	Transport of bile salts and organic acids, metal ions and amine compounds	3.84905167554705e-06	6.54338784842999e-05	3.51141556365696e-05	GO:0010039	response to iron ion	9.31995989302063e-09	4.63460676419254e-07	2.85206570104156e-07	meddra.10031250
osteomalacia	R-HSA-5619102	SLC transporter disorders	7.47565634892435e-06	9.53146184487855e-05	5.1149227650535e-05	GO:0000041	transition metal ion transport	5.81019556916296e-15	1.51065084798237e-12	9.29631291066074e-13	meddra.10031250
osteomalacia	R-HSA-5619102	SLC transporter disorders	7.47565634892435e-06	9.53146184487855e-05	5.1149227650535e-05	GO:0006826	iron ion transport	2.26173341163305e-14	2.94025343512297e-12	1.80938672930644e-12	meddra.10031250
osteomalacia	R-HSA-5619102	SLC transporter disorders	7.47565634892435e-06	9.53146184487855e-05	5.1149227650535e-05	GO:0006879	intracellular iron ion homeostasis	2.11041132930413e-11	1.82902315206358e-09	1.1255527089622e-09	meddra.10031250
osteomalacia	R-HSA-5619102	SLC transporter disorders	7.47565634892435e-06	9.53146184487855e-05	5.1149227650535e-05	GO:0006825	copper ion transport	1.04703071837057e-09	6.80569966940871e-08	4.18812287348228e-08	meddra.10031250
osteomalacia	R-HSA-5619102	SLC transporter disorders	7.47565634892435e-06	9.53146184487855e-05	5.1149227650535e-05	GO:0010039	response to iron ion	9.31995989302063e-09	4.63460676419254e-07	2.85206570104156e-07	meddra.10031250
osteomalacia	R-HSA-425407	SLC-mediated transmembrane transport	1.36409029849832e-05	0.000139137210446829	7.4665995286224e-05	GO:0000041	transition metal ion transport	5.81019556916296e-15	1.51065084798237e-12	9.29631291066074e-13	meddra.10031250
osteomalacia	R-HSA-425407	SLC-mediated transmembrane transport	1.36409029849832e-05	0.000139137210446829	7.4665995286224e-05	GO:0006826	iron ion transport	2.26173341163305e-14	2.94025343512297e-12	1.80938672930644e-12	meddra.10031250
osteomalacia	R-HSA-425407	SLC-mediated transmembrane transport	1.36409029849832e-05	0.000139137210446829	7.4665995286224e-05	GO:0006879	intracellular iron ion homeostasis	2.11041132930413e-11	1.82902315206358e-09	1.1255527089622e-09	meddra.10031250
osteomalacia	R-HSA-425407	SLC-mediated transmembrane transport	1.36409029849832e-05	0.000139137210446829	7.4665995286224e-05	GO:0006825	copper ion transport	1.04703071837057e-09	6.80569966940871e-08	4.18812287348228e-08	meddra.10031250
osteomalacia	R-HSA-425407	SLC-mediated transmembrane transport	1.36409029849832e-05	0.000139137210446829	7.4665995286224e-05	GO:0010039	response to iron ion	9.31995989302063e-09	4.63460676419254e-07	2.85206570104156e-07	meddra.10031250
panic attack	R-HSA-879518	Transport of organic anions	3.25522701576095e-05	0.000970574949171894	0.000403911239557459	GO:0006805	xenobiotic metabolic process	1.25837825231613e-07	5.53686431019096e-05	2.1988504198366e-05	meddra.10033664
panic attack	R-HSA-879518	Transport of organic anions	3.25522701576095e-05	0.000970574949171894	0.000403911239557459	GO:0009410	response to xenobiotic stimulus	3.32698933416618e-07	7.31937653516561e-05	2.90673804985046e-05	meddra.10033664
panic attack	R-HSA-879518	Transport of organic anions	3.25522701576095e-05	0.000970574949171894	0.000403911239557459	GO:0071466	cellular response to xenobiotic stimulus	7.04369163828561e-07	0.000103307477361522	4.10264144545759e-05	meddra.10033664
panic attack	R-HSA-879518	Transport of organic anions	3.25522701576095e-05	0.000970574949171894	0.000403911239557459	GO:0046942	carboxylic acid transport	7.76604037633549e-06	0.000542694982159661	0.000215520016838525	meddra.10033664
panic attack	R-HSA-879518	Transport of organic anions	3.25522701576095e-05	0.000970574949171894	0.000403911239557459	GO:0015849	organic acid transport	7.85395548558916e-06	0.000542694982159661	0.000215520016838525	meddra.10033664
panic attack	R-HSA-189483	Heme degradation	6.20399018696583e-05	0.000970574949171894	0.000403911239557459	GO:0006805	xenobiotic metabolic process	1.25837825231613e-07	5.53686431019096e-05	2.1988504198366e-05	meddra.10033664
panic attack	R-HSA-189483	Heme degradation	6.20399018696583e-05	0.000970574949171894	0.000403911239557459	GO:0009410	response to xenobiotic stimulus	3.32698933416618e-07	7.31937653516561e-05	2.90673804985046e-05	meddra.10033664
panic attack	R-HSA-189483	Heme degradation	6.20399018696583e-05	0.000970574949171894	0.000403911239557459	GO:0071466	cellular response to xenobiotic stimulus	7.04369163828561e-07	0.000103307477361522	4.10264144545759e-05	meddra.10033664
panic attack	R-HSA-189483	Heme degradation	6.20399018696583e-05	0.000970574949171894	0.000403911239557459	GO:0046942	carboxylic acid transport	7.76604037633549e-06	0.000542694982159661	0.000215520016838525	meddra.10033664
panic attack	R-HSA-189483	Heme degradation	6.20399018696583e-05	0.000970574949171894	0.000403911239557459	GO:0015849	organic acid transport	7.85395548558916e-06	0.000542694982159661	0.000215520016838525	meddra.10033664
panic attack	R-HSA-9748784	Drug ADME	7.80454321249318e-05	0.000970574949171894	0.000403911239557459	GO:0006805	xenobiotic metabolic process	1.25837825231613e-07	5.53686431019096e-05	2.1988504198366e-05	meddra.10033664
panic attack	R-HSA-9748784	Drug ADME	7.80454321249318e-05	0.000970574949171894	0.000403911239557459	GO:0009410	response to xenobiotic stimulus	3.32698933416618e-07	7.31937653516561e-05	2.90673804985046e-05	meddra.10033664
panic attack	R-HSA-9748784	Drug ADME	7.80454321249318e-05	0.000970574949171894	0.000403911239557459	GO:0071466	cellular response to xenobiotic stimulus	7.04369163828561e-07	0.000103307477361522	4.10264144545759e-05	meddra.10033664
panic attack	R-HSA-9748784	Drug ADME	7.80454321249318e-05	0.000970574949171894	0.000403911239557459	GO:0046942	carboxylic acid transport	7.76604037633549e-06	0.000542694982159661	0.000215520016838525	meddra.10033664
panic attack	R-HSA-9748784	Drug ADME	7.80454321249318e-05	0.000970574949171894	0.000403911239557459	GO:0015849	organic acid transport	7.85395548558916e-06	0.000542694982159661	0.000215520016838525	meddra.10033664
panic attack	R-HSA-159418	Recycling of bile acids and salts	9.0286041783432e-05	0.000970574949171894	0.000403911239557459	GO:0006805	xenobiotic metabolic process	1.25837825231613e-07	5.53686431019096e-05	2.1988504198366e-05	meddra.10033664
panic attack	R-HSA-159418	Recycling of bile acids and salts	9.0286041783432e-05	0.000970574949171894	0.000403911239557459	GO:0009410	response to xenobiotic stimulus	3.32698933416618e-07	7.31937653516561e-05	2.90673804985046e-05	meddra.10033664
panic attack	R-HSA-159418	Recycling of bile acids and salts	9.0286041783432e-05	0.000970574949171894	0.000403911239557459	GO:0071466	cellular response to xenobiotic stimulus	7.04369163828561e-07	0.000103307477361522	4.10264144545759e-05	meddra.10033664
panic attack	R-HSA-159418	Recycling of bile acids and salts	9.0286041783432e-05	0.000970574949171894	0.000403911239557459	GO:0046942	carboxylic acid transport	7.76604037633549e-06	0.000542694982159661	0.000215520016838525	meddra.10033664
panic attack	R-HSA-159418	Recycling of bile acids and salts	9.0286041783432e-05	0.000970574949171894	0.000403911239557459	GO:0015849	organic acid transport	7.85395548558916e-06	0.000542694982159661	0.000215520016838525	meddra.10033664
panic attack	R-HSA-189445	Metabolism of porphyrins	0.00020633755968166	0.00177450301326227	0.000738471266229097	GO:0006805	xenobiotic metabolic process	1.25837825231613e-07	5.53686431019096e-05	2.1988504198366e-05	meddra.10033664
panic attack	R-HSA-189445	Metabolism of porphyrins	0.00020633755968166	0.00177450301326227	0.000738471266229097	GO:0009410	response to xenobiotic stimulus	3.32698933416618e-07	7.31937653516561e-05	2.90673804985046e-05	meddra.10033664
panic attack	R-HSA-189445	Metabolism of porphyrins	0.00020633755968166	0.00177450301326227	0.000738471266229097	GO:0071466	cellular response to xenobiotic stimulus	7.04369163828561e-07	0.000103307477361522	4.10264144545759e-05	meddra.10033664
panic attack	R-HSA-189445	Metabolism of porphyrins	0.00020633755968166	0.00177450301326227	0.000738471266229097	GO:0046942	carboxylic acid transport	7.76604037633549e-06	0.000542694982159661	0.000215520016838525	meddra.10033664
panic attack	R-HSA-189445	Metabolism of porphyrins	0.00020633755968166	0.00177450301326227	0.000738471266229097	GO:0015849	organic acid transport	7.85395548558916e-06	0.000542694982159661	0.000215520016838525	meddra.10033664
peptic ulcer	R-HSA-500792	GPCR ligand binding	8.02791878383446e-09	3.69284264056385e-07	8.4504408250889e-08	GO:0007188	adenylate cyclase-modulating G protein-coupled receptor signaling pathway	7.22232817309514e-12	2.65059443952592e-09	9.65511239982193e-10	meddra.10034341
peptic ulcer	R-HSA-500792	GPCR ligand binding	8.02791878383446e-09	3.69284264056385e-07	8.4504408250889e-08	GO:0042310	vasoconstriction	3.60887011919311e-10	6.62227666871935e-08	2.41224476388171e-08	meddra.10034341
peptic ulcer	R-HSA-500792	GPCR ligand binding	8.02791878383446e-09	3.69284264056385e-07	8.4504408250889e-08	GO:0045777	positive regulation of blood pressure	1.61514072441987e-09	1.97585548620697e-07	7.1972937544324e-08	meddra.10034341
peptic ulcer	R-HSA-500792	GPCR ligand binding	8.02791878383446e-09	3.69284264056385e-07	8.4504408250889e-08	GO:0035296	regulation of tube diameter	6.32288598706228e-09	4.00278894138174e-07	1.45806452188579e-07	meddra.10034341
peptic ulcer	R-HSA-500792	GPCR ligand binding	8.02791878383446e-09	3.69284264056385e-07	8.4504408250889e-08	GO:0097746	blood vessel diameter maintenance	6.32288598706228e-09	4.00278894138174e-07	1.45806452188579e-07	meddra.10034341
peptic ulcer	R-HSA-375280	Amine ligand-binding receptors	2.27387856893054e-08	5.22992070854024e-07	1.19677819417397e-07	GO:0007188	adenylate cyclase-modulating G protein-coupled receptor signaling pathway	7.22232817309514e-12	2.65059443952592e-09	9.65511239982193e-10	meddra.10034341
peptic ulcer	R-HSA-375280	Amine ligand-binding receptors	2.27387856893054e-08	5.22992070854024e-07	1.19677819417397e-07	GO:0042310	vasoconstriction	3.60887011919311e-10	6.62227666871935e-08	2.41224476388171e-08	meddra.10034341
peptic ulcer	R-HSA-375280	Amine ligand-binding receptors	2.27387856893054e-08	5.22992070854024e-07	1.19677819417397e-07	GO:0045777	positive regulation of blood pressure	1.61514072441987e-09	1.97585548620697e-07	7.1972937544324e-08	meddra.10034341
peptic ulcer	R-HSA-375280	Amine ligand-binding receptors	2.27387856893054e-08	5.22992070854024e-07	1.19677819417397e-07	GO:0035296	regulation of tube diameter	6.32288598706228e-09	4.00278894138174e-07	1.45806452188579e-07	meddra.10034341
peptic ulcer	R-HSA-375280	Amine ligand-binding receptors	2.27387856893054e-08	5.22992070854024e-07	1.19677819417397e-07	GO:0097746	blood vessel diameter maintenance	6.32288598706228e-09	4.00278894138174e-07	1.45806452188579e-07	meddra.10034341
peptic ulcer	R-HSA-416476	G alpha (q) signalling events	3.35792755775416e-07	5.14882225522304e-06	1.17822019570321e-06	GO:0007188	adenylate cyclase-modulating G protein-coupled receptor signaling pathway	7.22232817309514e-12	2.65059443952592e-09	9.65511239982193e-10	meddra.10034341
peptic ulcer	R-HSA-416476	G alpha (q) signalling events	3.35792755775416e-07	5.14882225522304e-06	1.17822019570321e-06	GO:0042310	vasoconstriction	3.60887011919311e-10	6.62227666871935e-08	2.41224476388171e-08	meddra.10034341
peptic ulcer	R-HSA-416476	G alpha (q) signalling events	3.35792755775416e-07	5.14882225522304e-06	1.17822019570321e-06	GO:0045777	positive regulation of blood pressure	1.61514072441987e-09	1.97585548620697e-07	7.1972937544324e-08	meddra.10034341
peptic ulcer	R-HSA-416476	G alpha (q) signalling events	3.35792755775416e-07	5.14882225522304e-06	1.17822019570321e-06	GO:0035296	regulation of tube diameter	6.32288598706228e-09	4.00278894138174e-07	1.45806452188579e-07	meddra.10034341
peptic ulcer	R-HSA-416476	G alpha (q) signalling events	3.35792755775416e-07	5.14882225522304e-06	1.17822019570321e-06	GO:0097746	blood vessel diameter maintenance	6.32288598706228e-09	4.00278894138174e-07	1.45806452188579e-07	meddra.10034341
peptic ulcer	R-HSA-373076	Class A/1 (Rhodopsin-like receptors)	2.88606350866962e-06	3.31897303497006e-05	7.5949039701832e-06	GO:0007188	adenylate cyclase-modulating G protein-coupled receptor signaling pathway	7.22232817309514e-12	2.65059443952592e-09	9.65511239982193e-10	meddra.10034341
peptic ulcer	R-HSA-373076	Class A/1 (Rhodopsin-like receptors)	2.88606350866962e-06	3.31897303497006e-05	7.5949039701832e-06	GO:0042310	vasoconstriction	3.60887011919311e-10	6.62227666871935e-08	2.41224476388171e-08	meddra.10034341
peptic ulcer	R-HSA-373076	Class A/1 (Rhodopsin-like receptors)	2.88606350866962e-06	3.31897303497006e-05	7.5949039701832e-06	GO:0045777	positive regulation of blood pressure	1.61514072441987e-09	1.97585548620697e-07	7.1972937544324e-08	meddra.10034341
peptic ulcer	R-HSA-373076	Class A/1 (Rhodopsin-like receptors)	2.88606350866962e-06	3.31897303497006e-05	7.5949039701832e-06	GO:0035296	regulation of tube diameter	6.32288598706228e-09	4.00278894138174e-07	1.45806452188579e-07	meddra.10034341
peptic ulcer	R-HSA-373076	Class A/1 (Rhodopsin-like receptors)	2.88606350866962e-06	3.31897303497006e-05	7.5949039701832e-06	GO:0097746	blood vessel diameter maintenance	6.32288598706228e-09	4.00278894138174e-07	1.45806452188579e-07	meddra.10034341
peptic ulcer	R-HSA-416482	G alpha (12/13) signalling events	3.00792155850733e-05	0.000276728783382674	6.3324664389628e-05	GO:0007188	adenylate cyclase-modulating G protein-coupled receptor signaling pathway	7.22232817309514e-12	2.65059443952592e-09	9.65511239982193e-10	meddra.10034341
peptic ulcer	R-HSA-416482	G alpha (12/13) signalling events	3.00792155850733e-05	0.000276728783382674	6.3324664389628e-05	GO:0042310	vasoconstriction	3.60887011919311e-10	6.62227666871935e-08	2.41224476388171e-08	meddra.10034341
peptic ulcer	R-HSA-416482	G alpha (12/13) signalling events	3.00792155850733e-05	0.000276728783382674	6.3324664389628e-05	GO:0045777	positive regulation of blood pressure	1.61514072441987e-09	1.97585548620697e-07	7.1972937544324e-08	meddra.10034341
peptic ulcer	R-HSA-416482	G alpha (12/13) signalling events	3.00792155850733e-05	0.000276728783382674	6.3324664389628e-05	GO:0035296	regulation of tube diameter	6.32288598706228e-09	4.00278894138174e-07	1.45806452188579e-07	meddra.10034341
peptic ulcer	R-HSA-416482	G alpha (12/13) signalling events	3.00792155850733e-05	0.000276728783382674	6.3324664389628e-05	GO:0097746	blood vessel diameter maintenance	6.32288598706228e-09	4.00278894138174e-07	1.45806452188579e-07	meddra.10034341
personality disorder	R-HSA-445095	Interaction between L1 and Ankyrins	9.66231579503039e-22	4.54128842366428e-20	2.03417174632219e-20	GO:0007214	gamma-aminobutyric acid signaling pathway	2.0542532952858e-37	1.53658146487378e-34	8.69273499689358e-35	meddra.10034721
personality disorder	R-HSA-445095	Interaction between L1 and Ankyrins	9.66231579503039e-22	4.54128842366428e-20	2.03417174632219e-20	GO:0051932	synaptic transmission, GABAergic	7.07698186837315e-34	2.64679121877156e-31	1.49734037425579e-31	meddra.10034721
personality disorder	R-HSA-445095	Interaction between L1 and Ankyrins	9.66231579503039e-22	4.54128842366428e-20	2.03417174632219e-20	GO:0042391	regulation of membrane potential	8.82165328847221e-32	2.19953221992574e-29	1.24431741121608e-29	meddra.10034721
personality disorder	R-HSA-445095	Interaction between L1 and Ankyrins	9.66231579503039e-22	4.54128842366428e-20	2.03417174632219e-20	GO:0006821	chloride transport	1.68894784427245e-25	3.15833246878948e-23	1.78672903525664e-23	meddra.10034721
personality disorder	R-HSA-445095	Interaction between L1 and Ankyrins	9.66231579503039e-22	4.54128842366428e-20	2.03417174632219e-20	GO:1902476	chloride transmembrane transport	2.53319401587855e-24	3.78965824775431e-22	2.14388209343827e-22	meddra.10034721
personality disorder	R-HSA-977443	GABA receptor activation	2.78070423374442e-20	6.53465494929938e-19	2.92705708815202e-19	GO:0007214	gamma-aminobutyric acid signaling pathway	2.0542532952858e-37	1.53658146487378e-34	8.69273499689358e-35	meddra.10034721
personality disorder	R-HSA-977443	GABA receptor activation	2.78070423374442e-20	6.53465494929938e-19	2.92705708815202e-19	GO:0051932	synaptic transmission, GABAergic	7.07698186837315e-34	2.64679121877156e-31	1.49734037425579e-31	meddra.10034721
personality disorder	R-HSA-977443	GABA receptor activation	2.78070423374442e-20	6.53465494929938e-19	2.92705708815202e-19	GO:0042391	regulation of membrane potential	8.82165328847221e-32	2.19953221992574e-29	1.24431741121608e-29	meddra.10034721
personality disorder	R-HSA-977443	GABA receptor activation	2.78070423374442e-20	6.53465494929938e-19	2.92705708815202e-19	GO:0006821	chloride transport	1.68894784427245e-25	3.15833246878948e-23	1.78672903525664e-23	meddra.10034721
personality disorder	R-HSA-977443	GABA receptor activation	2.78070423374442e-20	6.53465494929938e-19	2.92705708815202e-19	GO:1902476	chloride transmembrane transport	2.53319401587855e-24	3.78965824775431e-22	2.14388209343827e-22	meddra.10034721
personality disorder	R-HSA-5576892	Phase 0 - rapid depolarisation	1.5492615985829e-16	2.42717650444655e-15	1.08720112181256e-15	GO:0007214	gamma-aminobutyric acid signaling pathway	2.0542532952858e-37	1.53658146487378e-34	8.69273499689358e-35	meddra.10034721
personality disorder	R-HSA-5576892	Phase 0 - rapid depolarisation	1.5492615985829e-16	2.42717650444655e-15	1.08720112181256e-15	GO:0051932	synaptic transmission, GABAergic	7.07698186837315e-34	2.64679121877156e-31	1.49734037425579e-31	meddra.10034721
personality disorder	R-HSA-5576892	Phase 0 - rapid depolarisation	1.5492615985829e-16	2.42717650444655e-15	1.08720112181256e-15	GO:0042391	regulation of membrane potential	8.82165328847221e-32	2.19953221992574e-29	1.24431741121608e-29	meddra.10034721
personality disorder	R-HSA-5576892	Phase 0 - rapid depolarisation	1.5492615985829e-16	2.42717650444655e-15	1.08720112181256e-15	GO:0006821	chloride transport	1.68894784427245e-25	3.15833246878948e-23	1.78672903525664e-23	meddra.10034721
personality disorder	R-HSA-5576892	Phase 0 - rapid depolarisation	1.5492615985829e-16	2.42717650444655e-15	1.08720112181256e-15	GO:1902476	chloride transmembrane transport	2.53319401587855e-24	3.78965824775431e-22	2.14388209343827e-22	meddra.10034721
personality disorder	R-HSA-112314	Neurotransmitter receptors and postsynaptic signal transmission	3.39674364292962e-15	3.9911737804423e-14	1.78775981206822e-14	GO:0007214	gamma-aminobutyric acid signaling pathway	2.0542532952858e-37	1.53658146487378e-34	8.69273499689358e-35	meddra.10034721
personality disorder	R-HSA-112314	Neurotransmitter receptors and postsynaptic signal transmission	3.39674364292962e-15	3.9911737804423e-14	1.78775981206822e-14	GO:0051932	synaptic transmission, GABAergic	7.07698186837315e-34	2.64679121877156e-31	1.49734037425579e-31	meddra.10034721
personality disorder	R-HSA-112314	Neurotransmitter receptors and postsynaptic signal transmission	3.39674364292962e-15	3.9911737804423e-14	1.78775981206822e-14	GO:0042391	regulation of membrane potential	8.82165328847221e-32	2.19953221992574e-29	1.24431741121608e-29	meddra.10034721
personality disorder	R-HSA-112314	Neurotransmitter receptors and postsynaptic signal transmission	3.39674364292962e-15	3.9911737804423e-14	1.78775981206822e-14	GO:0006821	chloride transport	1.68894784427245e-25	3.15833246878948e-23	1.78672903525664e-23	meddra.10034721
personality disorder	R-HSA-112314	Neurotransmitter receptors and postsynaptic signal transmission	3.39674364292962e-15	3.9911737804423e-14	1.78775981206822e-14	GO:1902476	chloride transmembrane transport	2.53319401587855e-24	3.78965824775431e-22	2.14388209343827e-22	meddra.10034721
personality disorder	R-HSA-373760	L1CAM interactions	1.0381097617932e-14	9.75823176085607e-14	4.37098847070821e-14	GO:0007214	gamma-aminobutyric acid signaling pathway	2.0542532952858e-37	1.53658146487378e-34	8.69273499689358e-35	meddra.10034721
personality disorder	R-HSA-373760	L1CAM interactions	1.0381097617932e-14	9.75823176085607e-14	4.37098847070821e-14	GO:0051932	synaptic transmission, GABAergic	7.07698186837315e-34	2.64679121877156e-31	1.49734037425579e-31	meddra.10034721
personality disorder	R-HSA-373760	L1CAM interactions	1.0381097617932e-14	9.75823176085607e-14	4.37098847070821e-14	GO:0042391	regulation of membrane potential	8.82165328847221e-32	2.19953221992574e-29	1.24431741121608e-29	meddra.10034721
personality disorder	R-HSA-373760	L1CAM interactions	1.0381097617932e-14	9.75823176085607e-14	4.37098847070821e-14	GO:0006821	chloride transport	1.68894784427245e-25	3.15833246878948e-23	1.78672903525664e-23	meddra.10034721
personality disorder	R-HSA-373760	L1CAM interactions	1.0381097617932e-14	9.75823176085607e-14	4.37098847070821e-14	GO:1902476	chloride transmembrane transport	2.53319401587855e-24	3.78965824775431e-22	2.14388209343827e-22	meddra.10034721
photopsia	R-HSA-416476	G alpha (q) signalling events	1.57575969840608e-30	1.49697171348578e-28	3.64912772262462e-29	GO:0007200	phospholipase C-activating G protein-coupled receptor signaling pathway	3.05909418580428e-23	1.96699756147215e-20	1.02077142831575e-20	meddra.10034962
photopsia	R-HSA-416476	G alpha (q) signalling events	1.57575969840608e-30	1.49697171348578e-28	3.64912772262462e-29	GO:0007188	adenylate cyclase-modulating G protein-coupled receptor signaling pathway	1.24367789008559e-20	3.99842441662516e-18	2.07497837451121e-18	meddra.10034962
photopsia	R-HSA-416476	G alpha (q) signalling events	1.57575969840608e-30	1.49697171348578e-28	3.64912772262462e-29	GO:0042310	vasoconstriction	2.53890555608925e-20	5.44172090855129e-18	2.82397565361506e-18	meddra.10034962
photopsia	R-HSA-416476	G alpha (q) signalling events	1.57575969840608e-30	1.49697171348578e-28	3.64912772262462e-29	GO:0019229	regulation of vasoconstriction	3.02563833195798e-19	4.86371361862246e-17	2.5240193453439e-17	meddra.10034962
photopsia	R-HSA-416476	G alpha (q) signalling events	1.57575969840608e-30	1.49697171348578e-28	3.64912772262462e-29	GO:0035296	regulation of tube diameter	1.6482990191914e-17	1.63542244625425e-15	8.4870085203012e-16	meddra.10034962
photopsia	R-HSA-500792	GPCR ligand binding	1.09141862276273e-23	5.18423845812298e-22	1.26374787898843e-22	GO:0007200	phospholipase C-activating G protein-coupled receptor signaling pathway	3.05909418580428e-23	1.96699756147215e-20	1.02077142831575e-20	meddra.10034962
photopsia	R-HSA-500792	GPCR ligand binding	1.09141862276273e-23	5.18423845812298e-22	1.26374787898843e-22	GO:0007188	adenylate cyclase-modulating G protein-coupled receptor signaling pathway	1.24367789008559e-20	3.99842441662516e-18	2.07497837451121e-18	meddra.10034962
photopsia	R-HSA-500792	GPCR ligand binding	1.09141862276273e-23	5.18423845812298e-22	1.26374787898843e-22	GO:0042310	vasoconstriction	2.53890555608925e-20	5.44172090855129e-18	2.82397565361506e-18	meddra.10034962
photopsia	R-HSA-500792	GPCR ligand binding	1.09141862276273e-23	5.18423845812298e-22	1.26374787898843e-22	GO:0019229	regulation of vasoconstriction	3.02563833195798e-19	4.86371361862246e-17	2.5240193453439e-17	meddra.10034962
photopsia	R-HSA-500792	GPCR ligand binding	1.09141862276273e-23	5.18423845812298e-22	1.26374787898843e-22	GO:0035296	regulation of tube diameter	1.6482990191914e-17	1.63542244625425e-15	8.4870085203012e-16	meddra.10034962
photopsia	R-HSA-375280	Amine ligand-binding receptors	2.56415896757423e-21	8.11983673065173e-20	1.97935078198712e-20	GO:0007200	phospholipase C-activating G protein-coupled receptor signaling pathway	3.05909418580428e-23	1.96699756147215e-20	1.02077142831575e-20	meddra.10034962
photopsia	R-HSA-375280	Amine ligand-binding receptors	2.56415896757423e-21	8.11983673065173e-20	1.97935078198712e-20	GO:0007188	adenylate cyclase-modulating G protein-coupled receptor signaling pathway	1.24367789008559e-20	3.99842441662516e-18	2.07497837451121e-18	meddra.10034962
photopsia	R-HSA-375280	Amine ligand-binding receptors	2.56415896757423e-21	8.11983673065173e-20	1.97935078198712e-20	GO:0042310	vasoconstriction	2.53890555608925e-20	5.44172090855129e-18	2.82397565361506e-18	meddra.10034962
photopsia	R-HSA-375280	Amine ligand-binding receptors	2.56415896757423e-21	8.11983673065173e-20	1.97935078198712e-20	GO:0019229	regulation of vasoconstriction	3.02563833195798e-19	4.86371361862246e-17	2.5240193453439e-17	meddra.10034962
photopsia	R-HSA-375280	Amine ligand-binding receptors	2.56415896757423e-21	8.11983673065173e-20	1.97935078198712e-20	GO:0035296	regulation of tube diameter	1.6482990191914e-17	1.63542244625425e-15	8.4870085203012e-16	meddra.10034962
photopsia	R-HSA-373076	Class A/1 (Rhodopsin-like receptors)	9.54868717114776e-21	2.26781320314759e-19	5.52818730961186e-20	GO:0007200	phospholipase C-activating G protein-coupled receptor signaling pathway	3.05909418580428e-23	1.96699756147215e-20	1.02077142831575e-20	meddra.10034962
photopsia	R-HSA-373076	Class A/1 (Rhodopsin-like receptors)	9.54868717114776e-21	2.26781320314759e-19	5.52818730961186e-20	GO:0007188	adenylate cyclase-modulating G protein-coupled receptor signaling pathway	1.24367789008559e-20	3.99842441662516e-18	2.07497837451121e-18	meddra.10034962
photopsia	R-HSA-373076	Class A/1 (Rhodopsin-like receptors)	9.54868717114776e-21	2.26781320314759e-19	5.52818730961186e-20	GO:0042310	vasoconstriction	2.53890555608925e-20	5.44172090855129e-18	2.82397565361506e-18	meddra.10034962
photopsia	R-HSA-373076	Class A/1 (Rhodopsin-like receptors)	9.54868717114776e-21	2.26781320314759e-19	5.52818730961186e-20	GO:0019229	regulation of vasoconstriction	3.02563833195798e-19	4.86371361862246e-17	2.5240193453439e-17	meddra.10034962
photopsia	R-HSA-373076	Class A/1 (Rhodopsin-like receptors)	9.54868717114776e-21	2.26781320314759e-19	5.52818730961186e-20	GO:0035296	regulation of tube diameter	1.6482990191914e-17	1.63542244625425e-15	8.4870085203012e-16	meddra.10034962
photopsia	R-HSA-416482	G alpha (12/13) signalling events	5.31900396029335e-12	1.01061075245574e-10	2.4635386763464e-11	GO:0007200	phospholipase C-activating G protein-coupled receptor signaling pathway	3.05909418580428e-23	1.96699756147215e-20	1.02077142831575e-20	meddra.10034962
photopsia	R-HSA-416482	G alpha (12/13) signalling events	5.31900396029335e-12	1.01061075245574e-10	2.4635386763464e-11	GO:0007188	adenylate cyclase-modulating G protein-coupled receptor signaling pathway	1.24367789008559e-20	3.99842441662516e-18	2.07497837451121e-18	meddra.10034962
photopsia	R-HSA-416482	G alpha (12/13) signalling events	5.31900396029335e-12	1.01061075245574e-10	2.4635386763464e-11	GO:0042310	vasoconstriction	2.53890555608925e-20	5.44172090855129e-18	2.82397565361506e-18	meddra.10034962
photopsia	R-HSA-416482	G alpha (12/13) signalling events	5.31900396029335e-12	1.01061075245574e-10	2.4635386763464e-11	GO:0019229	regulation of vasoconstriction	3.02563833195798e-19	4.86371361862246e-17	2.5240193453439e-17	meddra.10034962
photopsia	R-HSA-416482	G alpha (12/13) signalling events	5.31900396029335e-12	1.01061075245574e-10	2.4635386763464e-11	GO:0035296	regulation of tube diameter	1.6482990191914e-17	1.63542244625425e-15	8.4870085203012e-16	meddra.10034962
polyuria	R-HSA-1475029	Reversible hydration of carbon dioxide	6.98372423038664e-19	2.44430348063532e-17	5.88103093085191e-18	GO:0006730	one-carbon metabolic process	1.22999351113649e-18	3.11188358317531e-16	1.48893951348101e-16	meddra.10036142
polyuria	R-HSA-1475029	Reversible hydration of carbon dioxide	6.98372423038664e-19	2.44430348063532e-17	5.88103093085191e-18	GO:0055064	chloride ion homeostasis	0.000100069810248405	0.00582426614324982	0.00278673021208125	meddra.10036142
polyuria	R-HSA-1475029	Reversible hydration of carbon dioxide	6.98372423038664e-19	2.44430348063532e-17	5.88103093085191e-18	GO:0042359	vitamin D metabolic process	0.000111137621049132	0.00582426614324982	0.00278673021208125	meddra.10036142
polyuria	R-HSA-1475029	Reversible hydration of carbon dioxide	6.98372423038664e-19	2.44430348063532e-17	5.88103093085191e-18	GO:0055081	monoatomic anion homeostasis	0.000122779913499407	0.00582426614324982	0.00278673021208125	meddra.10036142
polyuria	R-HSA-1475029	Reversible hydration of carbon dioxide	6.98372423038664e-19	2.44430348063532e-17	5.88103093085191e-18	GO:0098659	inorganic cation import across plasma membrane	0.000159798151675028	0.00582426614324982	0.00278673021208125	meddra.10036142
polyuria	R-HSA-196791	Vitamin D (calciferol) metabolism	9.84014984621353e-05	0.00172202622308737	0.000414322098787938	GO:0006730	one-carbon metabolic process	1.22999351113649e-18	3.11188358317531e-16	1.48893951348101e-16	meddra.10036142
polyuria	R-HSA-196791	Vitamin D (calciferol) metabolism	9.84014984621353e-05	0.00172202622308737	0.000414322098787938	GO:0055064	chloride ion homeostasis	0.000100069810248405	0.00582426614324982	0.00278673021208125	meddra.10036142
polyuria	R-HSA-196791	Vitamin D (calciferol) metabolism	9.84014984621353e-05	0.00172202622308737	0.000414322098787938	GO:0042359	vitamin D metabolic process	0.000111137621049132	0.00582426614324982	0.00278673021208125	meddra.10036142
polyuria	R-HSA-196791	Vitamin D (calciferol) metabolism	9.84014984621353e-05	0.00172202622308737	0.000414322098787938	GO:0055081	monoatomic anion homeostasis	0.000122779913499407	0.00582426614324982	0.00278673021208125	meddra.10036142
polyuria	R-HSA-196791	Vitamin D (calciferol) metabolism	9.84014984621353e-05	0.00172202622308737	0.000414322098787938	GO:0098659	inorganic cation import across plasma membrane	0.000159798151675028	0.00582426614324982	0.00278673021208125	meddra.10036142
polyuria	R-HSA-1296041	Activation of G protein gated Potassium channels	0.000597885536673897	0.00418519875671728	0.00100696511439814	GO:0006730	one-carbon metabolic process	1.22999351113649e-18	3.11188358317531e-16	1.48893951348101e-16	meddra.10036142
polyuria	R-HSA-1296041	Activation of G protein gated Potassium channels	0.000597885536673897	0.00418519875671728	0.00100696511439814	GO:0055064	chloride ion homeostasis	0.000100069810248405	0.00582426614324982	0.00278673021208125	meddra.10036142
polyuria	R-HSA-1296041	Activation of G protein gated Potassium channels	0.000597885536673897	0.00418519875671728	0.00100696511439814	GO:0042359	vitamin D metabolic process	0.000111137621049132	0.00582426614324982	0.00278673021208125	meddra.10036142
polyuria	R-HSA-1296041	Activation of G protein gated Potassium channels	0.000597885536673897	0.00418519875671728	0.00100696511439814	GO:0055081	monoatomic anion homeostasis	0.000122779913499407	0.00582426614324982	0.00278673021208125	meddra.10036142
polyuria	R-HSA-1296041	Activation of G protein gated Potassium channels	0.000597885536673897	0.00418519875671728	0.00100696511439814	GO:0098659	inorganic cation import across plasma membrane	0.000159798151675028	0.00582426614324982	0.00278673021208125	meddra.10036142
polyuria	R-HSA-1296059	G protein gated Potassium channels	0.000597885536673897	0.00418519875671728	0.00100696511439814	GO:0006730	one-carbon metabolic process	1.22999351113649e-18	3.11188358317531e-16	1.48893951348101e-16	meddra.10036142
polyuria	R-HSA-1296059	G protein gated Potassium channels	0.000597885536673897	0.00418519875671728	0.00100696511439814	GO:0055064	chloride ion homeostasis	0.000100069810248405	0.00582426614324982	0.00278673021208125	meddra.10036142
polyuria	R-HSA-1296059	G protein gated Potassium channels	0.000597885536673897	0.00418519875671728	0.00100696511439814	GO:0042359	vitamin D metabolic process	0.000111137621049132	0.00582426614324982	0.00278673021208125	meddra.10036142
polyuria	R-HSA-1296059	G protein gated Potassium channels	0.000597885536673897	0.00418519875671728	0.00100696511439814	GO:0055081	monoatomic anion homeostasis	0.000122779913499407	0.00582426614324982	0.00278673021208125	meddra.10036142
polyuria	R-HSA-1296059	G protein gated Potassium channels	0.000597885536673897	0.00418519875671728	0.00100696511439814	GO:0098659	inorganic cation import across plasma membrane	0.000159798151675028	0.00582426614324982	0.00278673021208125	meddra.10036142
polyuria	R-HSA-997272	Inhibition of voltage gated Ca2+ channels via Gbeta/gamma subunits	0.000597885536673897	0.00418519875671728	0.00100696511439814	GO:0006730	one-carbon metabolic process	1.22999351113649e-18	3.11188358317531e-16	1.48893951348101e-16	meddra.10036142
polyuria	R-HSA-997272	Inhibition of voltage gated Ca2+ channels via Gbeta/gamma subunits	0.000597885536673897	0.00418519875671728	0.00100696511439814	GO:0055064	chloride ion homeostasis	0.000100069810248405	0.00582426614324982	0.00278673021208125	meddra.10036142
polyuria	R-HSA-997272	Inhibition of voltage gated Ca2+ channels via Gbeta/gamma subunits	0.000597885536673897	0.00418519875671728	0.00100696511439814	GO:0042359	vitamin D metabolic process	0.000111137621049132	0.00582426614324982	0.00278673021208125	meddra.10036142
polyuria	R-HSA-997272	Inhibition of voltage gated Ca2+ channels via Gbeta/gamma subunits	0.000597885536673897	0.00418519875671728	0.00100696511439814	GO:0055081	monoatomic anion homeostasis	0.000122779913499407	0.00582426614324982	0.00278673021208125	meddra.10036142
polyuria	R-HSA-997272	Inhibition of voltage gated Ca2+ channels via Gbeta/gamma subunits	0.000597885536673897	0.00418519875671728	0.00100696511439814	GO:0098659	inorganic cation import across plasma membrane	0.000159798151675028	0.00582426614324982	0.00278673021208125	meddra.10036142
pre-syncope	R-HSA-5576891	Cardiac conduction	3.14564846009454e-23	9.12238053427416e-22	4.30457157697147e-22	GO:0086091	regulation of heart rate by cardiac conduction	4.91155136444928e-34	1.66010436118386e-31	8.0652843458325e-32	meddra.10036507
pre-syncope	R-HSA-5576891	Cardiac conduction	3.14564846009454e-23	9.12238053427416e-22	4.30457157697147e-22	GO:0001508	action potential	1.6187993574795e-31	2.73577091414035e-29	1.32911947245685e-29	meddra.10036507
pre-syncope	R-HSA-5576891	Cardiac conduction	3.14564846009454e-23	9.12238053427416e-22	4.30457157697147e-22	GO:0061337	cardiac conduction	4.01727310517686e-31	4.52612769849926e-29	2.19892843651786e-29	meddra.10036507
pre-syncope	R-HSA-5576891	Cardiac conduction	3.14564846009454e-23	9.12238053427416e-22	4.30457157697147e-22	GO:0086001	cardiac muscle cell action potential	1.37749154340665e-29	9.31184283342895e-28	4.5239722267671e-28	meddra.10036507
pre-syncope	R-HSA-5576891	Cardiac conduction	3.14564846009454e-23	9.12238053427416e-22	4.30457157697147e-22	GO:0086003	cardiac muscle cell contraction	1.37749154340665e-29	9.31184283342895e-28	4.5239722267671e-28	meddra.10036507
pre-syncope	R-HSA-397014	Muscle contraction	1.17852258853683e-20	1.7088577533784e-19	8.06357560577829e-20	GO:0086091	regulation of heart rate by cardiac conduction	4.91155136444928e-34	1.66010436118386e-31	8.0652843458325e-32	meddra.10036507
pre-syncope	R-HSA-397014	Muscle contraction	1.17852258853683e-20	1.7088577533784e-19	8.06357560577829e-20	GO:0001508	action potential	1.6187993574795e-31	2.73577091414035e-29	1.32911947245685e-29	meddra.10036507
pre-syncope	R-HSA-397014	Muscle contraction	1.17852258853683e-20	1.7088577533784e-19	8.06357560577829e-20	GO:0061337	cardiac conduction	4.01727310517686e-31	4.52612769849926e-29	2.19892843651786e-29	meddra.10036507
pre-syncope	R-HSA-397014	Muscle contraction	1.17852258853683e-20	1.7088577533784e-19	8.06357560577829e-20	GO:0086001	cardiac muscle cell action potential	1.37749154340665e-29	9.31184283342895e-28	4.5239722267671e-28	meddra.10036507
pre-syncope	R-HSA-397014	Muscle contraction	1.17852258853683e-20	1.7088577533784e-19	8.06357560577829e-20	GO:0086003	cardiac muscle cell contraction	1.37749154340665e-29	9.31184283342895e-28	4.5239722267671e-28	meddra.10036507
pre-syncope	R-HSA-5576892	Phase 0 - rapid depolarisation	1.55524046606493e-14	1.5033991171961e-13	7.09407931889267e-14	GO:0086091	regulation of heart rate by cardiac conduction	4.91155136444928e-34	1.66010436118386e-31	8.0652843458325e-32	meddra.10036507
pre-syncope	R-HSA-5576892	Phase 0 - rapid depolarisation	1.55524046606493e-14	1.5033991171961e-13	7.09407931889267e-14	GO:0001508	action potential	1.6187993574795e-31	2.73577091414035e-29	1.32911947245685e-29	meddra.10036507
pre-syncope	R-HSA-5576892	Phase 0 - rapid depolarisation	1.55524046606493e-14	1.5033991171961e-13	7.09407931889267e-14	GO:0061337	cardiac conduction	4.01727310517686e-31	4.52612769849926e-29	2.19892843651786e-29	meddra.10036507
pre-syncope	R-HSA-5576892	Phase 0 - rapid depolarisation	1.55524046606493e-14	1.5033991171961e-13	7.09407931889267e-14	GO:0086001	cardiac muscle cell action potential	1.37749154340665e-29	9.31184283342895e-28	4.5239722267671e-28	meddra.10036507
pre-syncope	R-HSA-5576892	Phase 0 - rapid depolarisation	1.55524046606493e-14	1.5033991171961e-13	7.09407931889267e-14	GO:0086003	cardiac muscle cell contraction	1.37749154340665e-29	9.31184283342895e-28	4.5239722267671e-28	meddra.10036507
pre-syncope	R-HSA-445095	Interaction between L1 and Ankyrins	2.34173127593517e-12	1.697755175053e-11	8.01118594398875e-12	GO:0086091	regulation of heart rate by cardiac conduction	4.91155136444928e-34	1.66010436118386e-31	8.0652843458325e-32	meddra.10036507
pre-syncope	R-HSA-445095	Interaction between L1 and Ankyrins	2.34173127593517e-12	1.697755175053e-11	8.01118594398875e-12	GO:0001508	action potential	1.6187993574795e-31	2.73577091414035e-29	1.32911947245685e-29	meddra.10036507
pre-syncope	R-HSA-445095	Interaction between L1 and Ankyrins	2.34173127593517e-12	1.697755175053e-11	8.01118594398875e-12	GO:0061337	cardiac conduction	4.01727310517686e-31	4.52612769849926e-29	2.19892843651786e-29	meddra.10036507
pre-syncope	R-HSA-445095	Interaction between L1 and Ankyrins	2.34173127593517e-12	1.697755175053e-11	8.01118594398875e-12	GO:0086001	cardiac muscle cell action potential	1.37749154340665e-29	9.31184283342895e-28	4.5239722267671e-28	meddra.10036507
pre-syncope	R-HSA-445095	Interaction between L1 and Ankyrins	2.34173127593517e-12	1.697755175053e-11	8.01118594398875e-12	GO:0086003	cardiac muscle cell contraction	1.37749154340665e-29	9.31184283342895e-28	4.5239722267671e-28	meddra.10036507
pre-syncope	R-HSA-5576893	Phase 2 - plateau phase	9.66171449255013e-12	5.60379440567907e-11	2.64425870322425e-11	GO:0086091	regulation of heart rate by cardiac conduction	4.91155136444928e-34	1.66010436118386e-31	8.0652843458325e-32	meddra.10036507
pre-syncope	R-HSA-5576893	Phase 2 - plateau phase	9.66171449255013e-12	5.60379440567907e-11	2.64425870322425e-11	GO:0001508	action potential	1.6187993574795e-31	2.73577091414035e-29	1.32911947245685e-29	meddra.10036507
pre-syncope	R-HSA-5576893	Phase 2 - plateau phase	9.66171449255013e-12	5.60379440567907e-11	2.64425870322425e-11	GO:0061337	cardiac conduction	4.01727310517686e-31	4.52612769849926e-29	2.19892843651786e-29	meddra.10036507
pre-syncope	R-HSA-5576893	Phase 2 - plateau phase	9.66171449255013e-12	5.60379440567907e-11	2.64425870322425e-11	GO:0086001	cardiac muscle cell action potential	1.37749154340665e-29	9.31184283342895e-28	4.5239722267671e-28	meddra.10036507
pre-syncope	R-HSA-5576893	Phase 2 - plateau phase	9.66171449255013e-12	5.60379440567907e-11	2.64425870322425e-11	GO:0086003	cardiac muscle cell contraction	1.37749154340665e-29	9.31184283342895e-28	4.5239722267671e-28	meddra.10036507
precocious puberty	R-HSA-209952	Peptide hormone biosynthesis	3.1423578452163e-05	0.00181430121441275	0.000499483735141972	GO:0006694	steroid biosynthetic process	2.99334946479351e-07	5.69650203152508e-05	2.01320421406739e-05	meddra.10058084
precocious puberty	R-HSA-209952	Peptide hormone biosynthesis	3.1423578452163e-05	0.00181430121441275	0.000499483735141972	GO:0120178	steroid hormone biosynthetic process	4.11299785669681e-07	5.69650203152508e-05	2.01320421406739e-05	meddra.10058084
precocious puberty	R-HSA-209952	Peptide hormone biosynthesis	3.1423578452163e-05	0.00181430121441275	0.000499483735141972	GO:0042445	hormone metabolic process	8.81387144028106e-07	8.13814129652618e-05	2.87610541735487e-05	meddra.10058084
precocious puberty	R-HSA-209952	Peptide hormone biosynthesis	3.1423578452163e-05	0.00181430121441275	0.000499483735141972	GO:0042446	hormone biosynthetic process	1.41613115979383e-06	9.80670828157228e-05	3.46579468054806e-05	meddra.10058084
precocious puberty	R-HSA-209952	Peptide hormone biosynthesis	3.1423578452163e-05	0.00181430121441275	0.000499483735141972	GO:0008202	steroid metabolic process	2.97408615066386e-06	0.000164764372746778	5.82294762129976e-05	meddra.10058084
precocious puberty	R-HSA-8957322	Metabolism of steroids	9.19213131367805e-05	0.00181430121441275	0.000499483735141972	GO:0006694	steroid biosynthetic process	2.99334946479351e-07	5.69650203152508e-05	2.01320421406739e-05	meddra.10058084
precocious puberty	R-HSA-8957322	Metabolism of steroids	9.19213131367805e-05	0.00181430121441275	0.000499483735141972	GO:0120178	steroid hormone biosynthetic process	4.11299785669681e-07	5.69650203152508e-05	2.01320421406739e-05	meddra.10058084
precocious puberty	R-HSA-8957322	Metabolism of steroids	9.19213131367805e-05	0.00181430121441275	0.000499483735141972	GO:0042445	hormone metabolic process	8.81387144028106e-07	8.13814129652618e-05	2.87610541735487e-05	meddra.10058084
precocious puberty	R-HSA-8957322	Metabolism of steroids	9.19213131367805e-05	0.00181430121441275	0.000499483735141972	GO:0042446	hormone biosynthetic process	1.41613115979383e-06	9.80670828157228e-05	3.46579468054806e-05	meddra.10058084
precocious puberty	R-HSA-8957322	Metabolism of steroids	9.19213131367805e-05	0.00181430121441275	0.000499483735141972	GO:0008202	steroid metabolic process	2.97408615066386e-06	0.000164764372746778	5.82294762129976e-05	meddra.10058084
precocious puberty	R-HSA-418555	G alpha (s) signalling events	9.73185310473971e-05	0.00181430121441275	0.000499483735141972	GO:0006694	steroid biosynthetic process	2.99334946479351e-07	5.69650203152508e-05	2.01320421406739e-05	meddra.10058084
precocious puberty	R-HSA-418555	G alpha (s) signalling events	9.73185310473971e-05	0.00181430121441275	0.000499483735141972	GO:0120178	steroid hormone biosynthetic process	4.11299785669681e-07	5.69650203152508e-05	2.01320421406739e-05	meddra.10058084
precocious puberty	R-HSA-418555	G alpha (s) signalling events	9.73185310473971e-05	0.00181430121441275	0.000499483735141972	GO:0042445	hormone metabolic process	8.81387144028106e-07	8.13814129652618e-05	2.87610541735487e-05	meddra.10058084
precocious puberty	R-HSA-418555	G alpha (s) signalling events	9.73185310473971e-05	0.00181430121441275	0.000499483735141972	GO:0042446	hormone biosynthetic process	1.41613115979383e-06	9.80670828157228e-05	3.46579468054806e-05	meddra.10058084
precocious puberty	R-HSA-418555	G alpha (s) signalling events	9.73185310473971e-05	0.00181430121441275	0.000499483735141972	GO:0008202	steroid metabolic process	2.97408615066386e-06	0.000164764372746778	5.82294762129976e-05	meddra.10058084
precocious puberty	R-HSA-211976	Endogenous sterols	0.000120728667077157	0.00181430121441275	0.000499483735141972	GO:0006694	steroid biosynthetic process	2.99334946479351e-07	5.69650203152508e-05	2.01320421406739e-05	meddra.10058084
precocious puberty	R-HSA-211976	Endogenous sterols	0.000120728667077157	0.00181430121441275	0.000499483735141972	GO:0120178	steroid hormone biosynthetic process	4.11299785669681e-07	5.69650203152508e-05	2.01320421406739e-05	meddra.10058084
precocious puberty	R-HSA-211976	Endogenous sterols	0.000120728667077157	0.00181430121441275	0.000499483735141972	GO:0042445	hormone metabolic process	8.81387144028106e-07	8.13814129652618e-05	2.87610541735487e-05	meddra.10058084
precocious puberty	R-HSA-211976	Endogenous sterols	0.000120728667077157	0.00181430121441275	0.000499483735141972	GO:0042446	hormone biosynthetic process	1.41613115979383e-06	9.80670828157228e-05	3.46579468054806e-05	meddra.10058084
precocious puberty	R-HSA-211976	Endogenous sterols	0.000120728667077157	0.00181430121441275	0.000499483735141972	GO:0008202	steroid metabolic process	2.97408615066386e-06	0.000164764372746778	5.82294762129976e-05	meddra.10058084
precocious puberty	R-HSA-9615017	FOXO-mediated transcription of oxidative stress, metabolic and neuronal genes	0.000139561631877904	0.00181430121441275	0.000499483735141972	GO:0006694	steroid biosynthetic process	2.99334946479351e-07	5.69650203152508e-05	2.01320421406739e-05	meddra.10058084
precocious puberty	R-HSA-9615017	FOXO-mediated transcription of oxidative stress, metabolic and neuronal genes	0.000139561631877904	0.00181430121441275	0.000499483735141972	GO:0120178	steroid hormone biosynthetic process	4.11299785669681e-07	5.69650203152508e-05	2.01320421406739e-05	meddra.10058084
precocious puberty	R-HSA-9615017	FOXO-mediated transcription of oxidative stress, metabolic and neuronal genes	0.000139561631877904	0.00181430121441275	0.000499483735141972	GO:0042445	hormone metabolic process	8.81387144028106e-07	8.13814129652618e-05	2.87610541735487e-05	meddra.10058084
precocious puberty	R-HSA-9615017	FOXO-mediated transcription of oxidative stress, metabolic and neuronal genes	0.000139561631877904	0.00181430121441275	0.000499483735141972	GO:0042446	hormone biosynthetic process	1.41613115979383e-06	9.80670828157228e-05	3.46579468054806e-05	meddra.10058084
precocious puberty	R-HSA-9615017	FOXO-mediated transcription of oxidative stress, metabolic and neuronal genes	0.000139561631877904	0.00181430121441275	0.000499483735141972	GO:0008202	steroid metabolic process	2.97408615066386e-06	0.000164764372746778	5.82294762129976e-05	meddra.10058084
reticulocytosis	R-HSA-1237044	Erythrocytes take up carbon dioxide and release oxygen	4.49030481421813e-08	6.06191149919447e-07	2.12698649094543e-07	GO:0051453	regulation of intracellular pH	3.50159555326974e-06	0.000553148441315528	0.000204268794549651	meddra.10038796
reticulocytosis	R-HSA-1237044	Erythrocytes take up carbon dioxide and release oxygen	4.49030481421813e-08	6.06191149919447e-07	2.12698649094543e-07	GO:0030641	regulation of cellular pH	3.99861142207163e-06	0.000553148441315528	0.000204268794549651	meddra.10038796
reticulocytosis	R-HSA-1237044	Erythrocytes take up carbon dioxide and release oxygen	4.49030481421813e-08	6.06191149919447e-07	2.12698649094543e-07	GO:0006885	regulation of pH	5.44080434080847e-06	0.000553148441315528	0.000204268794549651	meddra.10038796
reticulocytosis	R-HSA-1237044	Erythrocytes take up carbon dioxide and release oxygen	4.49030481421813e-08	6.06191149919447e-07	2.12698649094543e-07	GO:0007009	plasma membrane organization	2.44851345138205e-05	0.00165628636520182	0.000611639831153046	meddra.10038796
reticulocytosis	R-HSA-1237044	Erythrocytes take up carbon dioxide and release oxygen	4.49030481421813e-08	6.06191149919447e-07	2.12698649094543e-07	GO:0086012	membrane depolarization during cardiac muscle cell action potential	2.71522354951119e-05	0.00165628636520182	0.000611639831153046	meddra.10038796
reticulocytosis	R-HSA-1480926	O2/CO2 exchange in erythrocytes	4.49030481421813e-08	6.06191149919447e-07	2.12698649094543e-07	GO:0051453	regulation of intracellular pH	3.50159555326974e-06	0.000553148441315528	0.000204268794549651	meddra.10038796
reticulocytosis	R-HSA-1480926	O2/CO2 exchange in erythrocytes	4.49030481421813e-08	6.06191149919447e-07	2.12698649094543e-07	GO:0030641	regulation of cellular pH	3.99861142207163e-06	0.000553148441315528	0.000204268794549651	meddra.10038796
reticulocytosis	R-HSA-1480926	O2/CO2 exchange in erythrocytes	4.49030481421813e-08	6.06191149919447e-07	2.12698649094543e-07	GO:0006885	regulation of pH	5.44080434080847e-06	0.000553148441315528	0.000204268794549651	meddra.10038796
reticulocytosis	R-HSA-1480926	O2/CO2 exchange in erythrocytes	4.49030481421813e-08	6.06191149919447e-07	2.12698649094543e-07	GO:0007009	plasma membrane organization	2.44851345138205e-05	0.00165628636520182	0.000611639831153046	meddra.10038796
reticulocytosis	R-HSA-1480926	O2/CO2 exchange in erythrocytes	4.49030481421813e-08	6.06191149919447e-07	2.12698649094543e-07	GO:0086012	membrane depolarization during cardiac muscle cell action potential	2.71522354951119e-05	0.00165628636520182	0.000611639831153046	meddra.10038796
reticulocytosis	R-HSA-445095	Interaction between L1 and Ankyrins	7.02273395391086e-07	6.32046055851978e-06	2.21770545912975e-06	GO:0051453	regulation of intracellular pH	3.50159555326974e-06	0.000553148441315528	0.000204268794549651	meddra.10038796
reticulocytosis	R-HSA-445095	Interaction between L1 and Ankyrins	7.02273395391086e-07	6.32046055851978e-06	2.21770545912975e-06	GO:0030641	regulation of cellular pH	3.99861142207163e-06	0.000553148441315528	0.000204268794549651	meddra.10038796
reticulocytosis	R-HSA-445095	Interaction between L1 and Ankyrins	7.02273395391086e-07	6.32046055851978e-06	2.21770545912975e-06	GO:0006885	regulation of pH	5.44080434080847e-06	0.000553148441315528	0.000204268794549651	meddra.10038796
reticulocytosis	R-HSA-445095	Interaction between L1 and Ankyrins	7.02273395391086e-07	6.32046055851978e-06	2.21770545912975e-06	GO:0007009	plasma membrane organization	2.44851345138205e-05	0.00165628636520182	0.000611639831153046	meddra.10038796
reticulocytosis	R-HSA-445095	Interaction between L1 and Ankyrins	7.02273395391086e-07	6.32046055851978e-06	2.21770545912975e-06	GO:0086012	membrane depolarization during cardiac muscle cell action potential	2.71522354951119e-05	0.00165628636520182	0.000611639831153046	meddra.10038796
reticulocytosis	R-HSA-1475029	Reversible hydration of carbon dioxide	2.28045416675029e-05	0.000153930656255645	5.4010756580928e-05	GO:0051453	regulation of intracellular pH	3.50159555326974e-06	0.000553148441315528	0.000204268794549651	meddra.10038796
reticulocytosis	R-HSA-1475029	Reversible hydration of carbon dioxide	2.28045416675029e-05	0.000153930656255645	5.4010756580928e-05	GO:0030641	regulation of cellular pH	3.99861142207163e-06	0.000553148441315528	0.000204268794549651	meddra.10038796
reticulocytosis	R-HSA-1475029	Reversible hydration of carbon dioxide	2.28045416675029e-05	0.000153930656255645	5.4010756580928e-05	GO:0006885	regulation of pH	5.44080434080847e-06	0.000553148441315528	0.000204268794549651	meddra.10038796
reticulocytosis	R-HSA-1475029	Reversible hydration of carbon dioxide	2.28045416675029e-05	0.000153930656255645	5.4010756580928e-05	GO:0007009	plasma membrane organization	2.44851345138205e-05	0.00165628636520182	0.000611639831153046	meddra.10038796
reticulocytosis	R-HSA-1475029	Reversible hydration of carbon dioxide	2.28045416675029e-05	0.000153930656255645	5.4010756580928e-05	GO:0086012	membrane depolarization during cardiac muscle cell action potential	2.71522354951119e-05	0.00165628636520182	0.000611639831153046	meddra.10038796
reticulocytosis	R-HSA-373760	L1CAM interactions	4.17619322465548e-05	0.000225514434131396	7.91278716250512e-05	GO:0051453	regulation of intracellular pH	3.50159555326974e-06	0.000553148441315528	0.000204268794549651	meddra.10038796
reticulocytosis	R-HSA-373760	L1CAM interactions	4.17619322465548e-05	0.000225514434131396	7.91278716250512e-05	GO:0030641	regulation of cellular pH	3.99861142207163e-06	0.000553148441315528	0.000204268794549651	meddra.10038796
reticulocytosis	R-HSA-373760	L1CAM interactions	4.17619322465548e-05	0.000225514434131396	7.91278716250512e-05	GO:0006885	regulation of pH	5.44080434080847e-06	0.000553148441315528	0.000204268794549651	meddra.10038796
reticulocytosis	R-HSA-373760	L1CAM interactions	4.17619322465548e-05	0.000225514434131396	7.91278716250512e-05	GO:0007009	plasma membrane organization	2.44851345138205e-05	0.00165628636520182	0.000611639831153046	meddra.10038796
reticulocytosis	R-HSA-373760	L1CAM interactions	4.17619322465548e-05	0.000225514434131396	7.91278716250512e-05	GO:0086012	membrane depolarization during cardiac muscle cell action potential	2.71522354951119e-05	0.00165628636520182	0.000611639831153046	meddra.10038796
retrograde ejaculation	R-HSA-375280	Amine ligand-binding receptors	3.60947304349103e-22	2.34615747826917e-20	1.32980585812827e-20	GO:0006584	catecholamine metabolic process	8.74964406151264e-25	3.39186615932347e-22	1.59310386451313e-22	meddra.10038967
retrograde ejaculation	R-HSA-375280	Amine ligand-binding receptors	3.60947304349103e-22	2.34615747826917e-20	1.32980585812827e-20	GO:0009712	catechol-containing compound metabolic process	8.74964406151264e-25	3.39186615932347e-22	1.59310386451313e-22	meddra.10038967
retrograde ejaculation	R-HSA-375280	Amine ligand-binding receptors	3.60947304349103e-22	2.34615747826917e-20	1.32980585812827e-20	GO:0018958	phenol-containing compound metabolic process	1.00450133050053e-24	3.39186615932347e-22	1.59310386451313e-22	meddra.10038967
retrograde ejaculation	R-HSA-375280	Amine ligand-binding receptors	3.60947304349103e-22	2.34615747826917e-20	1.32980585812827e-20	GO:0042417	dopamine metabolic process	2.25333597654231e-24	5.70657336059339e-22	2.6802838457819e-22	meddra.10038967
retrograde ejaculation	R-HSA-375280	Amine ligand-binding receptors	3.60947304349103e-22	2.34615747826917e-20	1.32980585812827e-20	GO:0015844	monoamine transport	4.84533886405018e-22	9.81665653856567e-20	4.61072245589618e-20	meddra.10038967
retrograde ejaculation	R-HSA-373076	Class A/1 (Rhodopsin-like receptors)	1.28142128051256e-13	4.16461916166582e-12	2.36051288515472e-12	GO:0006584	catecholamine metabolic process	8.74964406151264e-25	3.39186615932347e-22	1.59310386451313e-22	meddra.10038967
retrograde ejaculation	R-HSA-373076	Class A/1 (Rhodopsin-like receptors)	1.28142128051256e-13	4.16461916166582e-12	2.36051288515472e-12	GO:0009712	catechol-containing compound metabolic process	8.74964406151264e-25	3.39186615932347e-22	1.59310386451313e-22	meddra.10038967
retrograde ejaculation	R-HSA-373076	Class A/1 (Rhodopsin-like receptors)	1.28142128051256e-13	4.16461916166582e-12	2.36051288515472e-12	GO:0018958	phenol-containing compound metabolic process	1.00450133050053e-24	3.39186615932347e-22	1.59310386451313e-22	meddra.10038967
retrograde ejaculation	R-HSA-373076	Class A/1 (Rhodopsin-like receptors)	1.28142128051256e-13	4.16461916166582e-12	2.36051288515472e-12	GO:0042417	dopamine metabolic process	2.25333597654231e-24	5.70657336059339e-22	2.6802838457819e-22	meddra.10038967
retrograde ejaculation	R-HSA-373076	Class A/1 (Rhodopsin-like receptors)	1.28142128051256e-13	4.16461916166582e-12	2.36051288515472e-12	GO:0015844	monoamine transport	4.84533886405018e-22	9.81665653856567e-20	4.61072245589618e-20	meddra.10038967
retrograde ejaculation	R-HSA-390666	Serotonin receptors	3.35000669389815e-13	7.25834783677933e-12	4.11404330829597e-12	GO:0006584	catecholamine metabolic process	8.74964406151264e-25	3.39186615932347e-22	1.59310386451313e-22	meddra.10038967
retrograde ejaculation	R-HSA-390666	Serotonin receptors	3.35000669389815e-13	7.25834783677933e-12	4.11404330829597e-12	GO:0009712	catechol-containing compound metabolic process	8.74964406151264e-25	3.39186615932347e-22	1.59310386451313e-22	meddra.10038967
retrograde ejaculation	R-HSA-390666	Serotonin receptors	3.35000669389815e-13	7.25834783677933e-12	4.11404330829597e-12	GO:0018958	phenol-containing compound metabolic process	1.00450133050053e-24	3.39186615932347e-22	1.59310386451313e-22	meddra.10038967
retrograde ejaculation	R-HSA-390666	Serotonin receptors	3.35000669389815e-13	7.25834783677933e-12	4.11404330829597e-12	GO:0042417	dopamine metabolic process	2.25333597654231e-24	5.70657336059339e-22	2.6802838457819e-22	meddra.10038967
retrograde ejaculation	R-HSA-390666	Serotonin receptors	3.35000669389815e-13	7.25834783677933e-12	4.11404330829597e-12	GO:0015844	monoamine transport	4.84533886405018e-22	9.81665653856567e-20	4.61072245589618e-20	meddra.10038967
retrograde ejaculation	R-HSA-500792	GPCR ligand binding	6.23856059733111e-13	1.01376609706631e-11	5.74604265543655e-12	GO:0006584	catecholamine metabolic process	8.74964406151264e-25	3.39186615932347e-22	1.59310386451313e-22	meddra.10038967
retrograde ejaculation	R-HSA-500792	GPCR ligand binding	6.23856059733111e-13	1.01376609706631e-11	5.74604265543655e-12	GO:0009712	catechol-containing compound metabolic process	8.74964406151264e-25	3.39186615932347e-22	1.59310386451313e-22	meddra.10038967
retrograde ejaculation	R-HSA-500792	GPCR ligand binding	6.23856059733111e-13	1.01376609706631e-11	5.74604265543655e-12	GO:0018958	phenol-containing compound metabolic process	1.00450133050053e-24	3.39186615932347e-22	1.59310386451313e-22	meddra.10038967
retrograde ejaculation	R-HSA-500792	GPCR ligand binding	6.23856059733111e-13	1.01376609706631e-11	5.74604265543655e-12	GO:0042417	dopamine metabolic process	2.25333597654231e-24	5.70657336059339e-22	2.6802838457819e-22	meddra.10038967
retrograde ejaculation	R-HSA-500792	GPCR ligand binding	6.23856059733111e-13	1.01376609706631e-11	5.74604265543655e-12	GO:0015844	monoamine transport	4.84533886405018e-22	9.81665653856567e-20	4.61072245589618e-20	meddra.10038967
retrograde ejaculation	R-HSA-209776	Metabolism of amine-derived hormones	6.64906326333466e-12	8.64378224233505e-11	4.89930977298343e-11	GO:0006584	catecholamine metabolic process	8.74964406151264e-25	3.39186615932347e-22	1.59310386451313e-22	meddra.10038967
retrograde ejaculation	R-HSA-209776	Metabolism of amine-derived hormones	6.64906326333466e-12	8.64378224233505e-11	4.89930977298343e-11	GO:0009712	catechol-containing compound metabolic process	8.74964406151264e-25	3.39186615932347e-22	1.59310386451313e-22	meddra.10038967
retrograde ejaculation	R-HSA-209776	Metabolism of amine-derived hormones	6.64906326333466e-12	8.64378224233505e-11	4.89930977298343e-11	GO:0018958	phenol-containing compound metabolic process	1.00450133050053e-24	3.39186615932347e-22	1.59310386451313e-22	meddra.10038967
retrograde ejaculation	R-HSA-209776	Metabolism of amine-derived hormones	6.64906326333466e-12	8.64378224233505e-11	4.89930977298343e-11	GO:0042417	dopamine metabolic process	2.25333597654231e-24	5.70657336059339e-22	2.6802838457819e-22	meddra.10038967
retrograde ejaculation	R-HSA-209776	Metabolism of amine-derived hormones	6.64906326333466e-12	8.64378224233505e-11	4.89930977298343e-11	GO:0015844	monoamine transport	4.84533886405018e-22	9.81665653856567e-20	4.61072245589618e-20	meddra.10038967
rhinorrhea	R-HSA-445095	Interaction between L1 and Ankyrins	2.49011849756352e-14	9.31786582248191e-13	3.58839505358739e-13	GO:0098703	calcium ion import across plasma membrane	3.75956217080712e-17	9.88764850922271e-15	3.95743386400749e-15	meddra.10039100
rhinorrhea	R-HSA-445095	Interaction between L1 and Ankyrins	2.49011849756352e-14	9.31786582248191e-13	3.58839505358739e-13	GO:0098659	inorganic cation import across plasma membrane	3.23984237935334e-14	2.84026181923309e-12	1.1367867997731e-12	meddra.10039100
rhinorrhea	R-HSA-445095	Interaction between L1 and Ankyrins	2.49011849756352e-14	9.31786582248191e-13	3.58839505358739e-13	GO:0099587	inorganic ion import across plasma membrane	3.23984237935334e-14	2.84026181923309e-12	1.1367867997731e-12	meddra.10039100
rhinorrhea	R-HSA-445095	Interaction between L1 and Ankyrins	2.49011849756352e-14	9.31786582248191e-13	3.58839505358739e-13	GO:0097553	calcium ion transmembrane import into cytosol	5.6974299569848e-13	3.7460601967175e-11	1.49932367289074e-11	meddra.10039100
rhinorrhea	R-HSA-445095	Interaction between L1 and Ankyrins	2.49011849756352e-14	9.31786582248191e-13	3.58839505358739e-13	GO:0098739	import across plasma membrane	7.22717487095885e-13	3.80149398212435e-11	1.52151049914923e-11	meddra.10039100
rhinorrhea	R-HSA-5576892	Phase 0 - rapid depolarisation	4.54530040121069e-14	9.31786582248191e-13	3.58839505358739e-13	GO:0098703	calcium ion import across plasma membrane	3.75956217080712e-17	9.88764850922271e-15	3.95743386400749e-15	meddra.10039100
rhinorrhea	R-HSA-5576892	Phase 0 - rapid depolarisation	4.54530040121069e-14	9.31786582248191e-13	3.58839505358739e-13	GO:0098659	inorganic cation import across plasma membrane	3.23984237935334e-14	2.84026181923309e-12	1.1367867997731e-12	meddra.10039100
rhinorrhea	R-HSA-5576892	Phase 0 - rapid depolarisation	4.54530040121069e-14	9.31786582248191e-13	3.58839505358739e-13	GO:0099587	inorganic ion import across plasma membrane	3.23984237935334e-14	2.84026181923309e-12	1.1367867997731e-12	meddra.10039100
rhinorrhea	R-HSA-5576892	Phase 0 - rapid depolarisation	4.54530040121069e-14	9.31786582248191e-13	3.58839505358739e-13	GO:0097553	calcium ion transmembrane import into cytosol	5.6974299569848e-13	3.7460601967175e-11	1.49932367289074e-11	meddra.10039100
rhinorrhea	R-HSA-5576892	Phase 0 - rapid depolarisation	4.54530040121069e-14	9.31786582248191e-13	3.58839505358739e-13	GO:0098739	import across plasma membrane	7.22717487095885e-13	3.80149398212435e-11	1.52151049914923e-11	meddra.10039100
rhinorrhea	R-HSA-373760	L1CAM interactions	1.149584321571e-10	1.5710985728137e-09	6.05044379774209e-10	GO:0098703	calcium ion import across plasma membrane	3.75956217080712e-17	9.88764850922271e-15	3.95743386400749e-15	meddra.10039100
rhinorrhea	R-HSA-373760	L1CAM interactions	1.149584321571e-10	1.5710985728137e-09	6.05044379774209e-10	GO:0098659	inorganic cation import across plasma membrane	3.23984237935334e-14	2.84026181923309e-12	1.1367867997731e-12	meddra.10039100
rhinorrhea	R-HSA-373760	L1CAM interactions	1.149584321571e-10	1.5710985728137e-09	6.05044379774209e-10	GO:0099587	inorganic ion import across plasma membrane	3.23984237935334e-14	2.84026181923309e-12	1.1367867997731e-12	meddra.10039100
rhinorrhea	R-HSA-373760	L1CAM interactions	1.149584321571e-10	1.5710985728137e-09	6.05044379774209e-10	GO:0097553	calcium ion transmembrane import into cytosol	5.6974299569848e-13	3.7460601967175e-11	1.49932367289074e-11	meddra.10039100
rhinorrhea	R-HSA-373760	L1CAM interactions	1.149584321571e-10	1.5710985728137e-09	6.05044379774209e-10	GO:0098739	import across plasma membrane	7.22717487095885e-13	3.80149398212435e-11	1.52151049914923e-11	meddra.10039100
rhinorrhea	R-HSA-5576891	Cardiac conduction	2.16234944189701e-10	2.21640817794443e-09	8.53558990222502e-10	GO:0098703	calcium ion import across plasma membrane	3.75956217080712e-17	9.88764850922271e-15	3.95743386400749e-15	meddra.10039100
rhinorrhea	R-HSA-5576891	Cardiac conduction	2.16234944189701e-10	2.21640817794443e-09	8.53558990222502e-10	GO:0098659	inorganic cation import across plasma membrane	3.23984237935334e-14	2.84026181923309e-12	1.1367867997731e-12	meddra.10039100
rhinorrhea	R-HSA-5576891	Cardiac conduction	2.16234944189701e-10	2.21640817794443e-09	8.53558990222502e-10	GO:0099587	inorganic ion import across plasma membrane	3.23984237935334e-14	2.84026181923309e-12	1.1367867997731e-12	meddra.10039100
rhinorrhea	R-HSA-5576891	Cardiac conduction	2.16234944189701e-10	2.21640817794443e-09	8.53558990222502e-10	GO:0097553	calcium ion transmembrane import into cytosol	5.6974299569848e-13	3.7460601967175e-11	1.49932367289074e-11	meddra.10039100
rhinorrhea	R-HSA-5576891	Cardiac conduction	2.16234944189701e-10	2.21640817794443e-09	8.53558990222502e-10	GO:0098739	import across plasma membrane	7.22717487095885e-13	3.80149398212435e-11	1.52151049914923e-11	meddra.10039100
rhinorrhea	R-HSA-397014	Muscle contraction	3.10806900296405e-09	2.54861658243052e-08	9.81495474620225e-09	GO:0098703	calcium ion import across plasma membrane	3.75956217080712e-17	9.88764850922271e-15	3.95743386400749e-15	meddra.10039100
rhinorrhea	R-HSA-397014	Muscle contraction	3.10806900296405e-09	2.54861658243052e-08	9.81495474620225e-09	GO:0098659	inorganic cation import across plasma membrane	3.23984237935334e-14	2.84026181923309e-12	1.1367867997731e-12	meddra.10039100
rhinorrhea	R-HSA-397014	Muscle contraction	3.10806900296405e-09	2.54861658243052e-08	9.81495474620225e-09	GO:0099587	inorganic ion import across plasma membrane	3.23984237935334e-14	2.84026181923309e-12	1.1367867997731e-12	meddra.10039100
rhinorrhea	R-HSA-397014	Muscle contraction	3.10806900296405e-09	2.54861658243052e-08	9.81495474620225e-09	GO:0097553	calcium ion transmembrane import into cytosol	5.6974299569848e-13	3.7460601967175e-11	1.49932367289074e-11	meddra.10039100
rhinorrhea	R-HSA-397014	Muscle contraction	3.10806900296405e-09	2.54861658243052e-08	9.81495474620225e-09	GO:0098739	import across plasma membrane	7.22717487095885e-13	3.80149398212435e-11	1.52151049914923e-11	meddra.10039100
right bundle branch block	R-HSA-5576891	Cardiac conduction	3.47871809833756e-26	1.49584878228515e-24	6.95743619667511e-25	GO:0034765	regulation of monoatomic ion transmembrane transport	1.74190922069715e-33	1.17230490552918e-30	6.98597276932226e-31	meddra.10039147
right bundle branch block	R-HSA-5576891	Cardiac conduction	3.47871809833756e-26	1.49584878228515e-24	6.95743619667511e-25	GO:0001508	action potential	6.33089155550322e-31	2.13034500842683e-28	1.26951035928775e-28	meddra.10039147
right bundle branch block	R-HSA-5576891	Cardiac conduction	3.47871809833756e-26	1.49584878228515e-24	6.95743619667511e-25	GO:0002027	regulation of heart rate	4.35416370086008e-29	9.76784056892944e-27	5.82082936851821e-27	meddra.10039147
right bundle branch block	R-HSA-5576891	Cardiac conduction	3.47871809833756e-26	1.49584878228515e-24	6.95743619667511e-25	GO:0086091	regulation of heart rate by cardiac conduction	1.77583652465141e-28	2.98784495272601e-26	1.78050977866366e-26	meddra.10039147
right bundle branch block	R-HSA-5576891	Cardiac conduction	3.47871809833756e-26	1.49584878228515e-24	6.95743619667511e-25	GO:0042391	regulation of membrane potential	1.17307681564941e-27	1.57896139386411e-25	9.40931087920898e-26	meddra.10039147
right bundle branch block	R-HSA-445095	Interaction between L1 and Ankyrins	1.08367581605245e-24	2.32990300451276e-23	1.08367581605245e-23	GO:0034765	regulation of monoatomic ion transmembrane transport	1.74190922069715e-33	1.17230490552918e-30	6.98597276932226e-31	meddra.10039147
right bundle branch block	R-HSA-445095	Interaction between L1 and Ankyrins	1.08367581605245e-24	2.32990300451276e-23	1.08367581605245e-23	GO:0001508	action potential	6.33089155550322e-31	2.13034500842683e-28	1.26951035928775e-28	meddra.10039147
right bundle branch block	R-HSA-445095	Interaction between L1 and Ankyrins	1.08367581605245e-24	2.32990300451276e-23	1.08367581605245e-23	GO:0002027	regulation of heart rate	4.35416370086008e-29	9.76784056892944e-27	5.82082936851821e-27	meddra.10039147
right bundle branch block	R-HSA-445095	Interaction between L1 and Ankyrins	1.08367581605245e-24	2.32990300451276e-23	1.08367581605245e-23	GO:0086091	regulation of heart rate by cardiac conduction	1.77583652465141e-28	2.98784495272601e-26	1.78050977866366e-26	meddra.10039147
right bundle branch block	R-HSA-445095	Interaction between L1 and Ankyrins	1.08367581605245e-24	2.32990300451276e-23	1.08367581605245e-23	GO:0042391	regulation of membrane potential	1.17307681564941e-27	1.57896139386411e-25	9.40931087920898e-26	meddra.10039147
right bundle branch block	R-HSA-397014	Muscle contraction	8.50241786792234e-23	1.2186798944022e-21	5.66827857861489e-22	GO:0034765	regulation of monoatomic ion transmembrane transport	1.74190922069715e-33	1.17230490552918e-30	6.98597276932226e-31	meddra.10039147
right bundle branch block	R-HSA-397014	Muscle contraction	8.50241786792234e-23	1.2186798944022e-21	5.66827857861489e-22	GO:0001508	action potential	6.33089155550322e-31	2.13034500842683e-28	1.26951035928775e-28	meddra.10039147
right bundle branch block	R-HSA-397014	Muscle contraction	8.50241786792234e-23	1.2186798944022e-21	5.66827857861489e-22	GO:0002027	regulation of heart rate	4.35416370086008e-29	9.76784056892944e-27	5.82082936851821e-27	meddra.10039147
right bundle branch block	R-HSA-397014	Muscle contraction	8.50241786792234e-23	1.2186798944022e-21	5.66827857861489e-22	GO:0086091	regulation of heart rate by cardiac conduction	1.77583652465141e-28	2.98784495272601e-26	1.78050977866366e-26	meddra.10039147
right bundle branch block	R-HSA-397014	Muscle contraction	8.50241786792234e-23	1.2186798944022e-21	5.66827857861489e-22	GO:0042391	regulation of membrane potential	1.17307681564941e-27	1.57896139386411e-25	9.40931087920898e-26	meddra.10039147
right bundle branch block	R-HSA-5576892	Phase 0 - rapid depolarisation	1.33243732321916e-21	1.43237012246059e-20	6.66218661609578e-21	GO:0034765	regulation of monoatomic ion transmembrane transport	1.74190922069715e-33	1.17230490552918e-30	6.98597276932226e-31	meddra.10039147
right bundle branch block	R-HSA-5576892	Phase 0 - rapid depolarisation	1.33243732321916e-21	1.43237012246059e-20	6.66218661609578e-21	GO:0001508	action potential	6.33089155550322e-31	2.13034500842683e-28	1.26951035928775e-28	meddra.10039147
right bundle branch block	R-HSA-5576892	Phase 0 - rapid depolarisation	1.33243732321916e-21	1.43237012246059e-20	6.66218661609578e-21	GO:0002027	regulation of heart rate	4.35416370086008e-29	9.76784056892944e-27	5.82082936851821e-27	meddra.10039147
right bundle branch block	R-HSA-5576892	Phase 0 - rapid depolarisation	1.33243732321916e-21	1.43237012246059e-20	6.66218661609578e-21	GO:0086091	regulation of heart rate by cardiac conduction	1.77583652465141e-28	2.98784495272601e-26	1.78050977866366e-26	meddra.10039147
right bundle branch block	R-HSA-5576892	Phase 0 - rapid depolarisation	1.33243732321916e-21	1.43237012246059e-20	6.66218661609578e-21	GO:0042391	regulation of membrane potential	1.17307681564941e-27	1.57896139386411e-25	9.40931087920898e-26	meddra.10039147
right bundle branch block	R-HSA-373760	L1CAM interactions	6.42207523203589e-17	5.52298469955087e-16	2.56883009281436e-16	GO:0034765	regulation of monoatomic ion transmembrane transport	1.74190922069715e-33	1.17230490552918e-30	6.98597276932226e-31	meddra.10039147
right bundle branch block	R-HSA-373760	L1CAM interactions	6.42207523203589e-17	5.52298469955087e-16	2.56883009281436e-16	GO:0001508	action potential	6.33089155550322e-31	2.13034500842683e-28	1.26951035928775e-28	meddra.10039147
right bundle branch block	R-HSA-373760	L1CAM interactions	6.42207523203589e-17	5.52298469955087e-16	2.56883009281436e-16	GO:0002027	regulation of heart rate	4.35416370086008e-29	9.76784056892944e-27	5.82082936851821e-27	meddra.10039147
right bundle branch block	R-HSA-373760	L1CAM interactions	6.42207523203589e-17	5.52298469955087e-16	2.56883009281436e-16	GO:0086091	regulation of heart rate by cardiac conduction	1.77583652465141e-28	2.98784495272601e-26	1.78050977866366e-26	meddra.10039147
right bundle branch block	R-HSA-373760	L1CAM interactions	6.42207523203589e-17	5.52298469955087e-16	2.56883009281436e-16	GO:0042391	regulation of membrane potential	1.17307681564941e-27	1.57896139386411e-25	9.40931087920898e-26	meddra.10039147
sick sinus syndrome	R-HSA-416476	G alpha (q) signalling events	1.95601903617473e-15	1.33009294459882e-13	1.23538044389983e-14	GO:1903351	cellular response to dopamine	9.47020922926029e-10	1.09140103362712e-07	4.85630876659587e-08	meddra.10040639
sick sinus syndrome	R-HSA-416476	G alpha (q) signalling events	1.95601903617473e-15	1.33009294459882e-13	1.23538044389983e-14	GO:1903350	response to dopamine	1.01528584712797e-09	1.09140103362712e-07	4.85630876659587e-08	meddra.10040639
sick sinus syndrome	R-HSA-416476	G alpha (q) signalling events	1.95601903617473e-15	1.33009294459882e-13	1.23538044389983e-14	GO:0098664	G protein-coupled serotonin receptor signaling pathway	1.19016127492009e-09	1.09140103362712e-07	4.85630876659587e-08	meddra.10040639
sick sinus syndrome	R-HSA-416476	G alpha (q) signalling events	1.95601903617473e-15	1.33009294459882e-13	1.23538044389983e-14	GO:0071868	cellular response to monoamine stimulus	2.31813144870334e-09	1.09140103362712e-07	4.85630876659587e-08	meddra.10040639
sick sinus syndrome	R-HSA-416476	G alpha (q) signalling events	1.95601903617473e-15	1.33009294459882e-13	1.23538044389983e-14	GO:0071870	cellular response to catecholamine stimulus	2.31813144870334e-09	1.09140103362712e-07	4.85630876659587e-08	meddra.10040639
sick sinus syndrome	R-HSA-418594	G alpha (i) signalling events	5.04099124584117e-10	1.713937023586e-08	1.5918919723709e-09	GO:1903351	cellular response to dopamine	9.47020922926029e-10	1.09140103362712e-07	4.85630876659587e-08	meddra.10040639
sick sinus syndrome	R-HSA-418594	G alpha (i) signalling events	5.04099124584117e-10	1.713937023586e-08	1.5918919723709e-09	GO:1903350	response to dopamine	1.01528584712797e-09	1.09140103362712e-07	4.85630876659587e-08	meddra.10040639
sick sinus syndrome	R-HSA-418594	G alpha (i) signalling events	5.04099124584117e-10	1.713937023586e-08	1.5918919723709e-09	GO:0098664	G protein-coupled serotonin receptor signaling pathway	1.19016127492009e-09	1.09140103362712e-07	4.85630876659587e-08	meddra.10040639
sick sinus syndrome	R-HSA-418594	G alpha (i) signalling events	5.04099124584117e-10	1.713937023586e-08	1.5918919723709e-09	GO:0071868	cellular response to monoamine stimulus	2.31813144870334e-09	1.09140103362712e-07	4.85630876659587e-08	meddra.10040639
sick sinus syndrome	R-HSA-418594	G alpha (i) signalling events	5.04099124584117e-10	1.713937023586e-08	1.5918919723709e-09	GO:0071870	cellular response to catecholamine stimulus	2.31813144870334e-09	1.09140103362712e-07	4.85630876659587e-08	meddra.10040639
sick sinus syndrome	R-HSA-418597	G alpha (z) signalling events	1.59464548510899e-09	3.61452976624704e-08	3.35714838970313e-09	GO:1903351	cellular response to dopamine	9.47020922926029e-10	1.09140103362712e-07	4.85630876659587e-08	meddra.10040639
sick sinus syndrome	R-HSA-418597	G alpha (z) signalling events	1.59464548510899e-09	3.61452976624704e-08	3.35714838970313e-09	GO:1903350	response to dopamine	1.01528584712797e-09	1.09140103362712e-07	4.85630876659587e-08	meddra.10040639
sick sinus syndrome	R-HSA-418597	G alpha (z) signalling events	1.59464548510899e-09	3.61452976624704e-08	3.35714838970313e-09	GO:0098664	G protein-coupled serotonin receptor signaling pathway	1.19016127492009e-09	1.09140103362712e-07	4.85630876659587e-08	meddra.10040639
sick sinus syndrome	R-HSA-418597	G alpha (z) signalling events	1.59464548510899e-09	3.61452976624704e-08	3.35714838970313e-09	GO:0071868	cellular response to monoamine stimulus	2.31813144870334e-09	1.09140103362712e-07	4.85630876659587e-08	meddra.10040639
sick sinus syndrome	R-HSA-418597	G alpha (z) signalling events	1.59464548510899e-09	3.61452976624704e-08	3.35714838970313e-09	GO:0071870	cellular response to catecholamine stimulus	2.31813144870334e-09	1.09140103362712e-07	4.85630876659587e-08	meddra.10040639
sick sinus syndrome	R-HSA-390666	Serotonin receptors	2.81287200912333e-07	4.78188241550965e-06	4.44137685651052e-07	GO:1903351	cellular response to dopamine	9.47020922926029e-10	1.09140103362712e-07	4.85630876659587e-08	meddra.10040639
sick sinus syndrome	R-HSA-390666	Serotonin receptors	2.81287200912333e-07	4.78188241550965e-06	4.44137685651052e-07	GO:1903350	response to dopamine	1.01528584712797e-09	1.09140103362712e-07	4.85630876659587e-08	meddra.10040639
sick sinus syndrome	R-HSA-390666	Serotonin receptors	2.81287200912333e-07	4.78188241550965e-06	4.44137685651052e-07	GO:0098664	G protein-coupled serotonin receptor signaling pathway	1.19016127492009e-09	1.09140103362712e-07	4.85630876659587e-08	meddra.10040639
sick sinus syndrome	R-HSA-390666	Serotonin receptors	2.81287200912333e-07	4.78188241550965e-06	4.44137685651052e-07	GO:0071868	cellular response to monoamine stimulus	2.31813144870334e-09	1.09140103362712e-07	4.85630876659587e-08	meddra.10040639
sick sinus syndrome	R-HSA-390666	Serotonin receptors	2.81287200912333e-07	4.78188241550965e-06	4.44137685651052e-07	GO:0071870	cellular response to catecholamine stimulus	2.31813144870334e-09	1.09140103362712e-07	4.85630876659587e-08	meddra.10040639
sick sinus syndrome	R-HSA-400042	Adrenaline,noradrenaline inhibits insulin secretion	4.14316543306061e-06	5.63470498896243e-05	5.2334721259713e-06	GO:1903351	cellular response to dopamine	9.47020922926029e-10	1.09140103362712e-07	4.85630876659587e-08	meddra.10040639
sick sinus syndrome	R-HSA-400042	Adrenaline,noradrenaline inhibits insulin secretion	4.14316543306061e-06	5.63470498896243e-05	5.2334721259713e-06	GO:1903350	response to dopamine	1.01528584712797e-09	1.09140103362712e-07	4.85630876659587e-08	meddra.10040639
sick sinus syndrome	R-HSA-400042	Adrenaline,noradrenaline inhibits insulin secretion	4.14316543306061e-06	5.63470498896243e-05	5.2334721259713e-06	GO:0098664	G protein-coupled serotonin receptor signaling pathway	1.19016127492009e-09	1.09140103362712e-07	4.85630876659587e-08	meddra.10040639
sick sinus syndrome	R-HSA-400042	Adrenaline,noradrenaline inhibits insulin secretion	4.14316543306061e-06	5.63470498896243e-05	5.2334721259713e-06	GO:0071868	cellular response to monoamine stimulus	2.31813144870334e-09	1.09140103362712e-07	4.85630876659587e-08	meddra.10040639
sick sinus syndrome	R-HSA-400042	Adrenaline,noradrenaline inhibits insulin secretion	4.14316543306061e-06	5.63470498896243e-05	5.2334721259713e-06	GO:0071870	cellular response to catecholamine stimulus	2.31813144870334e-09	1.09140103362712e-07	4.85630876659587e-08	meddra.10040639
sinus bradycardia	R-HSA-5576891	Cardiac conduction	1.45384358195371e-26	6.68768047698707e-25	3.36679566347175e-25	GO:0002027	regulation of heart rate	1.12649353111252e-42	9.16965734325592e-40	5.2885906829072e-40	meddra.10040741
sinus bradycardia	R-HSA-5576891	Cardiac conduction	1.45384358195371e-26	6.68768047698707e-25	3.36679566347175e-25	GO:0086091	regulation of heart rate by cardiac conduction	1.08350701511899e-40	4.40987355153428e-38	2.54339015127931e-38	meddra.10040741
sinus bradycardia	R-HSA-5576891	Cardiac conduction	1.45384358195371e-26	6.68768047698707e-25	3.36679566347175e-25	GO:0001508	action potential	4.1638411028671e-39	1.12978888591127e-36	6.51604607676747e-37	meddra.10040741
sinus bradycardia	R-HSA-5576891	Cardiac conduction	1.45384358195371e-26	6.68768047698707e-25	3.36679566347175e-25	GO:0086001	cardiac muscle cell action potential	2.94426327694032e-37	5.99157576857354e-35	3.45563531977732e-35	meddra.10040741
sinus bradycardia	R-HSA-5576891	Cardiac conduction	1.45384358195371e-26	6.68768047698707e-25	3.36679566347175e-25	GO:0008016	regulation of heart contraction	1.09379852711358e-35	1.78070400214091e-33	1.02701924861612e-33	meddra.10040741
sinus bradycardia	R-HSA-397014	Muscle contraction	3.80039450077942e-25	8.74090735179268e-24	4.40045679037618e-24	GO:0002027	regulation of heart rate	1.12649353111252e-42	9.16965734325592e-40	5.2885906829072e-40	meddra.10040741
sinus bradycardia	R-HSA-397014	Muscle contraction	3.80039450077942e-25	8.74090735179268e-24	4.40045679037618e-24	GO:0086091	regulation of heart rate by cardiac conduction	1.08350701511899e-40	4.40987355153428e-38	2.54339015127931e-38	meddra.10040741
sinus bradycardia	R-HSA-397014	Muscle contraction	3.80039450077942e-25	8.74090735179268e-24	4.40045679037618e-24	GO:0001508	action potential	4.1638411028671e-39	1.12978888591127e-36	6.51604607676747e-37	meddra.10040741
sinus bradycardia	R-HSA-397014	Muscle contraction	3.80039450077942e-25	8.74090735179268e-24	4.40045679037618e-24	GO:0086001	cardiac muscle cell action potential	2.94426327694032e-37	5.99157576857354e-35	3.45563531977732e-35	meddra.10040741
sinus bradycardia	R-HSA-397014	Muscle contraction	3.80039450077942e-25	8.74090735179268e-24	4.40045679037618e-24	GO:0008016	regulation of heart contraction	1.09379852711358e-35	1.78070400214091e-33	1.02701924861612e-33	meddra.10040741
sinus bradycardia	R-HSA-5576892	Phase 0 - rapid depolarisation	1.01364714537845e-14	1.55425895624695e-13	7.82464463099153e-14	GO:0002027	regulation of heart rate	1.12649353111252e-42	9.16965734325592e-40	5.2885906829072e-40	meddra.10040741
sinus bradycardia	R-HSA-5576892	Phase 0 - rapid depolarisation	1.01364714537845e-14	1.55425895624695e-13	7.82464463099153e-14	GO:0086091	regulation of heart rate by cardiac conduction	1.08350701511899e-40	4.40987355153428e-38	2.54339015127931e-38	meddra.10040741
sinus bradycardia	R-HSA-5576892	Phase 0 - rapid depolarisation	1.01364714537845e-14	1.55425895624695e-13	7.82464463099153e-14	GO:0001508	action potential	4.1638411028671e-39	1.12978888591127e-36	6.51604607676747e-37	meddra.10040741
sinus bradycardia	R-HSA-5576892	Phase 0 - rapid depolarisation	1.01364714537845e-14	1.55425895624695e-13	7.82464463099153e-14	GO:0086001	cardiac muscle cell action potential	2.94426327694032e-37	5.99157576857354e-35	3.45563531977732e-35	meddra.10040741
sinus bradycardia	R-HSA-5576892	Phase 0 - rapid depolarisation	1.01364714537845e-14	1.55425895624695e-13	7.82464463099153e-14	GO:0008016	regulation of heart contraction	1.09379852711358e-35	1.78070400214091e-33	1.02701924861612e-33	meddra.10040741
sinus bradycardia	R-HSA-5576893	Phase 2 - plateau phase	7.51929769136741e-13	7.08973948561922e-12	3.56920523303485e-12	GO:0002027	regulation of heart rate	1.12649353111252e-42	9.16965734325592e-40	5.2885906829072e-40	meddra.10040741
sinus bradycardia	R-HSA-5576893	Phase 2 - plateau phase	7.51929769136741e-13	7.08973948561922e-12	3.56920523303485e-12	GO:0086091	regulation of heart rate by cardiac conduction	1.08350701511899e-40	4.40987355153428e-38	2.54339015127931e-38	meddra.10040741
sinus bradycardia	R-HSA-5576893	Phase 2 - plateau phase	7.51929769136741e-13	7.08973948561922e-12	3.56920523303485e-12	GO:0001508	action potential	4.1638411028671e-39	1.12978888591127e-36	6.51604607676747e-37	meddra.10040741
sinus bradycardia	R-HSA-5576893	Phase 2 - plateau phase	7.51929769136741e-13	7.08973948561922e-12	3.56920523303485e-12	GO:0086001	cardiac muscle cell action potential	2.94426327694032e-37	5.99157576857354e-35	3.45563531977732e-35	meddra.10040741
sinus bradycardia	R-HSA-5576893	Phase 2 - plateau phase	7.51929769136741e-13	7.08973948561922e-12	3.56920523303485e-12	GO:0008016	regulation of heart contraction	1.09379852711358e-35	1.78070400214091e-33	1.02701924861612e-33	meddra.10040741
sinus bradycardia	R-HSA-445095	Interaction between L1 and Ankyrins	7.70623857132524e-13	7.08973948561922e-12	3.56920523303485e-12	GO:0002027	regulation of heart rate	1.12649353111252e-42	9.16965734325592e-40	5.2885906829072e-40	meddra.10040741
sinus bradycardia	R-HSA-445095	Interaction between L1 and Ankyrins	7.70623857132524e-13	7.08973948561922e-12	3.56920523303485e-12	GO:0086091	regulation of heart rate by cardiac conduction	1.08350701511899e-40	4.40987355153428e-38	2.54339015127931e-38	meddra.10040741
sinus bradycardia	R-HSA-445095	Interaction between L1 and Ankyrins	7.70623857132524e-13	7.08973948561922e-12	3.56920523303485e-12	GO:0001508	action potential	4.1638411028671e-39	1.12978888591127e-36	6.51604607676747e-37	meddra.10040741
sinus bradycardia	R-HSA-445095	Interaction between L1 and Ankyrins	7.70623857132524e-13	7.08973948561922e-12	3.56920523303485e-12	GO:0086001	cardiac muscle cell action potential	2.94426327694032e-37	5.99157576857354e-35	3.45563531977732e-35	meddra.10040741
sinus bradycardia	R-HSA-445095	Interaction between L1 and Ankyrins	7.70623857132524e-13	7.08973948561922e-12	3.56920523303485e-12	GO:0008016	regulation of heart contraction	1.09379852711358e-35	1.78070400214091e-33	1.02701924861612e-33	meddra.10040741
stillbirth	R-HSA-191273	Cholesterol biosynthesis	7.18342325490857e-25	1.79585581372714e-23	1.13422472445925e-23	GO:0016126	sterol biosynthetic process	1.57587675329833e-25	1.37101277536955e-23	7.63056112123401e-24	meddra.10042062
stillbirth	R-HSA-191273	Cholesterol biosynthesis	7.18342325490857e-25	1.79585581372714e-23	1.13422472445925e-23	GO:0006695	cholesterol biosynthetic process	1.76747460389098e-22	5.12567635128385e-21	2.85276602733282e-21	meddra.10042062
stillbirth	R-HSA-191273	Cholesterol biosynthesis	7.18342325490857e-25	1.79585581372714e-23	1.13422472445925e-23	GO:1902653	secondary alcohol biosynthetic process	1.76747460389098e-22	5.12567635128385e-21	2.85276602733282e-21	meddra.10042062
stillbirth	R-HSA-191273	Cholesterol biosynthesis	7.18342325490857e-25	1.79585581372714e-23	1.13422472445925e-23	GO:0016125	sterol metabolic process	9.74825706433574e-22	2.12024591149302e-20	1.18005217094591e-20	meddra.10042062
stillbirth	R-HSA-191273	Cholesterol biosynthesis	7.18342325490857e-25	1.79585581372714e-23	1.13422472445925e-23	GO:0006694	steroid biosynthetic process	6.07302749653499e-21	1.05670678439709e-19	5.88124768085494e-20	meddra.10042062
stillbirth	R-HSA-8957322	Metabolism of steroids	1.72151435416271e-17	2.15189294270338e-16	1.35909027960214e-16	GO:0016126	sterol biosynthetic process	1.57587675329833e-25	1.37101277536955e-23	7.63056112123401e-24	meddra.10042062
stillbirth	R-HSA-8957322	Metabolism of steroids	1.72151435416271e-17	2.15189294270338e-16	1.35909027960214e-16	GO:0006695	cholesterol biosynthetic process	1.76747460389098e-22	5.12567635128385e-21	2.85276602733282e-21	meddra.10042062
stillbirth	R-HSA-8957322	Metabolism of steroids	1.72151435416271e-17	2.15189294270338e-16	1.35909027960214e-16	GO:1902653	secondary alcohol biosynthetic process	1.76747460389098e-22	5.12567635128385e-21	2.85276602733282e-21	meddra.10042062
stillbirth	R-HSA-8957322	Metabolism of steroids	1.72151435416271e-17	2.15189294270338e-16	1.35909027960214e-16	GO:0016125	sterol metabolic process	9.74825706433574e-22	2.12024591149302e-20	1.18005217094591e-20	meddra.10042062
stillbirth	R-HSA-8957322	Metabolism of steroids	1.72151435416271e-17	2.15189294270338e-16	1.35909027960214e-16	GO:0006694	steroid biosynthetic process	6.07302749653499e-21	1.05670678439709e-19	5.88124768085494e-20	meddra.10042062
stillbirth	R-HSA-2426168	Activation of gene expression by SREBF (SREBP)	4.26888622198473e-06	3.55740518498727e-05	2.24678222209722e-05	GO:0016126	sterol biosynthetic process	1.57587675329833e-25	1.37101277536955e-23	7.63056112123401e-24	meddra.10042062
stillbirth	R-HSA-2426168	Activation of gene expression by SREBF (SREBP)	4.26888622198473e-06	3.55740518498727e-05	2.24678222209722e-05	GO:0006695	cholesterol biosynthetic process	1.76747460389098e-22	5.12567635128385e-21	2.85276602733282e-21	meddra.10042062
stillbirth	R-HSA-2426168	Activation of gene expression by SREBF (SREBP)	4.26888622198473e-06	3.55740518498727e-05	2.24678222209722e-05	GO:1902653	secondary alcohol biosynthetic process	1.76747460389098e-22	5.12567635128385e-21	2.85276602733282e-21	meddra.10042062
stillbirth	R-HSA-2426168	Activation of gene expression by SREBF (SREBP)	4.26888622198473e-06	3.55740518498727e-05	2.24678222209722e-05	GO:0016125	sterol metabolic process	9.74825706433574e-22	2.12024591149302e-20	1.18005217094591e-20	meddra.10042062
stillbirth	R-HSA-2426168	Activation of gene expression by SREBF (SREBP)	4.26888622198473e-06	3.55740518498727e-05	2.24678222209722e-05	GO:0006694	steroid biosynthetic process	6.07302749653499e-21	1.05670678439709e-19	5.88124768085494e-20	meddra.10042062
stillbirth	R-HSA-1655829	Regulation of cholesterol biosynthesis by SREBP (SREBF)	9.70376284399594e-06	6.06485177749746e-05	3.83043270157735e-05	GO:0016126	sterol biosynthetic process	1.57587675329833e-25	1.37101277536955e-23	7.63056112123401e-24	meddra.10042062
stillbirth	R-HSA-1655829	Regulation of cholesterol biosynthesis by SREBP (SREBF)	9.70376284399594e-06	6.06485177749746e-05	3.83043270157735e-05	GO:0006695	cholesterol biosynthetic process	1.76747460389098e-22	5.12567635128385e-21	2.85276602733282e-21	meddra.10042062
stillbirth	R-HSA-1655829	Regulation of cholesterol biosynthesis by SREBP (SREBF)	9.70376284399594e-06	6.06485177749746e-05	3.83043270157735e-05	GO:1902653	secondary alcohol biosynthetic process	1.76747460389098e-22	5.12567635128385e-21	2.85276602733282e-21	meddra.10042062
stillbirth	R-HSA-1655829	Regulation of cholesterol biosynthesis by SREBP (SREBF)	9.70376284399594e-06	6.06485177749746e-05	3.83043270157735e-05	GO:0016125	sterol metabolic process	9.74825706433574e-22	2.12024591149302e-20	1.18005217094591e-20	meddra.10042062
stillbirth	R-HSA-1655829	Regulation of cholesterol biosynthesis by SREBP (SREBF)	9.70376284399594e-06	6.06485177749746e-05	3.83043270157735e-05	GO:0006694	steroid biosynthetic process	6.07302749653499e-21	1.05670678439709e-19	5.88124768085494e-20	meddra.10042062
stillbirth	R-HSA-2995383	Initiation of Nuclear Envelope (NE) Reformation	0.0154315162673549	0.0771575813367747	0.0487311040021735	GO:0016126	sterol biosynthetic process	1.57587675329833e-25	1.37101277536955e-23	7.63056112123401e-24	meddra.10042062
stillbirth	R-HSA-2995383	Initiation of Nuclear Envelope (NE) Reformation	0.0154315162673549	0.0771575813367747	0.0487311040021735	GO:0006695	cholesterol biosynthetic process	1.76747460389098e-22	5.12567635128385e-21	2.85276602733282e-21	meddra.10042062
stillbirth	R-HSA-2995383	Initiation of Nuclear Envelope (NE) Reformation	0.0154315162673549	0.0771575813367747	0.0487311040021735	GO:1902653	secondary alcohol biosynthetic process	1.76747460389098e-22	5.12567635128385e-21	2.85276602733282e-21	meddra.10042062
stillbirth	R-HSA-2995383	Initiation of Nuclear Envelope (NE) Reformation	0.0154315162673549	0.0771575813367747	0.0487311040021735	GO:0016125	sterol metabolic process	9.74825706433574e-22	2.12024591149302e-20	1.18005217094591e-20	meddra.10042062
stillbirth	R-HSA-2995383	Initiation of Nuclear Envelope (NE) Reformation	0.0154315162673549	0.0771575813367747	0.0487311040021735	GO:0006694	steroid biosynthetic process	6.07302749653499e-21	1.05670678439709e-19	5.88124768085494e-20	meddra.10042062
striae distensae	R-HSA-9748784	Drug ADME	1.14407265731728e-06	6.75002867817195e-05	2.89028881848576e-05	GO:0006805	xenobiotic metabolic process	6.48659414816425e-10	1.64110831948556e-07	8.19359260820747e-08	meddra.10057065
striae distensae	R-HSA-9748784	Drug ADME	1.14407265731728e-06	6.75002867817195e-05	2.89028881848576e-05	GO:0071466	cellular response to xenobiotic stimulus	5.65537672763652e-09	7.15405156046019e-07	3.57181688061254e-07	meddra.10057065
striae distensae	R-HSA-9748784	Drug ADME	1.14407265731728e-06	6.75002867817195e-05	2.89028881848576e-05	GO:0009410	response to xenobiotic stimulus	3.32698933416618e-07	2.80576100514682e-05	1.40083761438576e-05	meddra.10057065
striae distensae	R-HSA-9748784	Drug ADME	1.14407265731728e-06	6.75002867817195e-05	2.89028881848576e-05	GO:0042167	heme catabolic process	8.63378380708551e-06	0.000436869460638527	0.000218116643547423	meddra.10057065
striae distensae	R-HSA-9748784	Drug ADME	1.14407265731728e-06	6.75002867817195e-05	2.89028881848576e-05	GO:0046149	pigment catabolic process	8.63378380708551e-06	0.000436869460638527	0.000218116643547423	meddra.10057065
striae distensae	R-HSA-879518	Transport of organic anions	3.25522701576095e-05	0.000960291969649481	0.00041118657041191	GO:0006805	xenobiotic metabolic process	6.48659414816425e-10	1.64110831948556e-07	8.19359260820747e-08	meddra.10057065
striae distensae	R-HSA-879518	Transport of organic anions	3.25522701576095e-05	0.000960291969649481	0.00041118657041191	GO:0071466	cellular response to xenobiotic stimulus	5.65537672763652e-09	7.15405156046019e-07	3.57181688061254e-07	meddra.10057065
striae distensae	R-HSA-879518	Transport of organic anions	3.25522701576095e-05	0.000960291969649481	0.00041118657041191	GO:0009410	response to xenobiotic stimulus	3.32698933416618e-07	2.80576100514682e-05	1.40083761438576e-05	meddra.10057065
striae distensae	R-HSA-879518	Transport of organic anions	3.25522701576095e-05	0.000960291969649481	0.00041118657041191	GO:0042167	heme catabolic process	8.63378380708551e-06	0.000436869460638527	0.000218116643547423	meddra.10057065
striae distensae	R-HSA-879518	Transport of organic anions	3.25522701576095e-05	0.000960291969649481	0.00041118657041191	GO:0046149	pigment catabolic process	8.63378380708551e-06	0.000436869460638527	0.000218116643547423	meddra.10057065
striae distensae	R-HSA-189483	Heme degradation	6.20399018696583e-05	0.00122011807010328	0.000522441278902386	GO:0006805	xenobiotic metabolic process	6.48659414816425e-10	1.64110831948556e-07	8.19359260820747e-08	meddra.10057065
striae distensae	R-HSA-189483	Heme degradation	6.20399018696583e-05	0.00122011807010328	0.000522441278902386	GO:0071466	cellular response to xenobiotic stimulus	5.65537672763652e-09	7.15405156046019e-07	3.57181688061254e-07	meddra.10057065
striae distensae	R-HSA-189483	Heme degradation	6.20399018696583e-05	0.00122011807010328	0.000522441278902386	GO:0009410	response to xenobiotic stimulus	3.32698933416618e-07	2.80576100514682e-05	1.40083761438576e-05	meddra.10057065
striae distensae	R-HSA-189483	Heme degradation	6.20399018696583e-05	0.00122011807010328	0.000522441278902386	GO:0042167	heme catabolic process	8.63378380708551e-06	0.000436869460638527	0.000218116643547423	meddra.10057065
striae distensae	R-HSA-189483	Heme degradation	6.20399018696583e-05	0.00122011807010328	0.000522441278902386	GO:0046149	pigment catabolic process	8.63378380708551e-06	0.000436869460638527	0.000218116643547423	meddra.10057065
striae distensae	R-HSA-159418	Recycling of bile acids and salts	9.0286041783432e-05	0.00133171911630562	0.000570227632316413	GO:0006805	xenobiotic metabolic process	6.48659414816425e-10	1.64110831948556e-07	8.19359260820747e-08	meddra.10057065
striae distensae	R-HSA-159418	Recycling of bile acids and salts	9.0286041783432e-05	0.00133171911630562	0.000570227632316413	GO:0071466	cellular response to xenobiotic stimulus	5.65537672763652e-09	7.15405156046019e-07	3.57181688061254e-07	meddra.10057065
striae distensae	R-HSA-159418	Recycling of bile acids and salts	9.0286041783432e-05	0.00133171911630562	0.000570227632316413	GO:0009410	response to xenobiotic stimulus	3.32698933416618e-07	2.80576100514682e-05	1.40083761438576e-05	meddra.10057065
striae distensae	R-HSA-159418	Recycling of bile acids and salts	9.0286041783432e-05	0.00133171911630562	0.000570227632316413	GO:0042167	heme catabolic process	8.63378380708551e-06	0.000436869460638527	0.000218116643547423	meddra.10057065
striae distensae	R-HSA-159418	Recycling of bile acids and salts	9.0286041783432e-05	0.00133171911630562	0.000570227632316413	GO:0046149	pigment catabolic process	8.63378380708551e-06	0.000436869460638527	0.000218116643547423	meddra.10057065
striae distensae	R-HSA-189445	Metabolism of porphyrins	0.00020633755968166	0.00212476149465633	0.000909799747934913	GO:0006805	xenobiotic metabolic process	6.48659414816425e-10	1.64110831948556e-07	8.19359260820747e-08	meddra.10057065
striae distensae	R-HSA-189445	Metabolism of porphyrins	0.00020633755968166	0.00212476149465633	0.000909799747934913	GO:0071466	cellular response to xenobiotic stimulus	5.65537672763652e-09	7.15405156046019e-07	3.57181688061254e-07	meddra.10057065
striae distensae	R-HSA-189445	Metabolism of porphyrins	0.00020633755968166	0.00212476149465633	0.000909799747934913	GO:0009410	response to xenobiotic stimulus	3.32698933416618e-07	2.80576100514682e-05	1.40083761438576e-05	meddra.10057065
striae distensae	R-HSA-189445	Metabolism of porphyrins	0.00020633755968166	0.00212476149465633	0.000909799747934913	GO:0042167	heme catabolic process	8.63378380708551e-06	0.000436869460638527	0.000218116643547423	meddra.10057065
striae distensae	R-HSA-189445	Metabolism of porphyrins	0.00020633755968166	0.00212476149465633	0.000909799747934913	GO:0046149	pigment catabolic process	8.63378380708551e-06	0.000436869460638527	0.000218116643547423	meddra.10057065
supraventricular tachycardia	R-HSA-5576891	Cardiac conduction	1.08675061003555e-20	4.12965231813508e-19	1.02955320950736e-19	GO:0034765	regulation of monoatomic ion transmembrane transport	1.57479339939425e-25	9.19679345246244e-23	4.75753374343317e-23	meddra.10042604
supraventricular tachycardia	R-HSA-5576891	Cardiac conduction	1.08675061003555e-20	4.12965231813508e-19	1.02955320950736e-19	GO:0086091	regulation of heart rate by cardiac conduction	5.93566160343124e-25	1.73321318820192e-22	8.96597305360403e-23	meddra.10042604
supraventricular tachycardia	R-HSA-5576891	Cardiac conduction	1.08675061003555e-20	4.12965231813508e-19	1.02955320950736e-19	GO:0002027	regulation of heart rate	1.66481621886638e-24	3.24084223939321e-22	1.67649913970052e-22	meddra.10042604
supraventricular tachycardia	R-HSA-5576891	Cardiac conduction	1.08675061003555e-20	4.12965231813508e-19	1.02955320950736e-19	GO:0086003	cardiac muscle cell contraction	9.55597733123141e-24	1.39517269035979e-21	7.21727761595635e-22	meddra.10042604
supraventricular tachycardia	R-HSA-5576891	Cardiac conduction	1.08675061003555e-20	4.12965231813508e-19	1.02955320950736e-19	GO:0006941	striated muscle contraction	3.76321376592482e-23	4.39543367860019e-21	2.27377337014826e-21	meddra.10042604
supraventricular tachycardia	R-HSA-397014	Muscle contraction	3.94636145709822e-18	7.49808676848661e-17	1.86932911125705e-17	GO:0034765	regulation of monoatomic ion transmembrane transport	1.57479339939425e-25	9.19679345246244e-23	4.75753374343317e-23	meddra.10042604
supraventricular tachycardia	R-HSA-397014	Muscle contraction	3.94636145709822e-18	7.49808676848661e-17	1.86932911125705e-17	GO:0086091	regulation of heart rate by cardiac conduction	5.93566160343124e-25	1.73321318820192e-22	8.96597305360403e-23	meddra.10042604
supraventricular tachycardia	R-HSA-397014	Muscle contraction	3.94636145709822e-18	7.49808676848661e-17	1.86932911125705e-17	GO:0002027	regulation of heart rate	1.66481621886638e-24	3.24084223939321e-22	1.67649913970052e-22	meddra.10042604
supraventricular tachycardia	R-HSA-397014	Muscle contraction	3.94636145709822e-18	7.49808676848661e-17	1.86932911125705e-17	GO:0086003	cardiac muscle cell contraction	9.55597733123141e-24	1.39517269035979e-21	7.21727761595635e-22	meddra.10042604
supraventricular tachycardia	R-HSA-397014	Muscle contraction	3.94636145709822e-18	7.49808676848661e-17	1.86932911125705e-17	GO:0006941	striated muscle contraction	3.76321376592482e-23	4.39543367860019e-21	2.27377337014826e-21	meddra.10042604
supraventricular tachycardia	R-HSA-5576892	Phase 0 - rapid depolarisation	1.56389019779383e-13	1.98092758387219e-12	4.9386006246121e-13	GO:0034765	regulation of monoatomic ion transmembrane transport	1.57479339939425e-25	9.19679345246244e-23	4.75753374343317e-23	meddra.10042604
supraventricular tachycardia	R-HSA-5576892	Phase 0 - rapid depolarisation	1.56389019779383e-13	1.98092758387219e-12	4.9386006246121e-13	GO:0086091	regulation of heart rate by cardiac conduction	5.93566160343124e-25	1.73321318820192e-22	8.96597305360403e-23	meddra.10042604
supraventricular tachycardia	R-HSA-5576892	Phase 0 - rapid depolarisation	1.56389019779383e-13	1.98092758387219e-12	4.9386006246121e-13	GO:0002027	regulation of heart rate	1.66481621886638e-24	3.24084223939321e-22	1.67649913970052e-22	meddra.10042604
supraventricular tachycardia	R-HSA-5576892	Phase 0 - rapid depolarisation	1.56389019779383e-13	1.98092758387219e-12	4.9386006246121e-13	GO:0086003	cardiac muscle cell contraction	9.55597733123141e-24	1.39517269035979e-21	7.21727761595635e-22	meddra.10042604
supraventricular tachycardia	R-HSA-5576892	Phase 0 - rapid depolarisation	1.56389019779383e-13	1.98092758387219e-12	4.9386006246121e-13	GO:0006941	striated muscle contraction	3.76321376592482e-23	4.39543367860019e-21	2.27377337014826e-21	meddra.10042604
supraventricular tachycardia	R-HSA-5576893	Phase 2 - plateau phase	1.31748353394507e-08	1.25160935724781e-07	3.12035573829095e-08	GO:0034765	regulation of monoatomic ion transmembrane transport	1.57479339939425e-25	9.19679345246244e-23	4.75753374343317e-23	meddra.10042604
supraventricular tachycardia	R-HSA-5576893	Phase 2 - plateau phase	1.31748353394507e-08	1.25160935724781e-07	3.12035573829095e-08	GO:0086091	regulation of heart rate by cardiac conduction	5.93566160343124e-25	1.73321318820192e-22	8.96597305360403e-23	meddra.10042604
supraventricular tachycardia	R-HSA-5576893	Phase 2 - plateau phase	1.31748353394507e-08	1.25160935724781e-07	3.12035573829095e-08	GO:0002027	regulation of heart rate	1.66481621886638e-24	3.24084223939321e-22	1.67649913970052e-22	meddra.10042604
supraventricular tachycardia	R-HSA-5576893	Phase 2 - plateau phase	1.31748353394507e-08	1.25160935724781e-07	3.12035573829095e-08	GO:0086003	cardiac muscle cell contraction	9.55597733123141e-24	1.39517269035979e-21	7.21727761595635e-22	meddra.10042604
supraventricular tachycardia	R-HSA-5576893	Phase 2 - plateau phase	1.31748353394507e-08	1.25160935724781e-07	3.12035573829095e-08	GO:0006941	striated muscle contraction	3.76321376592482e-23	4.39543367860019e-21	2.27377337014826e-21	meddra.10042604
supraventricular tachycardia	R-HSA-445095	Interaction between L1 and Ankyrins	2.97744625140954e-07	2.26285915107125e-06	5.64147710793387e-07	GO:0034765	regulation of monoatomic ion transmembrane transport	1.57479339939425e-25	9.19679345246244e-23	4.75753374343317e-23	meddra.10042604
supraventricular tachycardia	R-HSA-445095	Interaction between L1 and Ankyrins	2.97744625140954e-07	2.26285915107125e-06	5.64147710793387e-07	GO:0086091	regulation of heart rate by cardiac conduction	5.93566160343124e-25	1.73321318820192e-22	8.96597305360403e-23	meddra.10042604
supraventricular tachycardia	R-HSA-445095	Interaction between L1 and Ankyrins	2.97744625140954e-07	2.26285915107125e-06	5.64147710793387e-07	GO:0002027	regulation of heart rate	1.66481621886638e-24	3.24084223939321e-22	1.67649913970052e-22	meddra.10042604
supraventricular tachycardia	R-HSA-445095	Interaction between L1 and Ankyrins	2.97744625140954e-07	2.26285915107125e-06	5.64147710793387e-07	GO:0086003	cardiac muscle cell contraction	9.55597733123141e-24	1.39517269035979e-21	7.21727761595635e-22	meddra.10042604
supraventricular tachycardia	R-HSA-445095	Interaction between L1 and Ankyrins	2.97744625140954e-07	2.26285915107125e-06	5.64147710793387e-07	GO:0006941	striated muscle contraction	3.76321376592482e-23	4.39543367860019e-21	2.27377337014826e-21	meddra.10042604
thrombocytosis	R-HSA-6785807	Interleukin-4 and Interleukin-13 signaling	7.38881613428238e-05	0.0101226781039669	0.00622216095518517	GO:0045444	fat cell differentiation	8.99473606876199e-08	9.05769922124332e-05	3.88193872441307e-05	meddra.10043563
thrombocytosis	R-HSA-6785807	Interleukin-4 and Interleukin-13 signaling	7.38881613428238e-05	0.0101226781039669	0.00622216095518517	GO:0045598	regulation of fat cell differentiation	6.96561697374603e-07	0.000350718814628113	0.000150310682065046	meddra.10043563
thrombocytosis	R-HSA-6785807	Interleukin-4 and Interleukin-13 signaling	7.38881613428238e-05	0.0101226781039669	0.00622216095518517	GO:0032102	negative regulation of response to external stimulus	2.38972025928712e-06	0.000640790882692181	0.0002746294484961	meddra.10043563
thrombocytosis	R-HSA-6785807	Interleukin-4 and Interleukin-13 signaling	7.38881613428238e-05	0.0101226781039669	0.00622216095518517	GO:0050728	negative regulation of inflammatory response	2.54534610801264e-06	0.000640790882692181	0.0002746294484961	meddra.10043563
thrombocytosis	R-HSA-6785807	Interleukin-4 and Interleukin-13 signaling	7.38881613428238e-05	0.0101226781039669	0.00622216095518517	GO:0002366	leukocyte activation involved in immune response	1.23554912031968e-05	0.00218443707538979	0.000936203628191934	meddra.10043563
thrombocytosis	R-HSA-525793	Myogenesis	0.000255392248316165	0.0162940080612956	0.0100155255082877	GO:0045444	fat cell differentiation	8.99473606876199e-08	9.05769922124332e-05	3.88193872441307e-05	meddra.10043563
thrombocytosis	R-HSA-525793	Myogenesis	0.000255392248316165	0.0162940080612956	0.0100155255082877	GO:0045598	regulation of fat cell differentiation	6.96561697374603e-07	0.000350718814628113	0.000150310682065046	meddra.10043563
thrombocytosis	R-HSA-525793	Myogenesis	0.000255392248316165	0.0162940080612956	0.0100155255082877	GO:0032102	negative regulation of response to external stimulus	2.38972025928712e-06	0.000640790882692181	0.0002746294484961	meddra.10043563
thrombocytosis	R-HSA-525793	Myogenesis	0.000255392248316165	0.0162940080612956	0.0100155255082877	GO:0050728	negative regulation of inflammatory response	2.54534610801264e-06	0.000640790882692181	0.0002746294484961	meddra.10043563
thrombocytosis	R-HSA-525793	Myogenesis	0.000255392248316165	0.0162940080612956	0.0100155255082877	GO:0002366	leukocyte activation involved in immune response	1.23554912031968e-05	0.00218443707538979	0.000936203628191934	meddra.10043563
thrombocytosis	R-HSA-449147	Signaling by Interleukins	0.00035680309623275	0.0162940080612956	0.0100155255082877	GO:0045444	fat cell differentiation	8.99473606876199e-08	9.05769922124332e-05	3.88193872441307e-05	meddra.10043563
thrombocytosis	R-HSA-449147	Signaling by Interleukins	0.00035680309623275	0.0162940080612956	0.0100155255082877	GO:0045598	regulation of fat cell differentiation	6.96561697374603e-07	0.000350718814628113	0.000150310682065046	meddra.10043563
thrombocytosis	R-HSA-449147	Signaling by Interleukins	0.00035680309623275	0.0162940080612956	0.0100155255082877	GO:0032102	negative regulation of response to external stimulus	2.38972025928712e-06	0.000640790882692181	0.0002746294484961	meddra.10043563
thrombocytosis	R-HSA-449147	Signaling by Interleukins	0.00035680309623275	0.0162940080612956	0.0100155255082877	GO:0050728	negative regulation of inflammatory response	2.54534610801264e-06	0.000640790882692181	0.0002746294484961	meddra.10043563
thrombocytosis	R-HSA-449147	Signaling by Interleukins	0.00035680309623275	0.0162940080612956	0.0100155255082877	GO:0002366	leukocyte activation involved in immune response	1.23554912031968e-05	0.00218443707538979	0.000936203628191934	meddra.10043563
thrombocytosis	R-HSA-383280	Nuclear Receptor transcription pathway	0.000771272702230067	0.0264160900513798	0.0162373200469488	GO:0045444	fat cell differentiation	8.99473606876199e-08	9.05769922124332e-05	3.88193872441307e-05	meddra.10043563
thrombocytosis	R-HSA-383280	Nuclear Receptor transcription pathway	0.000771272702230067	0.0264160900513798	0.0162373200469488	GO:0045598	regulation of fat cell differentiation	6.96561697374603e-07	0.000350718814628113	0.000150310682065046	meddra.10043563
thrombocytosis	R-HSA-383280	Nuclear Receptor transcription pathway	0.000771272702230067	0.0264160900513798	0.0162373200469488	GO:0032102	negative regulation of response to external stimulus	2.38972025928712e-06	0.000640790882692181	0.0002746294484961	meddra.10043563
thrombocytosis	R-HSA-383280	Nuclear Receptor transcription pathway	0.000771272702230067	0.0264160900513798	0.0162373200469488	GO:0050728	negative regulation of inflammatory response	2.54534610801264e-06	0.000640790882692181	0.0002746294484961	meddra.10043563
thrombocytosis	R-HSA-383280	Nuclear Receptor transcription pathway	0.000771272702230067	0.0264160900513798	0.0162373200469488	GO:0002366	leukocyte activation involved in immune response	1.23554912031968e-05	0.00218443707538979	0.000936203628191934	meddra.10043563
thrombocytosis	R-HSA-9658195	Leishmania infection	0.00741323379693935	0.0952007878480501	0.0585175799296505	GO:0045444	fat cell differentiation	8.99473606876199e-08	9.05769922124332e-05	3.88193872441307e-05	meddra.10043563
thrombocytosis	R-HSA-9658195	Leishmania infection	0.00741323379693935	0.0952007878480501	0.0585175799296505	GO:0045598	regulation of fat cell differentiation	6.96561697374603e-07	0.000350718814628113	0.000150310682065046	meddra.10043563
thrombocytosis	R-HSA-9658195	Leishmania infection	0.00741323379693935	0.0952007878480501	0.0585175799296505	GO:0032102	negative regulation of response to external stimulus	2.38972025928712e-06	0.000640790882692181	0.0002746294484961	meddra.10043563
thrombocytosis	R-HSA-9658195	Leishmania infection	0.00741323379693935	0.0952007878480501	0.0585175799296505	GO:0050728	negative regulation of inflammatory response	2.54534610801264e-06	0.000640790882692181	0.0002746294484961	meddra.10043563
thrombocytosis	R-HSA-9658195	Leishmania infection	0.00741323379693935	0.0952007878480501	0.0585175799296505	GO:0002366	leukocyte activation involved in immune response	1.23554912031968e-05	0.00218443707538979	0.000936203628191934	meddra.10043563
tongue pain	R-HSA-3928663	EPHA-mediated growth cone collapse	1.44994441347891e-21	8.55467203952554e-20	3.96826892110016e-20	GO:0048013	ephrin receptor signaling pathway	4.29590674504644e-23	3.48827627697771e-20	1.76810477611912e-20	meddra.10043969
tongue pain	R-HSA-3928663	EPHA-mediated growth cone collapse	1.44994441347891e-21	8.55467203952554e-20	3.96826892110016e-20	GO:0007411	axon guidance	1.740306968763e-15	4.71043086211851e-13	2.38757903433801e-13	meddra.10043969
tongue pain	R-HSA-3928663	EPHA-mediated growth cone collapse	1.44994441347891e-21	8.55467203952554e-20	3.96826892110016e-20	GO:0097485	neuron projection guidance	1.740306968763e-15	4.71043086211851e-13	2.38757903433801e-13	meddra.10043969
tongue pain	R-HSA-3928663	EPHA-mediated growth cone collapse	1.44994441347891e-21	8.55467203952554e-20	3.96826892110016e-20	GO:0018108	peptidyl-tyrosine phosphorylation	1.13293820818229e-14	1.99236241762208e-12	1.00986998352376e-12	meddra.10043969
tongue pain	R-HSA-3928663	EPHA-mediated growth cone collapse	1.44994441347891e-21	8.55467203952554e-20	3.96826892110016e-20	GO:0018212	peptidyl-tyrosine modification	1.22682414878207e-14	1.99236241762208e-12	1.00986998352376e-12	meddra.10043969
tongue pain	R-HSA-3928665	EPH-ephrin mediated repulsion of cells	6.04947266403688e-19	1.78459443589088e-17	8.27822575078731e-18	GO:0048013	ephrin receptor signaling pathway	4.29590674504644e-23	3.48827627697771e-20	1.76810477611912e-20	meddra.10043969
tongue pain	R-HSA-3928665	EPH-ephrin mediated repulsion of cells	6.04947266403688e-19	1.78459443589088e-17	8.27822575078731e-18	GO:0007411	axon guidance	1.740306968763e-15	4.71043086211851e-13	2.38757903433801e-13	meddra.10043969
tongue pain	R-HSA-3928665	EPH-ephrin mediated repulsion of cells	6.04947266403688e-19	1.78459443589088e-17	8.27822575078731e-18	GO:0097485	neuron projection guidance	1.740306968763e-15	4.71043086211851e-13	2.38757903433801e-13	meddra.10043969
tongue pain	R-HSA-3928665	EPH-ephrin mediated repulsion of cells	6.04947266403688e-19	1.78459443589088e-17	8.27822575078731e-18	GO:0018108	peptidyl-tyrosine phosphorylation	1.13293820818229e-14	1.99236241762208e-12	1.00986998352376e-12	meddra.10043969
tongue pain	R-HSA-3928665	EPH-ephrin mediated repulsion of cells	6.04947266403688e-19	1.78459443589088e-17	8.27822575078731e-18	GO:0018212	peptidyl-tyrosine modification	1.22682414878207e-14	1.99236241762208e-12	1.00986998352376e-12	meddra.10043969
tongue pain	R-HSA-2682334	EPH-Ephrin signaling	3.28827750485927e-16	6.46694575955657e-15	2.99983210969618e-15	GO:0048013	ephrin receptor signaling pathway	4.29590674504644e-23	3.48827627697771e-20	1.76810477611912e-20	meddra.10043969
tongue pain	R-HSA-2682334	EPH-Ephrin signaling	3.28827750485927e-16	6.46694575955657e-15	2.99983210969618e-15	GO:0007411	axon guidance	1.740306968763e-15	4.71043086211851e-13	2.38757903433801e-13	meddra.10043969
tongue pain	R-HSA-2682334	EPH-Ephrin signaling	3.28827750485927e-16	6.46694575955657e-15	2.99983210969618e-15	GO:0097485	neuron projection guidance	1.740306968763e-15	4.71043086211851e-13	2.38757903433801e-13	meddra.10043969
tongue pain	R-HSA-2682334	EPH-Ephrin signaling	3.28827750485927e-16	6.46694575955657e-15	2.99983210969618e-15	GO:0018108	peptidyl-tyrosine phosphorylation	1.13293820818229e-14	1.99236241762208e-12	1.00986998352376e-12	meddra.10043969
tongue pain	R-HSA-2682334	EPH-Ephrin signaling	3.28827750485927e-16	6.46694575955657e-15	2.99983210969618e-15	GO:0018212	peptidyl-tyrosine modification	1.22682414878207e-14	1.99236241762208e-12	1.00986998352376e-12	meddra.10043969
tongue pain	R-HSA-210993	Tie2 Signaling	4.7926178839525e-06	7.06911137882993e-05	3.2791596048096e-05	GO:0048013	ephrin receptor signaling pathway	4.29590674504644e-23	3.48827627697771e-20	1.76810477611912e-20	meddra.10043969
tongue pain	R-HSA-210993	Tie2 Signaling	4.7926178839525e-06	7.06911137882993e-05	3.2791596048096e-05	GO:0007411	axon guidance	1.740306968763e-15	4.71043086211851e-13	2.38757903433801e-13	meddra.10043969
tongue pain	R-HSA-210993	Tie2 Signaling	4.7926178839525e-06	7.06911137882993e-05	3.2791596048096e-05	GO:0097485	neuron projection guidance	1.740306968763e-15	4.71043086211851e-13	2.38757903433801e-13	meddra.10043969
tongue pain	R-HSA-210993	Tie2 Signaling	4.7926178839525e-06	7.06911137882993e-05	3.2791596048096e-05	GO:0018108	peptidyl-tyrosine phosphorylation	1.13293820818229e-14	1.99236241762208e-12	1.00986998352376e-12	meddra.10043969
tongue pain	R-HSA-210993	Tie2 Signaling	4.7926178839525e-06	7.06911137882993e-05	3.2791596048096e-05	GO:0018212	peptidyl-tyrosine modification	1.22682414878207e-14	1.99236241762208e-12	1.00986998352376e-12	meddra.10043969
tongue pain	R-HSA-194138	Signaling by VEGF	4.60991846819957e-05	0.000543970379247549	0.000252332379311976	GO:0048013	ephrin receptor signaling pathway	4.29590674504644e-23	3.48827627697771e-20	1.76810477611912e-20	meddra.10043969
tongue pain	R-HSA-194138	Signaling by VEGF	4.60991846819957e-05	0.000543970379247549	0.000252332379311976	GO:0007411	axon guidance	1.740306968763e-15	4.71043086211851e-13	2.38757903433801e-13	meddra.10043969
tongue pain	R-HSA-194138	Signaling by VEGF	4.60991846819957e-05	0.000543970379247549	0.000252332379311976	GO:0097485	neuron projection guidance	1.740306968763e-15	4.71043086211851e-13	2.38757903433801e-13	meddra.10043969
tongue pain	R-HSA-194138	Signaling by VEGF	4.60991846819957e-05	0.000543970379247549	0.000252332379311976	GO:0018108	peptidyl-tyrosine phosphorylation	1.13293820818229e-14	1.99236241762208e-12	1.00986998352376e-12	meddra.10043969
tongue pain	R-HSA-194138	Signaling by VEGF	4.60991846819957e-05	0.000543970379247549	0.000252332379311976	GO:0018212	peptidyl-tyrosine modification	1.22682414878207e-14	1.99236241762208e-12	1.00986998352376e-12	meddra.10043969
torsade de pointes	R-HSA-397014	Muscle contraction	4.82963064710367e-29	2.60242063211492e-27	1.63132221764744e-27	GO:0034765	regulation of monoatomic ion transmembrane transport	2.32481804400534e-35	1.73431426082798e-32	1.03270864691605e-32	meddra.10044066
torsade de pointes	R-HSA-397014	Muscle contraction	4.82963064710367e-29	2.60242063211492e-27	1.63132221764744e-27	GO:0086091	regulation of heart rate by cardiac conduction	4.71552483603198e-33	1.75889076383993e-30	1.04734288463447e-30	meddra.10044066
torsade de pointes	R-HSA-397014	Muscle contraction	4.82963064710367e-29	2.60242063211492e-27	1.63132221764744e-27	GO:0006936	muscle contraction	5.23508832390678e-32	1.30179196321149e-29	7.75160446557425e-30	meddra.10044066
torsade de pointes	R-HSA-397014	Muscle contraction	4.82963064710367e-29	2.60242063211492e-27	1.63132221764744e-27	GO:0060047	heart contraction	1.66626147102958e-31	3.10757764347017e-29	1.85042721256443e-29	meddra.10044066
torsade de pointes	R-HSA-397014	Muscle contraction	4.82963064710367e-29	2.60242063211492e-27	1.63132221764744e-27	GO:0003015	heart process	4.74584043629488e-31	7.08079393095196e-29	4.21630455603461e-29	meddra.10044066
torsade de pointes	R-HSA-5576891	Cardiac conduction	5.84813625194364e-29	2.60242063211492e-27	1.63132221764744e-27	GO:0034765	regulation of monoatomic ion transmembrane transport	2.32481804400534e-35	1.73431426082798e-32	1.03270864691605e-32	meddra.10044066
torsade de pointes	R-HSA-5576891	Cardiac conduction	5.84813625194364e-29	2.60242063211492e-27	1.63132221764744e-27	GO:0086091	regulation of heart rate by cardiac conduction	4.71552483603198e-33	1.75889076383993e-30	1.04734288463447e-30	meddra.10044066
torsade de pointes	R-HSA-5576891	Cardiac conduction	5.84813625194364e-29	2.60242063211492e-27	1.63132221764744e-27	GO:0006936	muscle contraction	5.23508832390678e-32	1.30179196321149e-29	7.75160446557425e-30	meddra.10044066
torsade de pointes	R-HSA-5576891	Cardiac conduction	5.84813625194364e-29	2.60242063211492e-27	1.63132221764744e-27	GO:0060047	heart contraction	1.66626147102958e-31	3.10757764347017e-29	1.85042721256443e-29	meddra.10044066
torsade de pointes	R-HSA-5576891	Cardiac conduction	5.84813625194364e-29	2.60242063211492e-27	1.63132221764744e-27	GO:0003015	heart process	4.74584043629488e-31	7.08079393095196e-29	4.21630455603461e-29	meddra.10044066
torsade de pointes	R-HSA-1296071	Potassium Channels	7.02201603244053e-17	2.08319808962402e-15	1.30584859550648e-15	GO:0034765	regulation of monoatomic ion transmembrane transport	2.32481804400534e-35	1.73431426082798e-32	1.03270864691605e-32	meddra.10044066
torsade de pointes	R-HSA-1296071	Potassium Channels	7.02201603244053e-17	2.08319808962402e-15	1.30584859550648e-15	GO:0086091	regulation of heart rate by cardiac conduction	4.71552483603198e-33	1.75889076383993e-30	1.04734288463447e-30	meddra.10044066
torsade de pointes	R-HSA-1296071	Potassium Channels	7.02201603244053e-17	2.08319808962402e-15	1.30584859550648e-15	GO:0006936	muscle contraction	5.23508832390678e-32	1.30179196321149e-29	7.75160446557425e-30	meddra.10044066
torsade de pointes	R-HSA-1296071	Potassium Channels	7.02201603244053e-17	2.08319808962402e-15	1.30584859550648e-15	GO:0060047	heart contraction	1.66626147102958e-31	3.10757764347017e-29	1.85042721256443e-29	meddra.10044066
[truncated: 86 more rows]
