# Supplementary material for: Exploring common mechanisms of adverse drug reactions and disease phenotypes through network-based analysis
Source: Cell Rep Methods. 2025 Feb 14;5(2):100990. doi: 10.1016/j.crmeth.2025.100990 (PMC11955268; doi:10.1016/j.crmeth.2025.100990)
Supplement: Table S8. Indicative drug targets, related to Figure 4 [file mmc8.csv]

No	"drug_name"	protein	phenotype
1	disopyramide	HCN4	ventricular tachycardia
2	bepridil	HCN4	ventricular tachycardia
3	propranolol	HCN4	ventricular tachycardia
4	mexiletine	HCN4	ventricular tachycardia
5	verapamil	HCN4	ventricular tachycardia
6	nicorandil	ABCC9	ventricular tachycardia
21	carvedilol	KCNJ2	ventricular tachycardia
22	verapamil	KCNJ11	ventricular tachycardia
30	nicorandil	KCNJ11	ventricular tachycardia
38	phenytoin	SCN1B	ventricular tachycardia
46	mexiletine	SCN1B	ventricular tachycardia
54	verapamil	CACNA1C	ventricular tachycardia
77	bepridil	CACNA1C	ventricular tachycardia
100	propranolol	CACNA1C	ventricular tachycardia
123	diltiazem	CACNA1C	ventricular tachycardia
146	phenytoin	CACNA1C	ventricular tachycardia
169	phenytoin	CACNA1D	ventricular tachycardia
185	bepridil	CACNA1D	ventricular tachycardia
201	diltiazem	CACNA1S	ventricular tachycardia
208	phenytoin	CACNA1S	ventricular tachycardia
215	verapamil	CACNA1S	ventricular tachycardia
11	propranolol	HCN4	ventricular fibrillation
23	bepridil	HCN4	ventricular fibrillation
31	disopyramide	HCN4	ventricular fibrillation
41	mexiletine	HCN4	ventricular fibrillation
51	verapamil	HCN4	ventricular fibrillation
61	phenytoin	GABRA3	ventricular fibrillation
7	phenytoin	GABRB3	ventricular fibrillation
17	phenytoin	GABRG2	ventricular fibrillation
37	nifedipine	KCNA5	ventricular fibrillation
381	disopyramide	KCND2	ventricular fibrillation
42	disopyramide	KCND3	ventricular fibrillation
461	nifedipine	KCND3	ventricular fibrillation
50	mexiletine	KCNH2	ventricular fibrillation
64	phenytoin	KCNH2	ventricular fibrillation
78	thioridazine	KCNH2	ventricular fibrillation
92	disopyramide	KCNH2	ventricular fibrillation
106	verapamil	KCNH2	ventricular fibrillation
120	sotalol	KCNH2	ventricular fibrillation
134	carvedilol	KCNH2	ventricular fibrillation
148	nifedipine	KCNH2	ventricular fibrillation
162	bepridil	KCNH2	ventricular fibrillation
176	diltiazem	KCNH2	ventricular fibrillation
190	carvedilol	KCNJ2	ventricular fibrillation
191	verapamil	KCNJ11	ventricular fibrillation
199	mexiletine	SCN3B	ventricular fibrillation
203	verapamil	SCN1A	ventricular fibrillation
245	thioridazine	SCN1A	ventricular fibrillation
287	phenytoin	SCN1A	ventricular fibrillation
329	mexiletine	SCN1A	ventricular fibrillation
371	bepridil	SCN1A	ventricular fibrillation
413	diltiazem	SCN1A	ventricular fibrillation
455	nifedipine	SCN1A	ventricular fibrillation
497	mexiletine	SCN1B	ventricular fibrillation
505	phenytoin	SCN1B	ventricular fibrillation
513	mexiletine	SCN2B	ventricular fibrillation
516	nifedipine	SCN3A	ventricular fibrillation
527	thioridazine	SCN3A	ventricular fibrillation
538	phenytoin	SCN3A	ventricular fibrillation
549	diltiazem	SCN3A	ventricular fibrillation
560	verapamil	SCN3A	ventricular fibrillation
571	bepridil	SCN3A	ventricular fibrillation
582	phenytoin	SCN4A	ventricular fibrillation
585	mexiletine	SCN4A	ventricular fibrillation
588	mexiletine	SCN4B	ventricular fibrillation
590	phenytoin	SCN9A	ventricular fibrillation
600	mexiletine	SCN9A	ventricular fibrillation
610	nifedipine	CACNA1C	ventricular fibrillation
633	diltiazem	CACNA1C	ventricular fibrillation
656	phenytoin	CACNA1C	ventricular fibrillation
679	bepridil	CACNA1C	ventricular fibrillation
702	propranolol	CACNA1C	ventricular fibrillation
725	verapamil	CACNA1C	ventricular fibrillation
748	phenytoin	CACNA1D	ventricular fibrillation
764	nifedipine	CACNA1D	ventricular fibrillation
780	bepridil	CACNA1D	ventricular fibrillation
796	phenytoin	CACNA1F	ventricular fibrillation
798	nifedipine	CACNA1F	ventricular fibrillation
800	nifedipine	CACNA1S	ventricular fibrillation
807	verapamil	CACNA1S	ventricular fibrillation
814	phenytoin	CACNA1S	ventricular fibrillation
821	diltiazem	CACNA1S	ventricular fibrillation
828	phenytoin	CACNB2	ventricular fibrillation
843	nifedipine	CACNB2	ventricular fibrillation
858	bepridil	CACNA2D2	ventricular fibrillation
12	hydroxyurea	CA9	thrombocytosis
13	propranolol	SIGMAR1	torsade de pointes
71	propranolol	HTR2B	torsade de pointes
121	verapamil	HTR2B	torsade de pointes
171	verapamil	KCNA3	torsade de pointes
19	verapamil	KCNH2	torsade de pointes
33	verapamil	SCN1A	torsade de pointes
75	verapamil	SCN3A	torsade de pointes
86	propranolol	CACNA1C	torsade de pointes
109	verapamil	CACNA1C	torsade de pointes
132	verapamil	CACNA1S	torsade de pointes
14	rabeprazole	ADRA2B	peptic ulcer
32	amoxicillin	HTR2B	peptic ulcer
8	metoclopramide	HTR2B	peptic ulcer
15	calcitriol	CYP2R1	hypophosphatemia
16	diltiazem	KCNH2	cardiac arrest
151	carvedilol	KCNH2	cardiac arrest
29	verapamil	KCNH2	cardiac arrest
43	diltiazem	SCN1A	cardiac arrest
85	verapamil	SCN1A	cardiac arrest
127	diltiazem	SCN3A	cardiac arrest
138	verapamil	SCN3A	cardiac arrest
149	verapamil	CACNA1B	cardiac arrest
166	verapamil	CACNA1C	cardiac arrest
189	diltiazem	CACNA1C	cardiac arrest
212	diltiazem	CACNA1S	cardiac arrest
219	verapamil	CACNA1S	cardiac arrest
18	ketoconazole	CYP19A1	precocious puberty
152	cyproterone acetate	NR3C1	precocious puberty
