# Supplementary material for: Exploring common mechanisms of adverse drug reactions and disease phenotypes through network-based analysis
Source: Cell Rep Methods. 2025 Feb 14;5(2):100990. doi: 10.1016/j.crmeth.2025.100990 (PMC11955268; doi:10.1016/j.crmeth.2025.100990)
Supplement: Table S9. Candidate drug targets, related to Figure 5 [file mmc9.csv]

No	drug_name	protein	phenotype
1	dronedarone	HCN4	ventricular tachycardia
2	ranolazine	KCNJ2	ventricular tachycardia
3	dronedarone	KCNJ2	ventricular tachycardia
4	miconazole	KCNJ2	ventricular tachycardia
5	glipizide	KCNJ11	ventricular tachycardia
13	ranolazine	SCN1B	ventricular tachycardia
21	oxcarbazepine	SCN1B	ventricular tachycardia
29	zonisamide	SCN1B	ventricular tachycardia
37	valproic acid	SCN1B	ventricular tachycardia
45	nimodipine	CACNA1C	ventricular tachycardia
68	hydralazine	CACNA1C	ventricular tachycardia
91	topiramate	CACNA1C	ventricular tachycardia
114	ranolazine	CACNA1C	ventricular tachycardia
137	clevidipine	CACNA1C	ventricular tachycardia
160	isradipine	CACNA1C	ventricular tachycardia
183	amlodipine	CACNA1C	ventricular tachycardia
206	miconazole	CACNA1C	ventricular tachycardia
229	nifedipine	CACNA1C	ventricular tachycardia
252	dronedarone	CACNA1C	ventricular tachycardia
275	lercanidipine	CACNA1C	ventricular tachycardia
298	clevidipine	CACNA1D	ventricular tachycardia
314	miconazole	CACNA1D	ventricular tachycardia
330	nifedipine	CACNA1D	ventricular tachycardia
346	ranolazine	CACNA1D	ventricular tachycardia
362	lercanidipine	CACNA1D	ventricular tachycardia
378	isradipine	CACNA1D	ventricular tachycardia
394	dronedarone	CACNA1D	ventricular tachycardia
410	nimodipine	CACNA1D	ventricular tachycardia
426	amlodipine	CACNA1D	ventricular tachycardia
442	topiramate	CACNA1D	ventricular tachycardia
458	nifedipine	CACNA1S	ventricular tachycardia
465	topiramate	CACNA1S	ventricular tachycardia
472	ranolazine	CACNA1S	ventricular tachycardia
479	nimodipine	CACNA1S	ventricular tachycardia
486	dronedarone	CACNA1S	ventricular tachycardia
493	miconazole	CACNA1S	ventricular tachycardia
500	clevidipine	CACNA1S	ventricular tachycardia
507	isradipine	CACNA1S	ventricular tachycardia
514	miconazole	KCNE2	ventricular tachycardia
11	miconazole	KCNE3	ventricular fibrillation
7	dronedarone	HCN4	ventricular fibrillation
8	nicorandil	ABCC9	ventricular fibrillation
23	miconazole	KCNE5	ventricular fibrillation
25	miconazole	KCNE4	ventricular fibrillation
28	amoxapine	GABRA3	ventricular fibrillation
291	lamotrigine	GABRA3	ventricular fibrillation
30	triazolam	GABRA3	ventricular fibrillation
31	isoflurane	GABRA3	ventricular fibrillation
32	flunitrazepam	GABRA3	ventricular fibrillation
33	medroxyprogesterone acetate	GABRA3	ventricular fibrillation
34	norfloxacin	GABRA3	ventricular fibrillation
35	desflurane	GABRA3	ventricular fibrillation
36	acamprosate	GABRA3	ventricular fibrillation
371	lorazepam	GABRA3	ventricular fibrillation
38	estazolam	GABRA3	ventricular fibrillation
39	midazolam	GABRA3	ventricular fibrillation
40	bromazepam	GABRA3	ventricular fibrillation
41	eszopiclone	GABRA3	ventricular fibrillation
42	memantine	GABRA3	ventricular fibrillation
43	flumazenil	GABRA3	ventricular fibrillation
44	clobazam	GABRA3	ventricular fibrillation
451	alprazolam	GABRA3	ventricular fibrillation
46	clonazepam	GABRA3	ventricular fibrillation
47	zolpidem	GABRA3	ventricular fibrillation
48	zopiclone	GABRA3	ventricular fibrillation
49	zaleplon	GABRB3	ventricular fibrillation
59	zopiclone	GABRB3	ventricular fibrillation
69	desflurane	GABRB3	ventricular fibrillation
79	flumazenil	GABRB3	ventricular fibrillation
89	isoflurane	GABRB3	ventricular fibrillation
99	lorazepam	GABRB3	ventricular fibrillation
109	memantine	GABRB3	ventricular fibrillation
119	midazolam	GABRB3	ventricular fibrillation
129	clobazam	GABRB3	ventricular fibrillation
139	flunitrazepam	GABRB3	ventricular fibrillation
149	amoxapine	GABRB3	ventricular fibrillation
159	clonazepam	GABRB3	ventricular fibrillation
169	alprazolam	GABRB3	ventricular fibrillation
179	estazolam	GABRB3	ventricular fibrillation
189	medroxyprogesterone acetate	GABRB3	ventricular fibrillation
199	triazolam	GABRB3	ventricular fibrillation
209	lamotrigine	GABRB3	ventricular fibrillation
219	bromazepam	GABRB3	ventricular fibrillation
2291	eszopiclone	GABRB3	ventricular fibrillation
239	zolpidem	GABRB3	ventricular fibrillation
249	acamprosate	GABRB3	ventricular fibrillation
259	memantine	GABRG2	ventricular fibrillation
279	lorazepam	GABRG2	ventricular fibrillation
299	clonazepam	GABRG2	ventricular fibrillation
319	lamotrigine	GABRG2	ventricular fibrillation
339	zolpidem	GABRG2	ventricular fibrillation
359	triazolam	GABRG2	ventricular fibrillation
379	clobazam	GABRG2	ventricular fibrillation
399	acamprosate	GABRG2	ventricular fibrillation
419	amoxapine	GABRG2	ventricular fibrillation
439	topiramate	GABRG2	ventricular fibrillation
459	alprazolam	GABRG2	ventricular fibrillation
4791	medroxyprogesterone acetate	GABRG2	ventricular fibrillation
499	desflurane	GABRG2	ventricular fibrillation
519	carbamazepine	GABRG2	ventricular fibrillation
539	zopiclone	GABRG2	ventricular fibrillation
559	isoflurane	GABRG2	ventricular fibrillation
579	bromazepam	GABRG2	ventricular fibrillation
599	flumazenil	GABRG2	ventricular fibrillation
619	zaleplon	GABRG2	ventricular fibrillation
639	eszopiclone	GABRG2	ventricular fibrillation
659	flunitrazepam	GABRG2	ventricular fibrillation
679	estazolam	GABRG2	ventricular fibrillation
699	midazolam	GABRG2	ventricular fibrillation
719	levobupivacaine	KCNA5	ventricular fibrillation
720	bupivacaine	KCNA5	ventricular fibrillation
721	dronedarone	KCNA5	ventricular fibrillation
722	miconazole	KCNA5	ventricular fibrillation
723	miconazole	KCND2	ventricular fibrillation
727	levobupivacaine	KCND3	ventricular fibrillation
731	bupivacaine	KCND3	ventricular fibrillation
735	sibutramine	KCND3	ventricular fibrillation
739	nicotine	KCND3	ventricular fibrillation
743	dronedarone	KCND3	ventricular fibrillation
747	miconazole	KCND3	ventricular fibrillation
751	clarithromycin	KCNH2	ventricular fibrillation
765	caffeine	KCNH2	ventricular fibrillation
779	cetirizine	KCNH2	ventricular fibrillation
793	digoxin	KCNH2	ventricular fibrillation
807	dicyclomine	KCNH2	ventricular fibrillation
821	mefloquine	KCNH2	ventricular fibrillation
835	amitriptyline	KCNH2	ventricular fibrillation
849	ketoconazole	KCNH2	ventricular fibrillation
863	clomifene	KCNH2	ventricular fibrillation
877	fexofenadine	KCNH2	ventricular fibrillation
891	mitoxantrone	KCNH2	ventricular fibrillation
905	azithromycin	KCNH2	ventricular fibrillation
919	risperidone	KCNH2	ventricular fibrillation
933	sparfloxacin	KCNH2	ventricular fibrillation
947	telithromycin	KCNH2	ventricular fibrillation
961	miconazole	KCNH2	ventricular fibrillation
975	donepezil	KCNH2	ventricular fibrillation
989	febuxostat	KCNH2	ventricular fibrillation
1003	trazodone	KCNH2	ventricular fibrillation
1017	doxepin	KCNH2	ventricular fibrillation
1031	alfuzosin	KCNH2	ventricular fibrillation
1045	paliperidone	KCNH2	ventricular fibrillation
1059	sunitinib	KCNH2	ventricular fibrillation
1073	domperidone	KCNH2	ventricular fibrillation
1087	doxazosin	KCNH2	ventricular fibrillation
1101	tadalafil	KCNH2	ventricular fibrillation
1115	azelastine	KCNH2	ventricular fibrillation
1129	isradipine	KCNH2	ventricular fibrillation
1143	ranolazine	KCNH2	ventricular fibrillation
1157	nefazodone	KCNH2	ventricular fibrillation
1171	pentamidine	KCNH2	ventricular fibrillation
1185	phentolamine	KCNH2	ventricular fibrillation
1199	levofloxacin	KCNH2	ventricular fibrillation
1213	pergolide	KCNH2	ventricular fibrillation
1227	bupivacaine	KCNH2	ventricular fibrillation
1241	aripiprazole	KCNH2	ventricular fibrillation
1255	ondansetron	KCNH2	ventricular fibrillation
1269	epinastine	KCNH2	ventricular fibrillation
1283	fentanyl	KCNH2	ventricular fibrillation
1297	ciprofloxacin	KCNH2	ventricular fibrillation
1311	loratadine	KCNH2	ventricular fibrillation
1325	buspirone	KCNH2	ventricular fibrillation
1339	dronedarone	KCNH2	ventricular fibrillation
1353	citalopram	KCNH2	ventricular fibrillation
1367	alosetron	KCNH2	ventricular fibrillation
1381	levobupivacaine	KCNH2	ventricular fibrillation
1395	quetiapine	KCNH2	ventricular fibrillation
1409	terazosin	KCNH2	ventricular fibrillation
1423	dronedarone	KCNJ2	ventricular fibrillation
1424	ranolazine	KCNJ2	ventricular fibrillation
1425	miconazole	KCNJ2	ventricular fibrillation
1426	glipizide	KCNJ11	ventricular fibrillation
1434	nicorandil	KCNJ11	ventricular fibrillation
1442	dronedarone	KCNJ12	ventricular fibrillation
1443	miconazole	KCNJ12	ventricular fibrillation
1444	ranolazine	KCNJ12	ventricular fibrillation
1445	ranolazine	SCN3B	ventricular fibrillation
1449	valproic acid	SCN3B	ventricular fibrillation
1453	oxcarbazepine	SCN3B	ventricular fibrillation
1457	zonisamide	SCN3B	ventricular fibrillation
1461	lamotrigine	SCN1A	ventricular fibrillation
1503	zonisamide	SCN1A	ventricular fibrillation
1545	levobupivacaine	SCN1A	ventricular fibrillation
1587	levetiracetam	SCN1A	ventricular fibrillation
1629	phentolamine	SCN1A	ventricular fibrillation
1671	bupivacaine	SCN1A	ventricular fibrillation
1713	oxcarbazepine	SCN1A	ventricular fibrillation
1755	rufinamide	SCN1A	ventricular fibrillation
1797	dicyclomine	SCN1A	ventricular fibrillation
1839	carbamazepine	SCN1A	ventricular fibrillation
1881	mianserin	SCN1A	ventricular fibrillation
1923	topiramate	SCN1A	ventricular fibrillation
1965	valproic acid	SCN1A	ventricular fibrillation
2007	ranolazine	SCN1A	ventricular fibrillation
2049	ranolazine	SCN1B	ventricular fibrillation
2057	valproic acid	SCN1B	ventricular fibrillation
2065	zonisamide	SCN1B	ventricular fibrillation
2073	oxcarbazepine	SCN1B	ventricular fibrillation
2081	valproic acid	SCN2B	ventricular fibrillation
2084	oxcarbazepine	SCN2B	ventricular fibrillation
2087	zonisamide	SCN2B	ventricular fibrillation
2090	ranolazine	SCN2B	ventricular fibrillation
2093	zonisamide	SCN3A	ventricular fibrillation
2104	ranolazine	SCN3A	ventricular fibrillation
2115	dicyclomine	SCN3A	ventricular fibrillation
2126	mianserin	SCN3A	ventricular fibrillation
2137	phentolamine	SCN3A	ventricular fibrillation
2148	lamotrigine	SCN3A	ventricular fibrillation
2159	lacosamide	SCN3A	ventricular fibrillation
2170	valproic acid	SCN3A	ventricular fibrillation
2181	rufinamide	SCN3A	ventricular fibrillation
2192	carbamazepine	SCN3A	ventricular fibrillation
2203	topiramate	SCN3A	ventricular fibrillation
2214	oxcarbazepine	SCN3A	ventricular fibrillation
2225	valproic acid	SCN4A	ventricular fibrillation
2228	levobupivacaine	SCN4A	ventricular fibrillation
2231	lamotrigine	SCN4A	ventricular fibrillation
2234	bupivacaine	SCN4A	ventricular fibrillation
2237	topiramate	SCN4A	ventricular fibrillation
2240	oxcarbazepine	SCN4A	ventricular fibrillation
2243	zonisamide	SCN4A	ventricular fibrillation
2246	rufinamide	SCN4A	ventricular fibrillation
2249	carbamazepine	SCN4A	ventricular fibrillation
2252	ranolazine	SCN4A	ventricular fibrillation
2255	valproic acid	SCN4B	ventricular fibrillation
2257	oxcarbazepine	SCN4B	ventricular fibrillation
2259	zonisamide	SCN4B	ventricular fibrillation
2261	ranolazine	SCN4B	ventricular fibrillation
2263	amitriptyline	SCN9A	ventricular fibrillation
2273	lamotrigine	SCN9A	ventricular fibrillation
2283	topiramate	SCN9A	ventricular fibrillation
2293	carbamazepine	SCN9A	ventricular fibrillation
2303	rufinamide	SCN9A	ventricular fibrillation
2313	valproic acid	SCN9A	ventricular fibrillation
2323	lacosamide	SCN9A	ventricular fibrillation
2333	oxcarbazepine	SCN9A	ventricular fibrillation
2343	zonisamide	SCN9A	ventricular fibrillation
2353	ranolazine	SCN9A	ventricular fibrillation
2363	tramadol	TRPV1	ventricular fibrillation
2371	acetaminophen	TRPV1	ventricular fibrillation
2379	clevidipine	CACNA1C	ventricular fibrillation
2402	hydralazine	CACNA1C	ventricular fibrillation
2425	topiramate	CACNA1C	ventricular fibrillation
2448	miconazole	CACNA1C	ventricular fibrillation
2471	amlodipine	CACNA1C	ventricular fibrillation
2494	ranolazine	CACNA1C	ventricular fibrillation
2517	lercanidipine	CACNA1C	ventricular fibrillation
2540	nimodipine	CACNA1C	ventricular fibrillation
2563	dronedarone	CACNA1C	ventricular fibrillation
2586	isradipine	CACNA1C	ventricular fibrillation
2609	clevidipine	CACNA1D	ventricular fibrillation
2625	isradipine	CACNA1D	ventricular fibrillation
2641	lercanidipine	CACNA1D	ventricular fibrillation
2657	nimodipine	CACNA1D	ventricular fibrillation
2673	topiramate	CACNA1D	ventricular fibrillation
2689	miconazole	CACNA1D	ventricular fibrillation
2705	ranolazine	CACNA1D	ventricular fibrillation
2721	dronedarone	CACNA1D	ventricular fibrillation
2737	amlodipine	CACNA1D	ventricular fibrillation
2753	topiramate	CACNA1F	ventricular fibrillation
2755	nimodipine	CACNA1F	ventricular fibrillation
2757	dronedarone	CACNA1F	ventricular fibrillation
2759	ranolazine	CACNA1F	ventricular fibrillation
2761	miconazole	CACNA1F	ventricular fibrillation
2763	clevidipine	CACNA1F	ventricular fibrillation
2765	topiramate	CACNA1S	ventricular fibrillation
2772	nimodipine	CACNA1S	ventricular fibrillation
2779	clevidipine	CACNA1S	ventricular fibrillation
2786	dronedarone	CACNA1S	ventricular fibrillation
2793	ranolazine	CACNA1S	ventricular fibrillation
2800	miconazole	CACNA1S	ventricular fibrillation
2807	isradipine	CACNA1S	ventricular fibrillation
2814	amlodipine	CACNA2D1	ventricular fibrillation
2821	isradipine	CACNA2D1	ventricular fibrillation
2828	gabapentin	CACNA2D1	ventricular fibrillation
2835	dronedarone	CACNB2	ventricular fibrillation
2850	miconazole	CACNB2	ventricular fibrillation
2865	ranolazine	CACNB2	ventricular fibrillation
2880	topiramate	CACNB2	ventricular fibrillation
2895	isradipine	CACNB2	ventricular fibrillation
2910	nimodipine	CACNB2	ventricular fibrillation
2925	isradipine	CACNA2D2	ventricular fibrillation
2929	gabapentin	CACNA2D2	ventricular fibrillation
2933	miconazole	KCNE2	ventricular fibrillation
12	sorafenib	MAPK14	thrombocytosis
82	montelukast	MAPK14	thrombocytosis
15	dasatinib	MAPK14	thrombocytosis
22	etoricoxib	MAPK14	thrombocytosis
292	afatinib	MAPK14	thrombocytosis
361	auranofin	ALOX5	thrombocytosis
391	zileuton	ALOX5	thrombocytosis
421	montelukast	ALOX5	thrombocytosis
452	mesalazine	ALOX5	thrombocytosis
481	sorafenib	ABL1	thrombocytosis
591	erlotinib	ABL1	thrombocytosis
70	sunitinib	ABL1	thrombocytosis
81	ponatinib	ABL1	thrombocytosis
92	gefitinib	ABL1	thrombocytosis
103	lapatinib	ABL1	thrombocytosis
1141	dasatinib	ABL1	thrombocytosis
125	pazopanib	ABL1	thrombocytosis
136	afatinib	ABL1	thrombocytosis
147	crizotinib	ABL1	thrombocytosis
158	bosutinib	ABL1	thrombocytosis
1691	axitinib	ABL1	thrombocytosis
180	regorafenib	ABL1	thrombocytosis
191	vandetanib	ABL1	thrombocytosis
202	dasatinib	PDGFRA	thrombocytosis
208	erlotinib	PDGFRA	thrombocytosis
214	sunitinib	PDGFRA	thrombocytosis
220	pazopanib	PDGFRA	thrombocytosis
226	axitinib	PDGFRA	thrombocytosis
232	vandetanib	PDGFRA	thrombocytosis
238	regorafenib	PDGFRA	thrombocytosis
244	bosutinib	PDGFRA	thrombocytosis
250	sorafenib	PDGFRA	thrombocytosis
256	ponatinib	PDGFRA	thrombocytosis
262	digoxin	RORC	thrombocytosis
271	alitretinoin	RORC	thrombocytosis
280	bosutinib	BCR	thrombocytosis
295	ponatinib	BCR	thrombocytosis
310	dasatinib	BCR	thrombocytosis
325	chlorthalidone	CA9	thrombocytosis
328	furosemide	CA9	thrombocytosis
331	indapamide	CA9	thrombocytosis
334	lacosamide	CA9	thrombocytosis
337	zoledronic acid	CA9	thrombocytosis
340	brinzolamide	CA9	thrombocytosis
343	zonisamide	CA9	thrombocytosis
3461	acetaminophen	CA9	thrombocytosis
349	ranolazine	CACNA1C	thrombocytosis
372	lercanidipine	CACNA1C	thrombocytosis
395	phenytoin	CACNA1C	thrombocytosis
418	isradipine	CACNA1C	thrombocytosis
441	amlodipine	CACNA1C	thrombocytosis
464	verapamil	CACNA1C	thrombocytosis
487	nimodipine	CACNA1C	thrombocytosis
510	diltiazem	CACNA1C	thrombocytosis
533	nifedipine	CACNA1C	thrombocytosis
556	hydralazine	CACNA1C	thrombocytosis
5791	bepridil	CACNA1C	thrombocytosis
602	miconazole	CACNA1C	thrombocytosis
625	dronedarone	CACNA1C	thrombocytosis
648	propranolol	CACNA1C	thrombocytosis
671	clevidipine	CACNA1C	thrombocytosis
14	miconazole	KCNE3	torsade de pointes
71	labetalol	SIGMAR1	torsade de pointes
131	iloperidone	SIGMAR1	torsade de pointes
19	clomifene	SIGMAR1	torsade de pointes
251	zidovudine	SIGMAR1	torsade de pointes
311	amitriptyline	SIGMAR1	torsade de pointes
373	thioridazine	SIGMAR1	torsade de pointes
431	phentolamine	SIGMAR1	torsade de pointes
491	donepezil	SIGMAR1	torsade de pointes
55	quetiapine	SIGMAR1	torsade de pointes
61	clomipramine	SIGMAR1	torsade de pointes
67	progesterone	SIGMAR1	torsade de pointes
73	propafenone	SIGMAR1	torsade de pointes
791	testosterone	SIGMAR1	torsade de pointes
85	buspirone	SIGMAR1	torsade de pointes
911	oxybutynin	SIGMAR1	torsade de pointes
97	doxepin	SIGMAR1	torsade de pointes
1032	dicyclomine	SIGMAR1	torsade de pointes
1099	nortriptyline	SIGMAR1	torsade de pointes
115	amantadine	SIGMAR1	torsade de pointes
121	raloxifene	SIGMAR1	torsade de pointes
127	lamotrigine	SIGMAR1	torsade de pointes
133	raloxifene	EBP	torsade de pointes
1371	clomifene	EBP	torsade de pointes
141	miconazole	KCNE5	torsade de pointes
143	miconazole	KCNE4	torsade de pointes
146	gamma-hydroxybutyric acid	GABBR1	torsade de pointes
1581	baclofen	GABBR1	torsade de pointes
170	clomifene	HTR2B	torsade de pointes
175	buspirone	HTR2B	torsade de pointes
1801	paliperidone	HTR2B	torsade de pointes
185	alosetron	HTR2B	torsade de pointes
190	amoxicillin	HTR2B	torsade de pointes
195	metoclopramide	HTR2B	torsade de pointes
200	sorafenib	HTR2B	torsade de pointes
205	oxiconazole	HTR2B	torsade de pointes
210	oxybutynin	HTR2B	torsade de pointes
215	maprotiline	HTR2B	torsade de pointes
2201	thioridazine	HTR2B	torsade de pointes
225	pergolide	HTR2B	torsade de pointes
230	raloxifene	HTR2B	torsade de pointes
235	nortriptyline	HTR2B	torsade de pointes
240	zolmitriptan	HTR2B	torsade de pointes
245	tretinoin	HTR2B	torsade de pointes
2501	amitriptyline	HTR2B	torsade de pointes
255	aripiprazole	HTR2B	torsade de pointes
260	ropinirole	HTR2B	torsade de pointes
265	miconazole	HTR2B	torsade de pointes
270	cyclobenzaprine	HTR2B	torsade de pointes
2751	labetalol	HTR2B	torsade de pointes
2801	doxazosin	HTR2B	torsade de pointes
285	mexiletine	HTR2B	torsade de pointes
290	carvedilol	HTR2B	torsade de pointes
2951	guanfacine	HTR2B	torsade de pointes
300	guanabenz	HTR2B	torsade de pointes
305	isotretinoin	HTR2B	torsade de pointes
3101	cabergoline	HTR2B	torsade de pointes
315	isoflurane	HTR2B	torsade de pointes
320	apomorphine	HTR2B	torsade de pointes
3251	amoxapine	HTR2B	torsade de pointes
3301	phentolamine	HTR2B	torsade de pointes
335	loratadine	HTR2B	torsade de pointes
3401	quetiapine	HTR2B	torsade de pointes
345	dihydroergotamine	HTR2B	torsade de pointes
350	montelukast	HTR2B	torsade de pointes
355	methylergometrine	HTR2B	torsade de pointes
360	doxepin	HTR2B	torsade de pointes
365	mianserin	HTR2B	torsade de pointes
370	propafenone	HTR2B	torsade de pointes
375	dicyclomine	HTR2B	torsade de pointes
380	clomipramine	HTR2B	torsade de pointes
385	miconazole	KCNA3	torsade de pointes
387	bupivacaine	KCNA5	torsade de pointes
388	propafenone	KCNA5	torsade de pointes
389	miconazole	KCNA5	torsade de pointes
390	levobupivacaine	KCNA5	torsade de pointes
3911	nifedipine	KCNA5	torsade de pointes
392	dronedarone	KCNA5	torsade de pointes
393	miconazole	KCND2	torsade de pointes
397	disopyramide	KCND2	torsade de pointes
401	levobupivacaine	KCND3	torsade de pointes
405	bupivacaine	KCND3	torsade de pointes
409	disopyramide	KCND3	torsade de pointes
413	nicotine	KCND3	torsade de pointes
417	nifedipine	KCND3	torsade de pointes
4211	miconazole	KCND3	torsade de pointes
425	sibutramine	KCND3	torsade de pointes
429	dronedarone	KCND3	torsade de pointes
433	thioridazine	KCNH2	torsade de pointes
447	caffeine	KCNH2	torsade de pointes
461	ketoconazole	KCNH2	torsade de pointes
475	buspirone	KCNH2	torsade de pointes
489	fexofenadine	KCNH2	torsade de pointes
503	mexiletine	KCNH2	torsade de pointes
517	diltiazem	KCNH2	torsade de pointes
531	tadalafil	KCNH2	torsade de pointes
545	amitriptyline	KCNH2	torsade de pointes
5591	paliperidone	KCNH2	torsade de pointes
573	fentanyl	KCNH2	torsade de pointes
587	dicyclomine	KCNH2	torsade de pointes
601	cetirizine	KCNH2	torsade de pointes
615	clomifene	KCNH2	torsade de pointes
629	doxepin	KCNH2	torsade de pointes
643	nifedipine	KCNH2	torsade de pointes
657	quetiapine	KCNH2	torsade de pointes
6711	bepridil	KCNH2	torsade de pointes
685	bupivacaine	KCNH2	torsade de pointes
6991	phenytoin	KCNH2	torsade de pointes
713	isradipine	KCNH2	torsade de pointes
7271	nefazodone	KCNH2	torsade de pointes
741	terazosin	KCNH2	torsade de pointes
755	disopyramide	KCNH2	torsade de pointes
769	ranolazine	KCNH2	torsade de pointes
783	mefloquine	KCNH2	torsade de pointes
797	sunitinib	KCNH2	torsade de pointes
811	donepezil	KCNH2	torsade de pointes
825	carvedilol	KCNH2	torsade de pointes
839	pentamidine	KCNH2	torsade de pointes
853	pergolide	KCNH2	torsade de pointes
867	febuxostat	KCNH2	torsade de pointes
881	aripiprazole	KCNH2	torsade de pointes
895	alfuzosin	KCNH2	torsade de pointes
909	miconazole	KCNH2	torsade de pointes
923	loratadine	KCNH2	torsade de pointes
937	mitoxantrone	KCNH2	torsade de pointes
951	epinastine	KCNH2	torsade de pointes
965	telithromycin	KCNH2	torsade de pointes
979	propafenone	KCNH2	torsade de pointes
993	alosetron	KCNH2	torsade de pointes
1007	phentolamine	KCNH2	torsade de pointes
1021	dronedarone	KCNH2	torsade de pointes
1035	digoxin	KCNH2	torsade de pointes
1049	levobupivacaine	KCNH2	torsade de pointes
1063	azelastine	KCNH2	torsade de pointes
1077	doxazosin	KCNH2	torsade de pointes
1091	miconazole	KCNJ2	torsade de pointes
1092	dronedarone	KCNJ2	torsade de pointes
1093	carvedilol	KCNJ2	torsade de pointes
1094	ranolazine	KCNJ2	torsade de pointes
1095	dronedarone	KCNJ12	torsade de pointes
1096	miconazole	KCNJ12	torsade de pointes
1097	ranolazine	KCNJ12	torsade de pointes
1098	dronedarone	KCNQ1	torsade de pointes
1106	bepridil	KCNQ1	torsade de pointes
1114	miconazole	KCNQ1	torsade de pointes
1122	bupivacaine	SCN1A	torsade de pointes
1164	diltiazem	SCN1A	torsade de pointes
1206	zonisamide	SCN1A	torsade de pointes
1248	rufinamide	SCN1A	torsade de pointes
1290	phenytoin	SCN1A	torsade de pointes
1332	levetiracetam	SCN1A	torsade de pointes
1374	dicyclomine	SCN1A	torsade de pointes
1416	carbamazepine	SCN1A	torsade de pointes
1458	topiramate	SCN1A	torsade de pointes
1500	oxcarbazepine	SCN1A	torsade de pointes
1542	thioridazine	SCN1A	torsade de pointes
1584	levobupivacaine	SCN1A	torsade de pointes
1626	phentolamine	SCN1A	torsade de pointes
1668	bepridil	SCN1A	torsade de pointes
1710	lamotrigine	SCN1A	torsade de pointes
1752	mexiletine	SCN1A	torsade de pointes
1794	valproic acid	SCN1A	torsade de pointes
1836	mianserin	SCN1A	torsade de pointes
1878	ranolazine	SCN1A	torsade de pointes
1920	nifedipine	SCN1A	torsade de pointes
1962	mexiletine	SCN1B	torsade de pointes
1970	zonisamide	SCN1B	torsade de pointes
1978	propafenone	SCN1B	torsade de pointes
1986	phenytoin	SCN1B	torsade de pointes
1994	oxcarbazepine	SCN1B	torsade de pointes
2002	ranolazine	SCN1B	torsade de pointes
2010	valproic acid	SCN1B	torsade de pointes
2018	dicyclomine	SCN3A	torsade de pointes
2029	bepridil	SCN3A	torsade de pointes
2040	oxcarbazepine	SCN3A	torsade de pointes
2051	carbamazepine	SCN3A	torsade de pointes
2062	lamotrigine	SCN3A	torsade de pointes
20731	zonisamide	SCN3A	torsade de pointes
20841	ranolazine	SCN3A	torsade de pointes
2095	mianserin	SCN3A	torsade de pointes
2106	diltiazem	SCN3A	torsade de pointes
2117	thioridazine	SCN3A	torsade de pointes
2128	topiramate	SCN3A	torsade de pointes
2139	valproic acid	SCN3A	torsade de pointes
2150	phentolamine	SCN3A	torsade de pointes
2161	rufinamide	SCN3A	torsade de pointes
2172	lacosamide	SCN3A	torsade de pointes
2183	nifedipine	SCN3A	torsade de pointes
2194	phenytoin	SCN3A	torsade de pointes
2205	ranolazine	SCN4B	torsade de pointes
2207	propafenone	SCN4B	torsade de pointes
2209	zonisamide	SCN4B	torsade de pointes
2211	mexiletine	SCN4B	torsade de pointes
2213	oxcarbazepine	SCN4B	torsade de pointes
2215	valproic acid	SCN4B	torsade de pointes
2217	oxcarbazepine	SCN9A	torsade de pointes
2227	lacosamide	SCN9A	torsade de pointes
22371	phenytoin	SCN9A	torsade de pointes
2247	topiramate	SCN9A	torsade de pointes
22571	valproic acid	SCN9A	torsade de pointes
2267	lamotrigine	SCN9A	torsade de pointes
2277	rufinamide	SCN9A	torsade de pointes
2287	carbamazepine	SCN9A	torsade de pointes
2297	ranolazine	SCN9A	torsade de pointes
2307	zonisamide	SCN9A	torsade de pointes
2317	mexiletine	SCN9A	torsade de pointes
2327	amitriptyline	SCN9A	torsade de pointes
2337	tramadol	TRPV1	torsade de pointes
2345	acetaminophen	TRPV1	torsade de pointes
23531	amlodipine	CACNA1C	torsade de pointes
2376	ranolazine	CACNA1C	torsade de pointes
2399	lercanidipine	CACNA1C	torsade de pointes
2422	clevidipine	CACNA1C	torsade de pointes
2445	miconazole	CACNA1C	torsade de pointes
2468	bepridil	CACNA1C	torsade de pointes
2491	diltiazem	CACNA1C	torsade de pointes
2514	isradipine	CACNA1C	torsade de pointes
2537	phenytoin	CACNA1C	torsade de pointes
2560	topiramate	CACNA1C	torsade de pointes
2583	nifedipine	CACNA1C	torsade de pointes
2606	hydralazine	CACNA1C	torsade de pointes
2629	dronedarone	CACNA1C	torsade de pointes
2652	nimodipine	CACNA1C	torsade de pointes
2675	ranolazine	CACNA1D	torsade de pointes
2691	lercanidipine	CACNA1D	torsade de pointes
2707	phenytoin	CACNA1D	torsade de pointes
2723	clevidipine	CACNA1D	torsade de pointes
2739	amlodipine	CACNA1D	torsade de pointes
27551	miconazole	CACNA1D	torsade de pointes
2771	nimodipine	CACNA1D	torsade de pointes
2787	dronedarone	CACNA1D	torsade de pointes
2803	bepridil	CACNA1D	torsade de pointes
2819	topiramate	CACNA1D	torsade de pointes
28351	isradipine	CACNA1D	torsade de pointes
2851	nifedipine	CACNA1D	torsade de pointes
2867	phenytoin	CACNA1S	torsade de pointes
2874	miconazole	CACNA1S	torsade de pointes
2881	nimodipine	CACNA1S	torsade de pointes
2888	ranolazine	CACNA1S	torsade de pointes
28951	dronedarone	CACNA1S	torsade de pointes
2902	isradipine	CACNA1S	torsade de pointes
2909	clevidipine	CACNA1S	torsade de pointes
2916	diltiazem	CACNA1S	torsade de pointes
2923	nifedipine	CACNA1S	torsade de pointes
2930	topiramate	CACNA1S	torsade de pointes
2937	zonisamide	CACNA1I	torsade de pointes
2938	nifedipine	CACNA1I	torsade de pointes
2939	amlodipine	CACNA1I	torsade de pointes
2940	baclofen	GABBR2	torsade de pointes
2944	gamma-hydroxybutyric acid	GABBR2	torsade de pointes
2948	gabapentin	GABBR2	torsade de pointes
2952	miconazole	KCNE2	torsade de pointes
16	risperidone	ADRA1B	peptic ulcer
313	mirtazapine	ADRA1B	peptic ulcer
52	midodrine	ADRA1B	peptic ulcer
72	dexmedetomidine	ADRA1B	peptic ulcer
9	ranolazine	ADRA1B	peptic ulcer
111	dihydroergotamine	ADRA1B	peptic ulcer
132	mianserin	ADRA1B	peptic ulcer
151	imipramine	ADRA1B	peptic ulcer
17	amoxapine	ADRA1B	peptic ulcer
192	maprotiline	ADRA1B	peptic ulcer
211	armodafinil	ADRA1B	peptic ulcer
231	labetalol	ADRA1B	peptic ulcer
253	dronedarone	ADRA1B	peptic ulcer
27	cabergoline	ADRA1B	peptic ulcer
293	haloperidol	ADRA1B	peptic ulcer
317	amlodipine	ADRA1B	peptic ulcer
332	nortriptyline	ADRA1B	peptic ulcer
351	thioridazine	ADRA1B	peptic ulcer
374	verapamil	ADRA1B	peptic ulcer
396	loxapine	ADRA1B	peptic ulcer
411	paliperidone	ADRA1B	peptic ulcer
432	tamsulosin	ADRA1B	peptic ulcer
453	modafinil	ADRA1B	peptic ulcer
471	apraclonidine	ADRA1B	peptic ulcer
492	doxazosin	ADRA1B	peptic ulcer
51	escitalopram	ADRA1B	peptic ulcer
53	terazosin	ADRA1B	peptic ulcer
551	tizanidine	ADRA1B	peptic ulcer
57	brimonidine	ADRA1B	peptic ulcer
592	alfuzosin	ADRA1B	peptic ulcer
611	amitriptyline	ADRA1B	peptic ulcer
63	buspirone	ADRA1B	peptic ulcer
65	azelastine	ADRA1B	peptic ulcer
672	clonidine	ADRA1B	peptic ulcer
691	silodosin	ADRA1B	peptic ulcer
711	carvedilol	ADRA1B	peptic ulcer
732	aripiprazole	ADRA1B	peptic ulcer
75	domperidone	ADRA1B	peptic ulcer
77	quetiapine	ADRA1B	peptic ulcer
792	apomorphine	ADRA1B	peptic ulcer
812	doxepin	ADRA1B	peptic ulcer
83	amlodipine	ADRA1A	peptic ulcer
86	imipramine	ADRA1A	peptic ulcer
892	labetalol	ADRA1A	peptic ulcer
921	midodrine	ADRA1A	peptic ulcer
95	epinastine	ADRA1A	peptic ulcer
98	haloperidol	ADRA1A	peptic ulcer
101	dihydroergotamine	ADRA1A	peptic ulcer
104	trazodone	ADRA1A	peptic ulcer
107	thioridazine	ADRA1A	peptic ulcer
110	maprotiline	ADRA1A	peptic ulcer
113	nortriptyline	ADRA1A	peptic ulcer
116	ranolazine	ADRA1A	peptic ulcer
1191	clonidine	ADRA1A	peptic ulcer
122	escitalopram	ADRA1A	peptic ulcer
1251	amoxapine	ADRA1A	peptic ulcer
128	cabergoline	ADRA1A	peptic ulcer
1312	risperidone	ADRA1A	peptic ulcer
134	amitriptyline	ADRA1A	peptic ulcer
1372	mirtazapine	ADRA1A	peptic ulcer
140	aripiprazole	ADRA1A	peptic ulcer
1431	domperidone	ADRA1A	peptic ulcer
1462	carvedilol	ADRA1A	peptic ulcer
1491	azelastine	ADRA1A	peptic ulcer
152	apraclonidine	ADRA1A	peptic ulcer
155	bupropion	ADRA1A	peptic ulcer
1582	tamsulosin	ADRA1A	peptic ulcer
161	mianserin	ADRA1A	peptic ulcer
164	verapamil	ADRA1A	peptic ulcer
167	iloperidone	ADRA1A	peptic ulcer
1701	apomorphine	ADRA1A	peptic ulcer
173	buspirone	ADRA1A	peptic ulcer
176	pimozide	ADRA1A	peptic ulcer
1791	dexmedetomidine	ADRA1A	peptic ulcer
182	brimonidine	ADRA1A	peptic ulcer
1851	naphazoline	ADRA1A	peptic ulcer
188	paliperidone	ADRA1A	peptic ulcer
1911	terazosin	ADRA1A	peptic ulcer
194	quetiapine	ADRA1A	peptic ulcer
197	doxepin	ADRA1A	peptic ulcer
2001	alfuzosin	ADRA1A	peptic ulcer
203	doxazosin	ADRA1A	peptic ulcer
2061	tizanidine	ADRA1A	peptic ulcer
2091	silodosin	ADRA1A	peptic ulcer
212	dronedarone	ADRA1A	peptic ulcer
2151	loxapine	ADRA1A	peptic ulcer
218	raloxifene	ADRA2B	peptic ulcer
2202	auranofin	ADRA2B	peptic ulcer
222	tramadol	ADRA2B	peptic ulcer
224	oxiconazole	ADRA2B	peptic ulcer
2262	selegiline	ADRA2B	peptic ulcer
228	guanfacine	ADRA2B	peptic ulcer
2301	brimonidine	ADRA2B	peptic ulcer
2321	pimozide	ADRA2B	peptic ulcer
234	haloperidol	ADRA2B	peptic ulcer
236	sibutramine	ADRA2B	peptic ulcer
2381	iloperidone	ADRA2B	peptic ulcer
2401	apomorphine	ADRA2B	peptic ulcer
242	dihydroergotamine	ADRA2B	peptic ulcer
2441	nortriptyline	ADRA2B	peptic ulcer
246	mianserin	ADRA2B	peptic ulcer
248	maprotiline	ADRA2B	peptic ulcer
2502	amoxapine	ADRA2B	peptic ulcer
2521	amitriptyline	ADRA2B	peptic ulcer
254	danazol	ADRA2B	peptic ulcer
2561	doxepin	ADRA2B	peptic ulcer
258	naphazoline	ADRA2B	peptic ulcer
2601	clonidine	ADRA2B	peptic ulcer
2621	methylergometrine	ADRA2B	peptic ulcer
264	candesartan	ADRA2B	peptic ulcer
266	mirtazapine	ADRA2B	peptic ulcer
268	escitalopram	ADRA2B	peptic ulcer
2701	aripiprazole	ADRA2B	peptic ulcer
272	guanabenz	ADRA2B	peptic ulcer
274	paliperidone	ADRA2B	peptic ulcer
276	domperidone	ADRA2B	peptic ulcer
278	loxapine	ADRA2B	peptic ulcer
2802	candesartan cilexetil	ADRA2B	peptic ulcer
282	apraclonidine	ADRA2B	peptic ulcer
284	methylphenidate	ADRA2B	peptic ulcer
286	quetiapine	ADRA2B	peptic ulcer
288	carvedilol	ADRA2B	peptic ulcer
2901	imipramine	ADRA2B	peptic ulcer
2921	trazodone	ADRA2B	peptic ulcer
294	isotretinoin	ADRA2B	peptic ulcer
296	ketoconazole	ADRA2B	peptic ulcer
2981	risperidone	ADRA2B	peptic ulcer
3001	terazosin	ADRA2B	peptic ulcer
302	thioridazine	ADRA2B	peptic ulcer
304	dronedarone	ADRA2B	peptic ulcer
306	dexmedetomidine	ADRA2B	peptic ulcer
308	tizanidine	ADRA2B	peptic ulcer
3102	cabergoline	ADRA2B	peptic ulcer
312	miconazole	ADRA2B	peptic ulcer
3141	clomifene	ADRA2B	peptic ulcer
316	baclofen	GABBR1	peptic ulcer
3281	gamma-hydroxybutyric acid	GABBR1	peptic ulcer
3402	sorafenib	HTR2B	peptic ulcer
3451	citalopram	HTR2B	peptic ulcer
3501	labetalol	HTR2B	peptic ulcer
3551	cyclobenzaprine	HTR2B	peptic ulcer
3601	oxiconazole	HTR2B	peptic ulcer
3651	mexiletine	HTR2B	peptic ulcer
3701	alosetron	HTR2B	peptic ulcer
3751	nortriptyline	HTR2B	peptic ulcer
3801	amoxapine	HTR2B	peptic ulcer
3851	loratadine	HTR2B	peptic ulcer
3901	ondansetron	HTR2B	peptic ulcer
3951	zolmitriptan	HTR2B	peptic ulcer
400	buspirone	HTR2B	peptic ulcer
4051	doxazosin	HTR2B	peptic ulcer
4101	guanabenz	HTR2B	peptic ulcer
415	raloxifene	HTR2B	peptic ulcer
420	propafenone	HTR2B	peptic ulcer
4251	domperidone	HTR2B	peptic ulcer
430	cabergoline	HTR2B	peptic ulcer
435	trazodone	HTR2B	peptic ulcer
440	dicyclomine	HTR2B	peptic ulcer
445	propranolol	HTR2B	peptic ulcer
450	aripiprazole	HTR2B	peptic ulcer
455	montelukast	HTR2B	peptic ulcer
460	isotretinoin	HTR2B	peptic ulcer
4651	verapamil	HTR2B	peptic ulcer
470	thioridazine	HTR2B	peptic ulcer
4751	guanfacine	HTR2B	peptic ulcer
480	amitriptyline	HTR2B	peptic ulcer
485	paliperidone	HTR2B	peptic ulcer
490	oxybutynin	HTR2B	peptic ulcer
495	isoflurane	HTR2B	peptic ulcer
5001	haloperidol	HTR2B	peptic ulcer
505	quetiapine	HTR2B	peptic ulcer
5101	apomorphine	HTR2B	peptic ulcer
515	miconazole	HTR2B	peptic ulcer
520	dihydroergotamine	HTR2B	peptic ulcer
525	maprotiline	HTR2B	peptic ulcer
530	mianserin	HTR2B	peptic ulcer
535	risperidone	HTR2B	peptic ulcer
540	carvedilol	HTR2B	peptic ulcer
5451	tretinoin	HTR2B	peptic ulcer
550	doxepin	HTR2B	peptic ulcer
555	amisulpride	HTR2B	peptic ulcer
560	clomifene	HTR2B	peptic ulcer
565	methylergometrine	HTR2B	peptic ulcer
570	dinoprostone	TBXA2R	peptic ulcer
575	dinoprost	TBXA2R	peptic ulcer
580	iloprost	TBXA2R	peptic ulcer
585	baclofen	GABBR2	peptic ulcer
589	gamma-hydroxybutyric acid	GABBR2	peptic ulcer
18	brinzolamide	CA5B	hypophosphatemia
6	indapamide	CA5B	hypophosphatemia
112	lacosamide	CA5B	hypophosphatemia
162	zonisamide	CA5B	hypophosphatemia
213	furosemide	CA5B	hypophosphatemia
26	chlorthalidone	CA5B	hypophosphatemia
318	ketoconazole	CYP24A1	hypophosphatemia
321	pazopanib	FGFR3	hypophosphatemia
511	vandetanib	FGFR3	hypophosphatemia
701	ponatinib	FGFR3	hypophosphatemia
893	thalidomide	FGFR2	hypophosphatemia
1291	vandetanib	FGFR2	hypophosphatemia
1692	pazopanib	FGFR2	hypophosphatemia
2092	erlotinib	FGFR2	hypophosphatemia
2492	ibrutinib	FGFR2	hypophosphatemia
289	ponatinib	FGFR2	hypophosphatemia
329	pazopanib	FGFR4	hypophosphatemia
3403	ponatinib	FGFR4	hypophosphatemia
3511	vandetanib	FGFR4	hypophosphatemia
3621	brinzolamide	CA14	hypophosphatemia
366	chlorthalidone	CA14	hypophosphatemia
3702	indapamide	CA14	hypophosphatemia
3741	furosemide	CA14	hypophosphatemia
3781	zonisamide	CA14	hypophosphatemia
382	acetaminophen	CA14	hypophosphatemia
386	lacosamide	CA14	hypophosphatemia
3902	indapamide	CA13	hypophosphatemia
3912	brinzolamide	CA13	hypophosphatemia
3921	zonisamide	CA13	hypophosphatemia
3931	lacosamide	CA13	hypophosphatemia
3941	pazopanib	ROS1	hypophosphatemia
3971	furosemide	CA1	hypophosphatemia
4111	brinzolamide	CA1	hypophosphatemia
4252	indapamide	CA1	hypophosphatemia
4391	acetaminophen	CA1	hypophosphatemia
4531	verapamil	CA1	hypophosphatemia
467	amlodipine	CA1	hypophosphatemia
4811	levetiracetam	CA1	hypophosphatemia
4951	chlorthalidone	CA1	hypophosphatemia
509	zonisamide	CA1	hypophosphatemia
523	lacosamide	CA1	hypophosphatemia
537	diflunisal	CA1	hypophosphatemia
5511	lacosamide	CA2	hypophosphatemia
554	diflunisal	CA2	hypophosphatemia
557	indapamide	CA2	hypophosphatemia
5601	pioglitazone	CA2	hypophosphatemia
563	acetaminophen	CA2	hypophosphatemia
566	acetohydroxamic acid	CA2	hypophosphatemia
569	furosemide	CA2	hypophosphatemia
572	hydroxyurea	CA2	hypophosphatemia
5751	zonisamide	CA2	hypophosphatemia
578	chlorthalidone	CA2	hypophosphatemia
581	cefuroxime	CA2	hypophosphatemia
584	brinzolamide	CA2	hypophosphatemia
5871	zonisamide	CA6	hypophosphatemia
5911	chlorthalidone	CA6	hypophosphatemia
595	lacosamide	CA6	hypophosphatemia
5991	indapamide	CA6	hypophosphatemia
603	furosemide	CA6	hypophosphatemia
607	brinzolamide	CA6	hypophosphatemia
6111	zonisamide	CA8	hypophosphatemia
612	lacosamide	CA12	hypophosphatemia
6151	indapamide	CA12	hypophosphatemia
618	zonisamide	CA12	hypophosphatemia
621	chlorthalidone	CA12	hypophosphatemia
624	furosemide	CA12	hypophosphatemia
627	brinzolamide	CA12	hypophosphatemia
630	acetaminophen	CA12	hypophosphatemia
633	erlotinib	PIP4K2C	hypophosphatemia
638	gefitinib	PIP4K2C	hypophosphatemia
6431	pazopanib	PIP4K2C	hypophosphatemia
6481	bosutinib	PIP5K1A	hypophosphatemia
117	mefloquine	KCNH2	cardiac arrest
153	azithromycin	KCNH2	cardiac arrest
297	azelastine	KCNH2	cardiac arrest
434	mitoxantrone	KCNH2	cardiac arrest
571	dofetilide	KCNH2	cardiac arrest
712	ranolazine	KCNH2	cardiac arrest
851	amitriptyline	KCNH2	cardiac arrest
991	telithromycin	KCNH2	cardiac arrest
1131	caffeine	KCNH2	cardiac arrest
1271	cetirizine	KCNH2	cardiac arrest
1411	alfuzosin	KCNH2	cardiac arrest
1551	haloperidol	KCNH2	cardiac arrest
1694	sunitinib	KCNH2	cardiac arrest
1831	fexofenadine	KCNH2	cardiac arrest
1971	ciprofloxacin	KCNH2	cardiac arrest
2111	alosetron	KCNH2	cardiac arrest
2251	dicyclomine	KCNH2	cardiac arrest
2391	phentolamine	KCNH2	cardiac arrest
2531	isradipine	KCNH2	cardiac arrest
267	pentamidine	KCNH2	cardiac arrest
281	ketoconazole	KCNH2	cardiac arrest
2953	disopyramide	KCNH2	cardiac arrest
309	buspirone	KCNH2	cardiac arrest
323	bupivacaine	KCNH2	cardiac arrest
3371	paliperidone	KCNH2	cardiac arrest
3512	quetiapine	KCNH2	cardiac arrest
3652	nifedipine	KCNH2	cardiac arrest
3791	sparfloxacin	KCNH2	cardiac arrest
3932	mexiletine	KCNH2	cardiac arrest
407	epinastine	KCNH2	cardiac arrest
4212	loratadine	KCNH2	cardiac arrest
4351	tadalafil	KCNH2	cardiac arrest
449	imipramine	KCNH2	cardiac arrest
463	domperidone	KCNH2	cardiac arrest
477	clomifene	KCNH2	cardiac arrest
4911	pimozide	KCNH2	cardiac arrest
5051	ondansetron	KCNH2	cardiac arrest
5191	paroxetine	KCNH2	cardiac arrest
5331	clarithromycin	KCNH2	cardiac arrest
547	aripiprazole	KCNH2	cardiac arrest
561	febuxostat	KCNH2	cardiac arrest
5752	fentanyl	KCNH2	cardiac arrest
5891	miconazole	KCNH2	cardiac arrest
6031	dronedarone	KCNH2	cardiac arrest
617	levobupivacaine	KCNH2	cardiac arrest
631	propafenone	KCNH2	cardiac arrest
645	doxazosin	KCNH2	cardiac arrest
6591	sotalol	KCNH2	cardiac arrest
673	nefazodone	KCNH2	cardiac arrest
687	donepezil	KCNH2	cardiac arrest
7011	levofloxacin	KCNH2	cardiac arrest
715	bepridil	KCNH2	cardiac arrest
729	terazosin	KCNH2	cardiac arrest
7431	doxepin	KCNH2	cardiac arrest
757	disopyramide	KCNJ5	cardiac arrest
764	amitriptyline	KCNQ3	cardiac arrest
770	ezogabine	KCNQ3	cardiac arrest
776	miconazole	KCNQ3	cardiac arrest
782	ezogabine	KCNQ5	cardiac arrest
787	miconazole	KCNQ5	cardiac arrest
7921	levetiracetam	SCN1A	cardiac arrest
834	phentolamine	SCN1A	cardiac arrest
876	zonisamide	SCN1A	cardiac arrest
918	lamotrigine	SCN1A	cardiac arrest
960	levobupivacaine	SCN1A	cardiac arrest
1002	topiramate	SCN1A	cardiac arrest
1044	haloperidol	SCN1A	cardiac arrest
1086	ranolazine	SCN1A	cardiac arrest
1128	dicyclomine	SCN1A	cardiac arrest
1170	valproic acid	SCN1A	cardiac arrest
1212	carbamazepine	SCN1A	cardiac arrest
1254	mexiletine	SCN1A	cardiac arrest
1296	bupivacaine	SCN1A	cardiac arrest
1338	imipramine	SCN1A	cardiac arrest
1380	rufinamide	SCN1A	cardiac arrest
1422	mianserin	SCN1A	cardiac arrest
1464	nifedipine	SCN1A	cardiac arrest
1506	bepridil	SCN1A	cardiac arrest
1548	oxcarbazepine	SCN1A	cardiac arrest
1590	propafenone	SCN1B	cardiac arrest
1598	zonisamide	SCN1B	cardiac arrest
1606	ranolazine	SCN1B	cardiac arrest
1614	valproic acid	SCN1B	cardiac arrest
1622	oxcarbazepine	SCN1B	cardiac arrest
1630	mexiletine	SCN1B	cardiac arrest
1638	lamotrigine	SCN3A	cardiac arrest
1649	carbamazepine	SCN3A	cardiac arrest
1660	phentolamine	SCN3A	cardiac arrest
16711	oxcarbazepine	SCN3A	cardiac arrest
1682	haloperidol	SCN3A	cardiac arrest
1693	topiramate	SCN3A	cardiac arrest
1704	mianserin	SCN3A	cardiac arrest
1715	valproic acid	SCN3A	cardiac arrest
1726	imipramine	SCN3A	cardiac arrest
1737	bepridil	SCN3A	cardiac arrest
1748	lacosamide	SCN3A	cardiac arrest
1759	ranolazine	SCN3A	cardiac arrest
1770	rufinamide	SCN3A	cardiac arrest
1781	zonisamide	SCN3A	cardiac arrest
1792	dicyclomine	SCN3A	cardiac arrest
1803	nifedipine	SCN3A	cardiac arrest
1814	carbamazepine	SCN4A	cardiac arrest
1817	mexiletine	SCN4A	cardiac arrest
1820	rufinamide	SCN4A	cardiac arrest
1823	lamotrigine	SCN4A	cardiac arrest
1826	oxcarbazepine	SCN4A	cardiac arrest
1829	bupivacaine	SCN4A	cardiac arrest
1832	topiramate	SCN4A	cardiac arrest
1835	zonisamide	SCN4A	cardiac arrest
1838	levobupivacaine	SCN4A	cardiac arrest
1841	ranolazine	SCN4A	cardiac arrest
1844	valproic acid	SCN4A	cardiac arrest
1847	valproic acid	SCN8A	cardiac arrest
1861	oxcarbazepine	SCN8A	cardiac arrest
1875	topiramate	SCN8A	cardiac arrest
1889	carbamazepine	SCN8A	cardiac arrest
1903	lamotrigine	SCN8A	cardiac arrest
1917	ranolazine	SCN8A	cardiac arrest
1931	rufinamide	SCN8A	cardiac arrest
1945	carbamazepine	SCN9A	cardiac arrest
1955	ranolazine	SCN9A	cardiac arrest
19651	amitriptyline	SCN9A	cardiac arrest
1975	lacosamide	SCN9A	cardiac arrest
1985	topiramate	SCN9A	cardiac arrest
1995	lamotrigine	SCN9A	cardiac arrest
2005	zonisamide	SCN9A	cardiac arrest
2015	rufinamide	SCN9A	cardiac arrest
2025	mexiletine	SCN9A	cardiac arrest
2035	oxcarbazepine	SCN9A	cardiac arrest
2045	valproic acid	SCN9A	cardiac arrest
2055	tramadol	TRPV1	cardiac arrest
2063	acetaminophen	TRPV1	cardiac arrest
2071	amlodipine	CACNA1B	cardiac arrest
2088	levetiracetam	CACNA1B	cardiac arrest
2105	hydralazine	CACNA1C	cardiac arrest
21281	propranolol	CACNA1C	cardiac arrest
21511	nifedipine	CACNA1C	cardiac arrest
2174	bepridil	CACNA1C	cardiac arrest
2197	ranolazine	CACNA1C	cardiac arrest
2220	amlodipine	CACNA1C	cardiac arrest
22431	miconazole	CACNA1C	cardiac arrest
2266	isradipine	CACNA1C	cardiac arrest
2289	dronedarone	CACNA1C	cardiac arrest
2312	lercanidipine	CACNA1C	cardiac arrest
2335	clevidipine	CACNA1C	cardiac arrest
2358	nimodipine	CACNA1C	cardiac arrest
23811	topiramate	CACNA1C	cardiac arrest
2404	miconazole	CACNA1D	cardiac arrest
2420	topiramate	CACNA1D	cardiac arrest
2436	bepridil	CACNA1D	cardiac arrest
2452	lercanidipine	CACNA1D	cardiac arrest
24681	clevidipine	CACNA1D	cardiac arrest
2484	nifedipine	CACNA1D	cardiac arrest
2500	isradipine	CACNA1D	cardiac arrest
2516	nimodipine	CACNA1D	cardiac arrest
2532	dronedarone	CACNA1D	cardiac arrest
2548	ranolazine	CACNA1D	cardiac arrest
2564	amlodipine	CACNA1D	cardiac arrest
2580	topiramate	CACNA1F	cardiac arrest
2582	dronedarone	CACNA1F	cardiac arrest
2584	ranolazine	CACNA1F	cardiac arrest
25861	nifedipine	CACNA1F	cardiac arrest
2588	clevidipine	CACNA1F	cardiac arrest
2590	nimodipine	CACNA1F	cardiac arrest
2592	miconazole	CACNA1F	cardiac arrest
2594	nifedipine	CACNA1S	cardiac arrest
26011	miconazole	CACNA1S	cardiac arrest
2608	clevidipine	CACNA1S	cardiac arrest
2615	nimodipine	CACNA1S	cardiac arrest
2622	topiramate	CACNA1S	cardiac arrest
26291	ranolazine	CACNA1S	cardiac arrest
2636	isradipine	CACNA1S	cardiac arrest
2643	dronedarone	CACNA1S	cardiac arrest
2650	amlodipine	CACNA2D1	cardiac arrest
26571	isradipine	CACNA2D1	cardiac arrest
2664	miconazole	CACNB1	cardiac arrest
2666	topiramate	CACNB1	cardiac arrest
2668	dronedarone	CACNB1	cardiac arrest
2670	nimodipine	CACNB1	cardiac arrest
2672	ranolazine	CACNB1	cardiac arrest
2674	amlodipine	CACNB1	cardiac arrest
2676	miconazole	CACNB2	cardiac arrest
26911	topiramate	CACNB2	cardiac arrest
2706	nimodipine	CACNB2	cardiac arrest
27211	ranolazine	CACNB2	cardiac arrest
2736	isradipine	CACNB2	cardiac arrest
27511	nifedipine	CACNB2	cardiac arrest
2766	dronedarone	CACNB2	cardiac arrest
2781	topiramate	CACNB3	cardiac arrest
2791	miconazole	CACNB3	cardiac arrest
28011	ranolazine	CACNB3	cardiac arrest
2811	dronedarone	CACNB3	cardiac arrest
28211	nimodipine	CACNB3	cardiac arrest
2831	ranolazine	CACNB4	cardiac arrest
28801	dronedarone	CACNB4	cardiac arrest
29291	miconazole	CACNB4	cardiac arrest
2978	topiramate	CACNB4	cardiac arrest
3027	nimodipine	CACNB4	cardiac arrest
3076	isradipine	CACNA2D2	cardiac arrest
3080	bepridil	CACNA2D2	cardiac arrest
118	nicotine	CYP19A1	precocious puberty
154	letrozole	CYP19A1	precocious puberty
2911	exemestane	CYP19A1	precocious puberty
436	anastrozole	CYP19A1	precocious puberty
574	miconazole	CYP19A1	precocious puberty
714	fluorometholone	NR3C1	precocious puberty
88	progesterone	NR3C1	precocious puberty
105	fluocinolone acetonide	NR3C1	precocious puberty
1221	eplerenone	NR3C1	precocious puberty
1391	mometasone	NR3C1	precocious puberty
156	levonorgestrel	NR3C1	precocious puberty
1731	flurandrenolide	NR3C1	precocious puberty
1901	fluticasone propionate	NR3C1	precocious puberty
207	auranofin	NR3C1	precocious puberty
2241	medroxyprogesterone acetate	NR3C1	precocious puberty
241	clobetasol propionate	NR3C1	precocious puberty
2581	hydrocortisone	NR3C1	precocious puberty
2752	podofilox	NR3C1	precocious puberty
2922	estradiol	NR3C1	precocious puberty
3091	budesonide	NR3C1	precocious puberty
326	dexamethasone	NR3C1	precocious puberty
3431	desonide	NR3C1	precocious puberty
3602	danazol	NR3C1	precocious puberty
377	ciclesonide	NR3C1	precocious puberty
3942	ulipristal	NR3C1	precocious puberty
4112	norgestrel	NR3C1	precocious puberty
428	clobetasol	NR3C1	precocious puberty
4451	fluticasone	NR3C1	precocious puberty
462	hydroxyprogesterone	NR3C1	precocious puberty
